# Supplementary material for: A Shotgun Proteomic Platform for a Global Mapping of Lymphoblastoid Cells to Gain Insight into Nasu-Hakola Disease
Source: Int J Mol Sci. 2021 Sep 15;22(18):9959. doi: 10.3390/ijms22189959 (PMC8472724; doi:10.3390/ijms22189959)
Supplement: Supplementary file 1 [file ijms-22-09959-s001.zip]

Archive with 7 entries (7 files):
- De Palma A et al_ Supplementary Materials.pdf
- De Palma A et al_Figure S1.png
- De Palma A et al_Figure S2.png
- De Palma A et al_Figure S3.png
- De Palma A et al_Table S1.xls
- De Palma A et al_Table S2.xls
- De Palma A et al_Table S3.xls
