# Supplementary material for: A Shotgun Proteomic Platform for a Global Mapping of Lymphoblastoid Cells to Gain Insight into Nasu-Hakola Disease
Source: Int J Mol Sci. 2021 Sep 15;22(18):9959. doi: 10.3390/ijms22189959 (PMC8472724; doi:10.3390/ijms22189959)
Supplement: Supplementary file 1 [file ijms-22-09959-s001.zip › De Palma A et al_Table S1.xls]

## Sheet: All 3458 identified Proteins
Supplementary Table 1. Complete list of the distinct proteins detected in total extracts of Lymphoblastic B-cells stratified in the three distinct conditions under investigation: healthy individual (Wt), healthy carriers with heterozygous mutation (He) and patients with homozygous C-to-T mutation at position 97 in exon 2 of TREM2 gene (Ho). For each protein are reported: NCBI Accession (GI number…
						Total				Wt			He			Ho
NCBI accession (GI number)	UniProt Accession	Gene Name	Reference	pI	MW	Overall Frequency on 3 Groups	Frequency (%)	Spectral Count*	Score*	Frequency (%)	Spectral Count*	Score*	Frequency (%)	Spectral Count*	Score*	Frequency (%)	Spectral Count*	Score*	Differential Proteins	Discriminant Proteins
28336	P60709	PS1TP5BP1	Actin, cytoplasmic 1 (Beta-actin) [Cleaved into: Actin, cytoplasmic 1, N-terminally processed]	5.1	41814	3	100	245.996	120.128	100	308.981	135.672	100	202.386	109.339	100	216.125	112.782	X	X
35053	P04406	HEL-GAPDH	Glyceraldehyde-3-phosphate dehydrogenase (GAPDH) (EC 1.2.1.12) (Peptidyl-cysteine S-nitrosylase GAPDH) (EC 2.6.99.-)	8.2	35493	3	100	199.021	93.3785	100	162.417	120.472	100	167.597	78.2475	100	273.148	76.901	X
4503471	Q6IPS9	EEF1A1	Elongation factor 1-alpha	9.4	50142	3	100	124.241	87.2313	100	113.439	104.109	100	96.122	82.9473	100	164.962	71.8242	X
33286418	V9HWB8	HEL-S-30	Pyruvate kinase (EC 2.7.1.40)	7.7	57919	3	100	121.957	173.996	100	147.353	186.695	100	103.519	181.291	100	110.766	151.884
897763	Q6LC01	TUBB	Tubulin beta chain (Fragment)	4.6	48881	3	100	116.821	149.866	100	135.418	165.896	100	101.213	144.809	100	110.733	136.22
16507237	V9HWB4	HEL-S-89n	Epididymis secretory sperm binding protein Li 89n	4.9	72314	3	100	104.534	245.984	100	183.548	339.813	100	60.7648	193.163	100	56.1217	189.337	X
61656607	Q5CAQ5	TRA1	Tumor rejection antigen (Gp96) 1	4.6	92340	3	100	103.834	205.617	100	172.111	257.998	100	55.9512	162.339	100	72.0592	187.783	X	X
306891	P08238	HSP90AB1	Heat shock protein HSP 90-beta (HSP 90) (Heat shock 84 kDa) (HSP 84) (HSP84)	4.8	83295	3	100	92.4645	160.158	100	127.644	178.966	100	69.3442	154.973	100	74.5423	143.401	X	X
167614506	P13796	LCP1	Plastin-2 (L-plastin) (LC64P) (Lymphocyte cytosolic protein 1) (LCP-1)	5.2	70289	3	100	90.7458	198.405	100	80.842	224.401	100	110.78	196.036	100	82.2665	170.444		X
14250401	P60709	PS1TP5BP1	Actin, cytoplasmic 1 (Beta-actin) [Cleaved into: Actin, cytoplasmic 1, N-terminally processed]	5.5	41006	3	100	78.438	20.6652	100	94.1583	22.8993	100	63.4786	20.0308	100	75.0569	18.6931
14389309	Q9BQE3	TUBA1C	Tubulin alpha-1C chain (Alpha-tubulin 6) (Tubulin alpha-6 chain) [Cleaved into: Detyrosinated tubulin alpha-1C chain]	4.8	49896	3	100	73.2346	97.5323	100	50.044	79.9434	100	94.7641	115.872	100	78.7607	99.7129	X	X
693933	P06733	ENO1	Alpha-enolase (EC 4.2.1.11) (2-phospho-D-glycerate hydro-lyase) (C-myc promoter-binding protein) (Enolase 1) (MBP-1) (MPB-1) (Non-neural enolase) (NNE) (Phosphopyruvate hydratase) (Plasminogen-binding protein)	7.2	47091	3	100	71.431	69.8225	100	92.2624	95.5384	100	40.3272	57.7512	100	78.2316	51.8921	X
71773329	P08133	ANXA6	Annexin A6 (67 kDa calelectrin) (Annexin VI) (Annexin-6) (Calphobindin-II) (CPB-II) (Chromobindin-20) (Lipocortin VI) (Protein III) (p68) (p70)	5.3	75874	3	100	70.2579	202.776	100	92.6959	247.336	100	57.1484	178.783	100	57.1897	174.784	X	X
4504301	P62805	HIST1H4A	Histone H4	11.8	11368	3	100	68.8575	68.6783	100	87.963	76.1813	100	52.9295	61.023	100	62.4957	67.5801	X	X
1568557	P62807	HIST1H2BN	Histone H2B type 1-C/E/F/G/I (Histone H2B.1 A) (Histone H2B.a) (H2B/a) (Histone H2B.g) (H2B/g) (Histone H2B.h) (H2B/h) (Histone H2B.k) (H2B/k) (Histone H2B.l) (H2B/l)	10.8	13937	3	100	63.5877	22.4416	100	64.0849	24.0733	100	63.5378	23.0201	100	63.0574	19.9595
28940	P06576	HEL-ATP5F1B	ATP synthase subunit beta, mitochondrial (EC 3.6.3.14) (ATP synthase F1 subunit beta)	5.8	57956	3	100	59.338	174.972	100	62.8512	181.238	100	61.2129	176.92	100	53.3644	165.714
29436380	Q86XU5	MYH9	MYH9 protein (Fragment)	5.7	158752	3	100	52.6281	224.431	100	34.7609	195.542	100	69.3095	252.176	100	56.7916	230.39	X	X
62897681	Q53G71	CALR	Calreticulin variant (Fragment)	4.1	46920	3	100	51.2869	91.0317	100	72.5415	104.716	100	39.3994	88.2481	100	38.3775	77.8498	X	X
10645195	Q08AJ9	HIST1H2AB	Histone H2A	11.5	14136	3	100	51.1943	22.2748	100	41.3641	28.6448	100	53.9051	18.4496	100	59.9522	18.6681
119610788	K7EJ44	PFN1	Profilin 1, isoform CRA_b	9.5	11391	3	100	47.3027	38.5723	100	69.1455	50.8299	100	27.4804	33.3903	100	41.6416	29.4536	X	X
48257068	Q96IS6	HEL-HSPA8	HSPA8 protein (Fragment)	5.2	64674	3	100	47.276	93.4457	100	68.0047	111.741	100	35.6708	84.4946	100	34.6977	81.052	X
119590557		HSPD1	Heat Shock Protein Family D (Hsp60) Member 1	4.9	40903	3	100	46.0049	91.7789	100	35.5769	83.1909	100	52.0168	97.226	100	52.159	96.3513
19353009	Q8TA90	EEF2	Similar to Elongation factor 2b (Fragment)	6.5	57482	3	100	44.2042	110.969	100	53.3596	119.375	100	40.843	117.943	100	36.884	94.1866
32486	P07900	HSP90AA1	Heat shock protein HSP 90-alpha (Heat shock 86 kDa) (HSP 86) (HSP86) (Lipopolysaccharide-associated protein 2) (LAP-2) (LPS-associated protein 2) (Renal carcinoma antigen NY-REN-38)	4.4	35761	3	100	41.9517	88.5653	100	44.5205	107.723	100	42.809	73.2296	100	38.0975	81.551
62420995	Q562V5	ACT	Actin-like protein (Fragment)	5.9	11432	3	100	40.7806	10.4478	100	83.027	11.5954	100	19.2336	10.1141	100	13.0401	9.44265	X
47419914	P23381	WARS	Tryptophan--tRNA ligase, cytoplasmic (EC 6.1.1.2) (Interferon-induced protein 53) (IFP53) (Tryptophanyl-tRNA synthetase) (TrpRS) (hWRS) [Cleaved into: T1-TrpRS; T2-TrpRS]	5.8	53147	3	100	38.7345	119.086	100	43.9277	138.012	100	33.8716	111.911	100	37.5387	104.179
1208427	P30101	HEL-PDIA3	Protein disulfide-isomerase A3 (EC 5.3.4.1) (58 kDa glucose-regulated protein) (58 kDa microsomal protein) (p58) (Disulfide isomerase ER-60) (Endoplasmic reticulum resident protein 57) (ER protein 57) (ERp57) (Endoplasmic reticulum resident protein 60) (E	5.9	56797	3	100	35.9434	143.933	100	45.3109	176.824	100	30.4972	123.13	100	30.4611	126.363
4504345	P69905	HBA1	Hemoglobin subunit alpha (Alpha-globin) (Hemoglobin alpha chain)	9.1	15258	3	100	34.9723	24.4426	100	75.405	31.0229	100	9.23382	19.9655	100	13.5394	21.2424	X	X
4507645	V9HWK1	TPI1	Triosephosphate isomerase (EC 5.3.1.1)	6.5	26670	3	100	34.4496	79.4012	100	33.4162	91.9427	100	32.7209	70.8313	100	37.3839	73.3394
127798841	P25705	HEL-ATP5F1A	ATP synthase subunit alpha, mitochondrial (ATP synthase F1 subunit alpha)	9.4	59689	3	100	29.0134	67.2968	100	31.3431	70.7252	100	28.6792	73.7965	100	26.6296	56.7972
4758012	Q00610	CLTC	Clathrin heavy chain 1 (Clathrin heavy chain on chromosome 17) (CLH-17)	5.4	191614	3	100	28.0491	164.846	100	17.3061	132.169	100	37.2853	180.62	100	31.3464	187.194	X	X
6048403	Q9UL46	PSME2	Proteasome activator complex subunit 2 (11S regulator complex subunit beta) (REG-beta) (Activator of multicatalytic protease subunit 2) (Proteasome activator 28 subunit beta) (PA28b) (PA28beta)	5.3	27343	3	100	27.9422	60.1496	100	20.4083	47.4459	100	36.9418	72.2999	100	27.7322	62.8203	X	X
5410451	P20591	MX1	Interferon-induced GTP-binding protein Mx1 (Interferon-induced protein p78) (IFI-78K) (Interferon-regulated resistance GTP-binding protein MxA) (Myxoma resistance protein 1) (Myxovirus resistance protein 1) [Cleaved into: Interferon-induced GTP-binding pr	5.5	75516	3	100	26.7638	118.631	100	28.2386	118.665	100	28.9778	135.218	100	22.8293	102.006
32488	P07900	HSP90AA1	Heat shock protein HSP 90-alpha (Heat shock 86 kDa) (HSP 86) (HSP86) (Lipopolysaccharide-associated protein 2) (LAP-2) (LPS-associated protein 2) (Renal carcinoma antigen NY-REN-38)	4.8	84674	3	100	25.3171	75.6722	100	26.5343	76.6653	100	24.9727	82.5047	100	24.2414	67.681
31283	V9HW42	HEL-S-105	Epididymis secretory protein Li 105	5.9	69399	3	100	24.8086	82.3903	100	19.44	75.9023	100	29.3329	102.207	100	26.5476	70.143	X
5031973	Q15084	PDIA6	Protein disulfide-isomerase A6 (EC 5.3.4.1) (Endoplasmic reticulum protein 5) (ER protein 5) (ERp5) (Protein disulfide isomerase P5) (Thioredoxin domain-containing protein 7)	4.8	48103	3	100	24.6936	84.0301	100	33.7663	93.851	100	18.5383	76.0503	100	20.2641	80.5523	X	X
38566176	Q6P6D7	PGAM1	Phosphoglycerate mutase (EC 5.4.2.11) (EC 5.4.2.4)	6.8	28821	3	100	24.4933	62.0561	100	28.7701	59.8775	100	21.1066	64.8122	100	22.8905	61.8416
4557305	V9HWN7	HEL-S-87p	Fructose-bisphosphate aldolase (EC 4.1.2.13)	8	39402	3	100	23.9851	44.6577	100	27.1993	47.2226	100	18.4915	41.3713	100	25.7287	44.9516
119631258		STAT1	Signal transducer and activator of transcription 1, 91kDa, isoform CRA_c	6	81842	3	100	23.2315	103.532	100	22.4637	116.238	100	27.3738	102.566	100	19.9849	89.675		X
1483131	P06748	ALK	Nucleophosmin (NPM) (Nucleolar phosphoprotein B23) (Nucleolar protein NO38) (Numatrin)	6.4	75357	3	100	23.1891	38.7421	100	15.1223	40.0619	100	25.9224	40.9114	100	29.8671	35.033	X
20070125	P07237	P4HB	Protein disulfide-isomerase (PDI) (EC 5.3.4.1) (Cellular thyroid hormone-binding protein) (Prolyl 4-hydroxylase subunit beta) (p55)	4.6	57098	3	100	22.9414	92.1	100	25.2547	102.951	100	20.6305	83.0608	100	22.5536	88.4797
29028316	Q71V99	PPIA	Peptidyl-prolyl cis-trans isomerase (PPIase) (EC 5.2.1.8)	8	17972	3	100	22.7257	50.5262	100	37.5964	61.45	100	15.1067	45.5021	100	12.9954	42.8058	X	X
4504183	V9HWE9	HEL-S-22	Epididymis secretory protein Li 22 (Glutathione S-transferase pi, isoform CRA_b)	5.3	23357	3	100	22.7187	66.5324	100	32.8142	77.496	100	18.3729	67.1089	100	15.2866	53.165	X
18104991	Q53XS4	PTPN6	Tyrosine-protein phosphatase non-receptor type (EC 3.1.3.48)	7.6	67701	3	100	21.4986	86.6014	100	22.4921	90.865	100	20.3685	88.5563	100	21.4697	79.6723
4507879	P21796	VDAC1	Voltage-dependent anion-selective channel protein 1 (VDAC-1) (hVDAC1) (Outer mitochondrial membrane protein porin 1) (Plasmalemmal porin) (Porin 31HL) (Porin 31HM)	8.9	30754	3	100	21.475	69.2078	100	29.2746	90.6551	100	16.3885	58.3288	100	17.4622	55.065	X	X
223029410	Q9Y490	TLN1	Talin-1	5.7	269766	3	100	21.2706	144.048	100	16.5704	153.279	100	25.2584	136.543	100	22.7664	140.784	X
119619008		HEL	Phosphoglycerate kinase 1, isoform CRA_a	9.5	28434	3	100	21.2607	43.6666	100	17.5245	42.2093	100	20.2728	44.6979	100	26.6074	44.3354	X
21040386	Q8N1C8	HSPA9	HSPA9 protein (Fragment)	6	73854	3	100	20.5041	110.252	100	19.8321	119.583	100	20.1265	104.359	100	21.6655	105.258
188269	Q30118	HLA-DRA	HLA class II histocompatibility antigen, DR alpha chain (MHC cell surface glycoprotein)	4.9	25860	3	100	20.171	32.0627	100	29.4927	39.3961	100	10.3368	30.8485	100	19.1298	24.7214	X
301897469	P13929	ENO3	Beta-enolase (EC 4.2.1.11) (2-phospho-D-glycerate hydro-lyase) (Enolase 3) (Muscle-specific enolase) (MSE) (Skeletal muscle enolase)	7.6	46988	3	100	20.1582	17.4713	100	29.6718	20.5747	100	10.446	17.068	100	18.7712	14.2539	X	X
4557032	Q5U077	HEL-S-281	L-lactate dehydrogenase (EC 1.1.1.27)	5.7	36639	3	100	20.0478	88.9341	100	19.9423	92.5989	100	23.2087	90.0258	100	17.0101	83.5667
5031635	V9HWI5	HEL-S-15	Cofilin 1 (Non-muscle), isoform CRA_b (Epididymis secretory protein Li 15)	8.2	18503	3	100	19.4169	42.6457	100	27.6706	46.8103	100	15.6942	43.3303	100	13.5102	37.1023	X
55956788	P19338	NCL	Nucleolin (Protein C23)	4.4	76615	3	100	19.1374	104.182	100	18.4317	112.762	100	23.1022	104.205	100	15.9959	94.1482
18201905	P06744	GPI	Glucose-6-phosphate isomerase (GPI) (EC 5.3.1.9) (Autocrine motility factor) (AMF) (Neuroleukin) (NLK) (Phosphoglucose isomerase) (PGI) (Phosphohexose isomerase) (PHI) (Sperm antigen 36) (SA-36)	8.4	63129	3	100	19.0382	77.7348	100	13.1172	70.0223	100	24.0319	85.2856	100	20.9524	79.1818	X	X
23510338	P22314	UBA1	Ubiquitin-like modifier-activating enzyme 1 (EC 6.2.1.45) (Protein A1S9) (Ubiquitin-activating enzyme E1)	5.4	117830	3	100	18.3996	115.901	100	12.8028	105.706	100	19.0067	109.113	100	24.3221	134.584	X	X
21735621	P40926	MDH2	Malate dehydrogenase, mitochondrial (EC 1.1.1.37)	8.8	35485	3	100	18.3774	58.4023	100	15.8919	58.498	100	20.7867	54.2548	100	18.8679	62.4382
194374597	B4DUQ1	HNRNPK	Heterogeneous nuclear ribonucleoprotein K	5.6	48511	3	100	18.3735	78.5341	100	15.537	68.5397	100	23.495	90.2195	100	16.5614	78.5087	X	X
119614244	A0A024RA28	HNRPA2B1	Heterogeneous nuclear ribonucleoprotein A2/B1, isoform CRA_d	9.4	31144	3	100	17.223	64.4464	100	18.6419	68.4607	100	17.8091	61.2267	100	14.9815	62.9828
189053345	P10809	HSPD1	60 kDa heat shock protein, mitochondrial (EC 3.6.4.9) (60 kDa chaperonin) (Chaperonin 60) (CPN60) (Heat shock protein 60) (HSP-60) (Hsp60) (HuCHA60) (Mitochondrial matrix protein P1) (P60 lymphocyte protein)	5.7	61057	3	100	17.1003	29.6889	100	11.2768	32.6183	100	19.1229	29.9229	100	21.8718	26.0373	X
10863945	P13010	XRCC5	X-ray repair cross-complementing protein 5 (EC 3.6.4.-) (86 kDa subunit of Ku antigen) (ATP-dependent DNA helicase 2 subunit 2) (ATP-dependent DNA helicase II 80 kDa subunit) (CTC box-binding factor 85 kDa subunit) (CTC85) (CTCBF) (DNA repair protein XRCC	5.5	82686	3	100	16.9253	76.0084	100	11.948	68.9442	100	21.2185	82.3291	100	18.4389	77.9293	X	X
4503529	P60842	EIF4A1	Eukaryotic initiation factor 4A-I (eIF-4A-I) (eIF4A-I) (EC 3.6.4.13) (ATP-dependent RNA helicase eIF4A-1)	5.2	46136	3	100	15.9251	83.1888	100	16.3049	89.102	100	17.9618	83.528	100	13.4454	75.9508		X
4503841	P12956	XRCC6	X-ray repair cross-complementing protein 6 (EC 3.6.4.-) (EC 4.2.99.-) (5'-deoxyribose-5-phosphate lyase Ku70) (5'-dRP lyase Ku70) (70 kDa subunit of Ku antigen) (ATP-dependent DNA helicase 2 subunit 1) (ATP-dependent DNA helicase II 70 kDa subunit) (CTC b	6.2	69825	3	100	15.4724	99.521	100	11.1856	90.1887	100	19.1616	109.497	100	16.7845	100.433	X	X
4507521	V9HWD9	HEL107	Epididymis luminal protein 107 (Transketolase (Wernicke-Korsakoff syndrome), isoform CRA_a) (Transketolase isoform 1)	7.5	67878	3	100	15.1249	54.4228	100	12.4867	61.8043	100	19.537	47.1719	100	13.7906	53.0619	X
119621875		HEL	hCG23783, isoform CRA_a	10.2	23417	3	100	15.1082	58.883	100	22.1625	77.614	100	9.26942	42.8897	100	12.7171	53.0235	X
32358	Q00839	HNRNPU	Heterogeneous nuclear ribonucleoprotein U (hnRNP U) (GRIP120) (Nuclear p120 ribonucleoprotein) (Scaffold-attachment factor A) (SAF-A) (p120) (pp120)	5.5	88946	3	100	14.7346	68.9536	100	17.9793	91.5256	100	13.3465	56.0259	100	12.3373	55.5473		X
62088022	Q59G88	CORO1A	Coronin (Fragment)	8	59596	3	100	14.6765	35.8455	100	20.9688	48.9433	100	12.0558	32.7147	100	9.95609	23.6956	X
4503481	Q53YD7	EEF1G	EEF1G protein (Eukaryotic translation elongation factor 1 gamma) (Eukaryotic translation elongation factor 1 gamma, isoform CRA_c) (GIG35)	6.2	50119	3	100	14.625	69.5458	100	14.5278	73.3119	100	15.3428	65.7632	100	14.0207	68.9346
4506741	P62081	RPS7	40S ribosomal protein S7 (Small ribosomal subunit protein eS7)	10.6	22128	3	100	14.5619	27.6257	100	8.46756	28.1311	100	20.281	28.8452	100	15.9529	25.8164	X	X
77404397	Q7KZF4	SND1	Staphylococcal nuclease domain-containing protein 1 (100 kDa coactivator) (EBNA2 coactivator p100) (Tudor domain-containing protein 11) (p100 co-activator)	6.8	101978	3	100	14.5276	71.4701	100	14.5345	67.6577	100	16.6892	74.2225	100	12.358	73.1655
5453990	Q06323	PSME1	Proteasome activator complex subunit 1 (11S regulator complex subunit alpha) (REG-alpha) (Activator of multicatalytic protease subunit 1) (Interferon gamma up-regulated I-5111 protein) (IGUP I-5111) (Proteasome activator 28 subunit alpha) (PA28a) (PA28alp	5.7	28705	3	100	14.4728	58.0607	100	11.8046	38.3508	100	19.6216	76.5677	100	12.437	62.5487	X
4502027	P02768	ALB	Serum albumin	5.9	69367	3	100	14.2907	21.5186	100	11.4306	22.8241	100	23.4441	19.9832	100	8.47418	21.531	X	X
4758304	P13667	PDIA4	Protein disulfide-isomerase A4 (EC 5.3.4.1) (Endoplasmic reticulum resident protein 70) (ER protein 70) (ERp70) (Endoplasmic reticulum resident protein 72) (ER protein 72) (ERp-72) (ERp72)	4.8	72914	3	100	14.1	111.467	100	19.9083	164.011	100	10.8604	72.1092	100	10.5632	89.5233	X	X
180631	P27824	CANX	Calnexin (IP90) (Major histocompatibility complex class I antigen-binding protein p88) (p90)	4.1	40837	3	100	14.0431	55.2167	100	14.1793	60.2887	100	15.4162	56.3348	100	12.5111	48.1812		X
4502107	V9HWE0	HEL-S-7	Annexin	4.8	35938	3	100	13.9297	63.2829	100	6.49053	47.355	100	18.92	75.0684	100	17.6182	70.08	X
4507761	Q7Z4P3	UBA52	Ubiquitin-60S ribosomal protein L40 precursor	10.3	14710	3	100	13.5483	32.0518	100	18.9817	39.574	100	12.0238	30.3874	100	8.73372	24.9403	X	X
6598323	Q6IAT1	GDI2	Rab GDP dissociation inhibitor	6.1	50645	3	100	13.0209	54.1932	100	13.1719	55.1058	100	14.001	54.681	100	11.8648	52.6406
88999583	P60660	MYL6	Myosin light polypeptide 6 (17 kDa myosin light chain) (LC17) (Myosin light chain 3) (MLC-3) (Myosin light chain alkali 3) (Myosin light chain A3) (Smooth muscle and nonmuscle myosin light chain alkali 6)	4.3	16943	3	100	12.6447	45.7486	100	12.6124	54.3428	100	11.9194	37.9872	100	13.4078	43.4834
4502643	P40227	CCT6A	T-complex protein 1 subunit zeta (TCP-1-zeta) (Acute morphine dependence-related protein 2) (CCT-zeta-1) (HTR3) (Tcp20)	6.2	58006	3	100	12.447	61.4349	100	7.36218	53.5233	100	17.6284	74.438	100	13.1979	57.662	X	X
4506671	P05387	RPLP2	60S acidic ribosomal protein P2 (Large ribosomal subunit protein P2) (Renal carcinoma antigen NY-REN-44)	4.2	11666	3	100	12.2818	47.5527	100	13.1749	58.456	100	12.0332	41.2308	100	11.4884	41.154
13436308	Q9BSM5	HNRNPA1L2	Heterogeneous Nuclear Ribonucleoprotein A1-Like 2	9.5	31734	3	100	12.208	60.8284	100	8.96352	51.3572	100	14.8592	71.0283	100	13.3419	61.6782	X
119609105		PHB2	Prohibitin 2	10.1	32283	3	100	11.917	50.883	100	11.2667	51.5293	100	13.2114	57.6146	100	11.3813	43.3976
15718687	P23396	RPS3	40S ribosomal protein S3 (EC 4.2.99.18) (Small ribosomal subunit protein uS3)	10.1	26689	3	100	11.9131	61.9915	100	14.5492	72.2943	100	11.5095	55.7204	100	9.24126	56.2428	X	X
194382176	B4DJI1	LDHA	L-lactate dehydrogenase A chain (EC 1.1.1.27)	8.6	33594	3	100	11.8848	54.6684	100	7.20925	41.4925	100	17.8246	66.8662	100	11.3997	57.8426	X	X
4503971	P31150	GDI1	Rab GDP dissociation inhibitor alpha (Rab GDI alpha) (Guanosine diphosphate dissociation inhibitor 1) (GDI-1) (Oligophrenin-2) (Protein XAP-4)	4.9	50583	3	100	11.815	29.9777	100	7.67172	28.845	100	16.3086	29.9602	100	12.1552	31.3167	X	X
31179		ENO1	Enolase	5.7	49478	3	100	11.8102	27.755	100	10.388	25.8166	100	13.4907	29.8941	100	11.789	27.8773
20127454	V9HWH7	HEL-S-70p	Epididymis secretory sperm binding protein Li 70p	6.3	64597	3	100	11.7991	71.9822	100	13.1389	81.5025	100	12.2752	72.3479	100	9.75995	60.5095
4506675	P04843	RPN1	Dolichyl-diphosphooligosaccharide--protein glycosyltransferase subunit 1 (Dolichyl-diphosphooligosaccharide--protein glycosyltransferase 67 kDa subunit) (Ribophorin I) (RPN-I) (Ribophorin-1)	5.9	68551	3	100	11.5293	74.278	100	13.364	89.7795	100	11.2798	65.9013	100	9.63838	64.5697
62088286	Q59FV6	ACTR3	ARP3 actin-related protein 3 homolog variant (Fragment)	5.5	42240	3	100	11.3438	45.8688	100	7.56754	41.5035	100	13.662	48.4842	100	13.4314	48.3463	X	X
117190174	P07910	HNRNPC	Heterogeneous nuclear ribonucleoproteins C1/C2 (hnRNP C1/C2)	4.8	32319	3	100	10.9087	52.7054	100	11.4945	60.3141	100	9.29891	48.954	100	11.835	47.58
9951915	P23526	AHCY	Adenosylhomocysteinase (AdoHcyase) (EC 3.3.1.1) (S-adenosyl-L-homocysteine hydrolase)	5.9	47717	3	100	10.8265	52.9834	100	13.9848	71.5485	100	8.97158	45.8841	100	8.99669	38.4234	X	X
19923142	Q14974	KPNB1	Importin subunit beta-1 (Importin-90) (Karyopherin subunit beta-1) (Nuclear factor p97) (Pore targeting complex 97 kDa subunit) (PTAC97)	4.5	97171	3	100	10.6005	64.2638	100	8.30724	56.2604	100	10.4932	62.1881	100	13.3833	75.6767	X	X
36142	P62244	RPS15A	40S ribosomal protein S15a (Small ribosomal subunit protein uS8)	10.7	14698	3	100	10.5876	14.2862	100	16.5262	20.8869	100	6.15092	10.114	100	8.09578	10.7577	X	X
862457	P40939	HADHA	Trifunctional enzyme subunit alpha, mitochondrial (78 kDa gastrin-binding protein) (TP-alpha) [Includes: Long-chain enoyl-CoA hydratase (EC 4.2.1.17); Long chain 3-hydroxyacyl-CoA dehydrogenase (EC 1.1.1.211)]	9.4	82941	3	100	10.5557	63.2738	100	10.6943	70.91	100	11.4987	59.4631	100	9.45107	58.1757
48257098	Q96IF9	HEL-VCP	VCP protein (Fragment)	4.8	71066	3	100	10.4512	31.5886	100	8.01796	20.8083	100	12.7178	40.8977	100	11.0235	34.8565	X
119603872		NPM1	Nucleophosmin (Nucleolar Phosphoprotein B23, Numatrin)	4.7	20911	3	100	10.3719	25.4631	100	2.44693	24.6905	100	7.52032	26.7275	100	22.4694	25.1	X
156523968	P09874	PARP1	Poly [ADP-ribose] polymerase 1 (PARP-1) (EC 2.4.2.30) (ADP-ribosyltransferase diphtheria toxin-like 1) (ARTD1) (NAD(+) ADP-ribosyltransferase 1) (ADPRT 1) (Poly[ADP-ribose] synthase 1)	9.2	113084	3	100	10.2699	71.5603	100	5.8238	52.9883	100	11.7	72.4616	100	14.0269	92.3262	X	X
36138	Q02878	RPL6	60S ribosomal protein L6 (Large ribosomal subunit protein eL6) (Neoplasm-related protein C140) (Tax-responsive enhancer element-binding protein 107) (TaxREB107)	10.8	32862	3	100	10.2574	45.8359	100	11.9062	52.8552	100	10.9918	44.3296	100	7.59947	39.1531	X	X
36049	P04844	RPN2	Dolichyl-diphosphooligosaccharide--protein glycosyltransferase subunit 2 (Dolichyl-diphosphooligosaccharide--protein glycosyltransferase 63 kDa subunit) (RIBIIR) (Ribophorin II) (RPN-II) (Ribophorin-2)	5.4	69303	3	100	10.2301	57.9097	100	10.9711	58.9791	100	10.9376	59.761	100	8.65831	54.8109
62897391	Q53GL5	IDH2	Isocitrate dehydrogenase 2 (NADP+), mitochondrial variant (Fragment)	8.5	50892	3	100	10.2165	52.0613	100	5.9211	42.1413	100	11.2725	55.0346	100	14.1717	60.6614	X	X
968888	P09429	HMGB1	High mobility group protein B1 (High mobility group protein 1) (HMG-1)	5.6	24994	3	100	10.1219	36.53	100	7.46884	21.8907	100	12.7831	51.0201	100	10.556	39.1191	X	X
14326411		HSPD1	Short heat shock protein 60 Hsp60s1	9.7	23612	3	100	10.0662	26.045	100	5.22544	14.4267	100	15.4301	38.3107	100	10.35	27.3341	X	X
120433593	P07108	DBI	Acyl-CoA-binding protein (ACBP) (Diazepam-binding inhibitor) (DBI) (Endozepine) (EP)	6.2	10126	3	100	10.0376	21.4436	100	3.50841	23.5412	100	10.8321	21.8975	100	16.8606	18.5423	X	X
4506243	P26599	PTBP1	Polypyrimidine tract-binding protein 1 (PTB) (57 kDa RNA-binding protein PPTB-1) (Heterogeneous nuclear ribonucleoprotein I) (hnRNP I)	9.5	59615	3	100	9.89999	44.2537	100	9.5174	40.5886	100	11.6987	52.0188	100	8.54767	40.7646		X
4504255	P0C0S5	H2AFZ	Histone H2A.Z (H2A/z)	11	13554	3	100	9.89143	32.8331	100	8.40935	29.8618	100	11.637	35.7723	100	9.87495	33.3604
181335	V9HWC6	HEL-S-39	Peptidyl-prolyl cis-trans isomerase (PPIase) (EC 5.2.1.8)	9.8	22743	3	100	9.70942	47.5683	100	14.6726	66.8459	100	7.94805	40.7815	100	5.68044	31.8644	X
119574769		HEL	Pyrophosphatase (inorganic) 1, isoform CRA_b	5.5	27378	3	100	9.56511	44.3393	100	6.43627	51.2538	100	13.1079	44.5895	100	9.67264	36.0221	X
119616745		ARHGDIB	Rho GDP dissociation inhibitor (GDI) beta, isoform C	4.6	20685	3	100	9.40281	40.8275	100	10.2692	47.3948	100	9.82006	39.3574	100	7.97473	34.6358
825635	P0DP25	CALM1	Calmodulin-3	3.9	17164	3	100	9.28878	33.6452	100	9.56044	36.5806	100	9.61712	32.8429	100	8.6435	31.0228
33988037	Q6PJT4	MSN	MSN protein (Fragment)	9.7	38828	3	100	9.18577	31.4405	100	9.21813	31.901	100	9.06744	31.3332	100	9.26634	31.0105
47938913	Q6IN67	HYOU1	HYOU1 protein	5.5	75344	3	100	9.144	51.6862	100	12.3878	79.6811	100	8.64851	39.0955	100	5.855	31.6161	X
4758906	P50453	SERPINB9	Serpin B9 (Cytoplasmic antiproteinase 3) (CAP-3) (CAP3) (Peptidase inhibitor 9) (PI-9)	5.5	42404	3	100	9.12844	57.0097	100	3.14565	34.425	100	11.6435	67.9436	100	13.5933	72.4246	X	X
21104432	B4DV51	RAN	GTP-binding nuclear protein Ran	5.9	14732	3	100	9.10994	14.619	100	11.3051	19.6843	100	6.98156	12.0595	100	8.67729	11.269	X	X
31645	P04406	HEL-GAPDH	Glyceraldehyde-3-phosphate dehydrogenase (GAPDH) (EC 1.2.1.12) (Peptidyl-cysteine S-nitrosylase GAPDH) (EC 2.6.99.-)	8.4	36036	3	100	9.09718	26.5297	100	10.4195	30.8181	100	9.44634	26.5446	100	7.20536	21.5115
12667788	P35579	MYH9	Myosin-9 (Cellular myosin heavy chain, type A) (Myosin heavy chain 9) (Myosin heavy chain, non-muscle IIa) (Non-muscle myosin heavy chain A) (NMMHC-A) (Non-muscle myosin heavy chain IIa) (NMMHC II-a) (NMMHC-IIA)	5.4	226532	3	100	9.04577	31.4831	100	10.9258	38.6799	100	8.5448	26.9679	100	7.35332	27.6021
15809016	O14950	MYL12B	Myosin regulatory light chain 12B (MLC-2A) (MLC-2) (Myosin regulatory light chain 2-B, smooth muscle isoform) (Myosin regulatory light chain 20 kDa) (MLC20) (Myosin regulatory light chain MRLC2) (SHUJUN-1)	4.5	19780	3	100	8.95925	40.0505	100	4.43433	27.0035	100	11.8725	52.9079	100	11.3251	42.4144	X	X
30268331	P35579	MYH9	Myosin-9 (Cellular myosin heavy chain, type A) (Myosin heavy chain 9) (Myosin heavy chain, non-muscle IIa) (Non-muscle myosin heavy chain A) (NMMHC-A) (Non-muscle myosin heavy chain IIa) (NMMHC II-a) (NMMHC-IIA)	5.8	154161	3	100	8.89553	62.8934	100	6.99983	66.5998	100	9.55275	51.16	100	10.45	70.3028
52630342	Q95HC2	HLA-C	HLA-C protein (Fragment)	5.6	40630	3	100	8.71596	18.545	100	7.89977	21.7968	100	6.8346	17.0552	100	11.5496	16.241	X
4826760	P52597	HNRNPF	Heterogeneous nuclear ribonucleoprotein F (hnRNP F) (Nucleolin-like protein mcs94-1) [Cleaved into: Heterogeneous nuclear ribonucleoprotein F, N-terminally processed]	5.3	45654	3	100	8.67083	29.2926	100	8.91229	34.1347	100	9.38426	26.0961	100	7.67571	26.8399
194377108	B4DWQ3	PGK1	Phosphoglycerate kinase (EC 2.7.2.3)	5.3	17051	3	100	8.64502	29.8162	100	6.57727	28.9407	100	7.95075	29.8621	100	11.7517	30.7917	X
194595509	Q13813	SPTAN1	Spectrin alpha chain, non-erythrocytic 1 (Alpha-II spectrin) (Fodrin alpha chain) (Spectrin, non-erythroid alpha subunit)	5.1	285074	3	100	8.62352	72.2892	100	3.09871	32.9724	100	11.0814	90.5629	100	12.6113	99.8851	X	X
34272	A0A0C4DG17	RPSA	40S ribosomal protein SA (37 kDa laminin receptor precursor) (37LRP) (37/67 kDa laminin receptor) (LRP/LR) (67 kDa laminin receptor) (67LR) (Laminin receptor 1) (LamR) (Laminin-binding protein precursor p40) (LBP/p40)	4.6	33314	3	100	8.62227	49.5557	100	5.91062	42.641	100	11.2206	57.6803	100	9.18749	49.4981	X	X
603074	P53396	ACLY	ATP-citrate synthase (EC 2.3.3.8) (ATP-citrate (pro-S-)-lyase) (ACL) (Citrate cleavage enzyme)	6.9	120825	3	100	8.62038	59.9651	100	6.00255	41.128	100	8.67983	65.6105	100	11.6151	76.2963	X	X
119610151		FASN	Fatty acid synthase	6	273425	3	100	8.52987	57.4203	100	7.03815	60.9043	100	11.1414	61.9658	100	7.65873	48.8101	X
21752646	Q86UX7	FERMT3	Fermitin family homolog 3 (Kindlin-3) (MIG2-like protein) (Unc-112-related protein 2)	6.4	75485	3	100	8.49501	62.4458	100	10.2056	75.319	100	7.28069	53.3514	100	7.71362	56.5213		X
23712	P23246	SFPQ	Splicing factor, proline- and glutamine-rich (100 kDa DNA-pairing protein) (hPOMp100) (DNA-binding p52/p100 complex, 100 kDa subunit) (Polypyrimidine tract-binding protein-associated-splicing factor) (PSF) (PTB-associated-splicing factor)	6.4	45250	3	100	8.47048	44.5242	100	7.22246	46.4424	100	10.3354	43.9776	100	8.06165	42.833
37433	P02786	TFRC	Transferrin receptor protein 1 (TR) (TfR) (TfR1) (Trfr) (T9) (p90) (CD antigen CD71) [Cleaved into: Transferrin receptor protein 1, serum form (sTfR)]	6.2	84902	3	100	8.46042	61.1634	100	6.46245	56.5261	100	9.36336	65.8297	100	9.88844	61.9073	X
14124984	P49368	CCT3	T-complex protein 1 subunit gamma (TCP-1-gamma) (CCT-gamma) (hTRiC5)	6.1	60384	3	100	8.36471	54.1104	100	6.91561	48.2178	100	9.45038	59.0855	100	8.96965	56.01
2274968	Q14697	HEL-GANAB	Neutral alpha-glucosidase AB (EC 3.2.1.84) (Alpha-glucosidase 2) (Glucosidase II subunit alpha)	5.7	106900	3	100	8.35275	54.1763	100	8.44777	54.9611	100	7.95917	53.4804	100	8.63548	53.9566
62131678	P62258	YWHAE	14-3-3 protein epsilon (14-3-3E)	4.6	26486	3	100	8.3384	44.0625	100	9.44141	60.2867	100	8.46683	34.1371	100	6.92312	35.0598		X
10835063	P06748	NPM1	Nucleophosmin (NPM) (Nucleolar phosphoprotein B23) (Nucleolar protein NO38) (Numatrin)	4.5	32576	3	100	8.33762	10.4037	100	8.58945	11.5165	100	6.6864	10.0877	100	9.69503	9.4215
4826898	P07737	PFN1	Profilin-1 (Epididymis tissue protein Li 184a) (Profilin I)	8.4	15055	3	100	8.28095	15.7615	100	11.8769	24.7008	100	6.9793	10.0826	100	5.38732	11.0113	X
4506661	P62424	RPL7A	60S ribosomal protein L7a (Large ribosomal subunit protein eL8) (PLA-X polypeptide) (Surfeit locus protein 3)	11.1	29996	3	100	8.20626	38.6865	100	11.0917	41.7084	100	6.72234	34.3221	100	6.32384	39.5251	X	X
9257257	V9HWG7	HEL-S-52	Epididymis secretory protein Li 52	6.2	66175	3	100	8.2051	49.261	100	5.05575	47.2995	100	10.4484	54.5606	100	9.63608	46.2496	X
5453597	P52907	CAPZA1	F-actin-capping protein subunit alpha-1 (CapZ alpha-1)	5.4	32905	3	100	8.16607	34.6464	100	8.36676	37.5264	100	8.43921	35.4562	100	7.6588	30.4767
193785630	P28838	LAP3	Cytosol aminopeptidase (EC 3.4.11.1) (Leucine aminopeptidase 3) (LAP-3) (Leucyl aminopeptidase) (Peptidase S) (Proline aminopeptidase) (EC 3.4.11.5) (Prolyl aminopeptidase)	6.3	52772	3	100	8.16595	45.4213	100	5.61786	41.911	100	9.58671	44.1999	100	9.71797	50.7382	X
5031571	P61160	ACTR2	Actin-related protein 2 (Actin-like protein 2)	6.3	44761	3	100	8.15857	42.4628	100	6.81264	39.314	100	7.94128	40.7665	100	9.94612	47.8325		X
4557797	P15531	NME1	Nucleoside diphosphate kinase A (NDK A) (NDP kinase A) (EC 2.7.4.6) (Granzyme A-activated DNase) (GAAD) (Metastasis inhibition factor nm23) (NM23-H1) (Tumor metastatic process-associated protein)	5.8	17131	3	100	8.08361	30.9675	100	7.45502	29.4784	100	9.87355	33.844	100	7.02703	29.8282
164691151	B0AZS6	YWHAZ	14-3-3 protein zeta/delta (cDNA, FLJ79516, highly similar to 14-3-3 protein zeta/delta)	4.3	19073	3	100	8.02823	30.8628	100	5.70866	38.4447	100	11.2725	27.8282	100	7.49012	25.0519	X	X
311771535	P78371	CCT2	T-complex protein 1 subunit beta (TCP-1-beta) (CCT-beta)	6	52699	3	100	7.99872	51.626	100	7.66356	45.2314	100	8.4057	54.8323	100	7.98276	55.88
37724561	P63244	GNB2L1	Receptor of activated protein C kinase 1 (Cell proliferation-inducing gene 21 protein) (Guanine nucleotide-binding protein subunit beta-2-like 1) (Guanine nucleotide-binding protein subunit beta-like protein 12.3) (Human lung cancer oncogene 7 protein) (H	8.2	37890	3	100	7.86482	31.081	100	10.8075	36.9481	100	7.27865	30.1149	100	5.0179	25.202	X	X
33874637	Q96BG6	ACTN4	ACTN4 protein (Fragment)	5	73620	3	100	7.79329	47.3487	100	4.63753	38.8704	100	10.4535	51.1271	100	8.81481	53.4615	X	X
28195394	Q8IUE6	HIST2H2AB	Histone H2A type 2-B	11.3	13996	3	100	7.76109	15.1037	100	5.28095	14.4692	100	9.73945	16.7454	100	8.67622	14.2023	X
207028494	P00338	LDHA	L-lactate dehydrogenase A chain (LDH-A) (EC 1.1.1.27) (Cell proliferation-inducing gene 19 protein) (LDH muscle subunit) (LDH-M) (Renal carcinoma antigen NY-REN-59)	6.8	30187	3	100	7.72709	25.299	100	2.84258	15.4982	100	11.9301	32.937	100	9.22267	29.0955	X
56205490		ACADM	Acyl-Coenzyme A Dehydrogenase, C-4 To C-12 Straight Chain	7.7	50252	3	100	7.66675	42.0809	100	10.2055	61.0962	100	6.23024	32.7719	100	6.14135	29.2056	X	X
4503545	P63241	EIF5A	Eukaryotic translation initiation factor 5A-1 (eIF-5A-1) (eIF-5A1) (Eukaryotic initiation factor 5A isoform 1) (eIF-5A) (Rev-binding factor) (eIF-4D)	4.9	16814	3	100	7.59141	25.4164	100	4.28725	25.1692	100	11.7809	28.2387	100	7.2568	22.8823	X	X
119620368		HEL	Malate dehydrogenase 1, NAD (soluble), isoform CRA_d	7.8	31694	3	100	7.56005	46.4906	100	6.99072	56.563	100	8.46832	39.9992	100	7.31601	41.231
348239	Q15233	NONO	Non-POU domain-containing octamer-binding protein (NonO protein) (54 kDa nuclear RNA- and DNA-binding protein) (55 kDa nuclear protein) (DNA-binding p52/p100 complex, 52 kDa subunit) (NMT55) (p54(nrb)) (p54nrb)	9.4	54268	3	100	7.53635	36.3152	100	6.90823	47.7127	100	9.28191	32.4403	100	6.52359	26.893
40788953		TAGLN2	Transgelin 2	8.4	24417	3	100	7.46378	32.7779	100	3.10384	29.1392	100	10.8529	38.7584	100	9.1613	31.0424	X	X
194385042	B4DQG5	LAP3	Cytosol aminopeptidase (EC 3.4.11.1)	9.7	39346	3	100	7.37058	49.4876	100	3.95004	38.8714	100	10.7353	62.0522	100	7.99648	49.3086	X	X
62087534	Q59GY2	RPL4	Ribosomal protein L4 variant (Fragment)	11.5	48997	3	100	7.31883	30.2452	100	4.72223	33.6282	100	9.09459	32.1553	100	8.57244	24.3884	X	X
180663	P06733	ENO1	Alpha-enolase (EC 4.2.1.11) (2-phospho-D-glycerate hydro-lyase) (C-myc promoter-binding protein) (Enolase 1) (MBP-1) (MPB-1) (Non-neural enolase) (NNE) (Phosphopyruvate hydratase) (Plasminogen-binding protein)	6.8	37088	3	100	7.30508	10.3733	100	5.33608	11.4978	100	9.43756	10.05	100	7.46975	9.38485	X
4758756	Q9H2B0	NAP1L1	HSP22-like protein interacting protein 27	4.2	45375	3	100	7.2778	46.2334	100	8.29614	53.4354	100	7.40146	44.1464	100	5.96609	39.9181
73747875	X5CMJ9	PSM8	Proteasome subunit beta type (EC 3.4.25.1)	7.2	30336	3	100	7.26969	33.3783	100	8.14037	30.7039	100	6.9683	34.1307	100	6.55528	35.746
62087910	Q59GE4	RPS10	Ribosomal protein S10 variant (Fragment)	10.3	19861	3	100	7.23597	18.1361	100	6.04686	17.5275	100	9.15454	19.9702	100	6.70468	17.0122	X	X
4506669	P05386	RPLP1	60S acidic ribosomal protein P1 (Large ribosomal subunit protein P1)	4	11496	3	100	7.20505	16.4816	100	7.2121	16.0993	100	7.47414	16.3325	100	6.92772	17.0766
4885381	P16401	HIST1H1B	Histone H1.5 (Histone H1a) (Histone H1b) (Histone H1s-3)	11.4	22581	3	100	7.13122	46.5946	100	7.10936	57.4015	100	6.65266	35.3098	100	7.63529	45.2714
141797011	A4QPB0	IQGAP1	IQ motif containing GTPase activating protein 1	6.1	189261	3	100	7.11894	53.5651	100	5.41082	50.1783	100	8.97968	60.6753	100	7.25099	50.4063	X	X
55859738		CAP1	CAP, adenylate cyclase-associated protein 1	8	51883	3	100	7.11642	10.4466	100	6.38753	11.5788	100	8.54412	10.1271	100	6.5391	9.44514
6807907	Q9NTC4	HEL	Uncharacterized protein DKFZp434K0126 (Fragment)	4.6	47557	3	100	7.0836	47.845	100	8.17534	56.1002	100	6.96126	42.0157	100	5.93226	44.0432
3522980	Q07000	HLA-C	HLA class I histocompatibility antigen, Cw-15 alpha chain (MHC class I antigen Cw*15)	5.9	40894	3	100	7.03494	42.7728	100	3.31224	34.851	100	9.29593	42.6417	100	9.11709	52.1457	X
4506193	P20618	PSMB1	Proteasome subunit beta type-1 (EC 3.4.25.1) (Macropain subunit C5) (Multicatalytic endopeptidase complex subunit C5) (Proteasome component C5) (Proteasome gamma chain)	8.2	26490	3	100	6.98727	41.6644	100	4.73865	33.2661	100	9.33494	50.1061	100	7.26299	43.0207	X	X
32055	P14317	HCLS1	Hematopoietic lineage cell-specific protein (Hematopoietic cell-specific LYN substrate 1) (LckBP1) (p75)	4.6	53999	3	100	6.97321	46.4455	100	7.14513	51.7144	100	7.86893	47.5637	100	5.87691	39.1802
119625804		HEL70	Moesin, isoform CRA_b	5.8	66606	3	100	6.92468	44.8055	100	5.97733	46.4356	100	7.64944	41.6528	100	7.30515	46.0566
28595		ALDOA	Aldolase A protein	9.1	11939	3	100	6.92273	31.8925	100	8.50892	35.95	100	7.83647	35.4519	100	4.15844	23.5992	X	X
194379046	B4DHB3	PGK1	Phosphoglycerate kinase (EC 2.7.2.3)	8.4	29993	3	100	6.91762	16.4568	100	8.33747	14.483	100	5.98643	19.9808	100	6.19232	15.2356
221044236	B7Z809	MTHFD1	C-1-tetrahydrofolate synthase, cytoplasmic	8.6	110497	3	100	6.82519	52.4457	100	4.35268	45.9864	100	8.02648	55.9679	100	8.5085	56.4592	X
4506687	P62841	RPS15	40S ribosomal protein S15 (RIG protein) (Small ribosomal subunit protein uS19)	10.8	17041	3	100	6.80513	22.6901	100	4.79331	26.2761	100	8.83863	21.5399	100	7.11874	19.6567	X
119395750	P04264	KRT1	Keratin, type II cytoskeletal 1 (67 kDa cytokeratin) (Cytokeratin-1) (CK-1) (Hair alpha protein) (Keratin-1) (K1) (Type-II keratin Kb1)	8.3	66039	3	100	6.79706	47.3643	100	14.8427	100.914	100	2.74456	19.7212	100	1.46303	12.533	X	X
228008291	O60506	SYNCRIP	Heterogeneous nuclear ribonucleoprotein Q (hnRNP Q) (Glycine- and tyrosine-rich RNA-binding protein) (GRY-RBP) (NS1-associated protein 1) (Synaptotagmin-binding, cytoplasmic RNA-interacting protein)	8.8	69584	3	100	6.76079	42.0546	100	4.76211	33.5866	100	8.48104	48.5614	100	7.37234	45.4273	X	X
4557237	P24752	ACAT1	Acetyl-CoA acetyltransferase, mitochondrial (EC 2.3.1.9) (Acetoacetyl-CoA thiolase) (T2)	9.1	45181	3	100	6.74578	36.6812	100	8.07665	53.0618	100	5.57457	26.1051	100	6.36431	28.1467
40068518	P52209	PGD	6-phosphogluconate dehydrogenase, decarboxylating (EC 1.1.1.44)	6.9	53122	3	100	6.73575	48.2188	100	4.17407	41.7782	100	9.28014	56.1837	100	7.17999	47.7679	X	X
19923315	V9HW06	HEL-S-51e	Serine hydroxymethyltransferase (EC 2.1.2.1)	8.6	55975	3	100	6.68677	40.3665	100	3.40914	27.0532	100	8.18415	43.406	100	9.0133	52.8592	X
6563220	P30085	CMPK1	UMP-CMP kinase (EC 2.7.4.14) (Deoxycytidylate kinase) (CK) (dCMP kinase) (Nucleoside-diphosphate kinase) (EC 2.7.4.6) (Uridine monophosphate/cytidine monophosphate kinase) (UMP/CMP kinase) (UMP/CMPK)	5.3	22223	3	100	6.5844	41.7369	100	4.44422	37.5397	100	7.70889	44.6158	100	7.95679	43.7546	X	X
87196351	O00571	DDX3X	ATP-dependent RNA helicase DDX3X (EC 3.6.4.13) (DEAD box protein 3, X-chromosomal) (DEAD box, X isoform) (Helicase-like protein 2) (HLP2)	6.8	73225	3	100	6.58413	34.7732	100	5.80332	35.8468	100	7.23122	35.649	100	6.84799	32.6447
4506695	P39019	RPS19	40S ribosomal protein S19 (Small ribosomal subunit protein eS19)	10.7	16061	3	100	6.54143	34.8531	100	9.92041	51.2557	100	3.53901	21.7308	100	5.60171	28.8391	X	X
14043107	Q16658	FSCN1	Fascin (55 kDa actin-bundling protein) (Singed-like protein) (p55)	6.9	55136	3	100	6.52643	40.3241	100	3.44727	28.954	100	8.618	45.87	100	8.02722	48.0432	X	X
4868411	Q9TQ48	HLA-DRB1	MHC class II antigen (Fragment)	5.9	10865	3	100	6.49355	18.6092	100	4.88721	21.2411	100	8.39449	18.5398	100	6.46666	15.6082	X
34364597	P07355	ANXA2	Annexin A2 (Annexin II) (Annexin-2) (Calpactin I heavy chain) (Calpactin-1 heavy chain) (Chromobindin-8) (Lipocortin II) (Placental anticoagulant protein IV) (PAP-IV) (Protein I) (p36)	8.7	40354	3	100	6.47501	46.307	100	5.9539	52.8745	100	7.36505	43.132	100	6.19294	41.8199
5453607	Q99832	CCT7	T-complex protein 1 subunit eta (TCP-1-eta) (CCT-eta) (HIV-1 Nef-interacting protein) [Cleaved into: T-complex protein 1 subunit eta, N-terminally processed]	7.5	59348	3	100	6.41154	44.1703	100	2.67193	28.7467	100	8.96042	53.8295	100	8.22554	52.5054	X	X
51094513	A4D2J6	PGAM2	Phosphoglycerate mutase (EC 5.4.2.11) (EC 5.4.2.4)	9.8	28220	3	100	6.39446	22.0759	100	6.05929	24.6131	100	5.83054	19.6881	100	7.3494	21.5037
4506007	P36873	PPP1CC	Serine/threonine-protein phosphatase PP1-gamma catalytic subunit (PP-1G) (EC 3.1.3.16) (Protein phosphatase 1C catalytic subunit)	6.1	36966	3	100	6.37101	34.2565	100	5.52682	26.7046	100	7.76066	39.5211	100	5.96623	37.8024
31418053	Q7Z759	CCT8	CCT8 protein (Chaperonin containing TCP1, subunit 8 (Theta), isoform CRA_c)	5	54107	3	100	6.36236	47.8438	100	4.48483	48.0612	100	8.01853	47.6345	100	6.89665	47.7993	X
16307468	P42704	LRPPRC	Leucine-rich PPR motif-containing protein, mitochondrial (130 kDa leucine-rich protein) (LRP 130) (GP130)	5.2	79991	3	100	6.34776	46.7864	100	3.85633	41.0785	100	8.84497	57.2079	100	6.7572	43.0241	X	X
9624998	P55795	HNRNPH2	Heterogeneous nuclear ribonucleoprotein H2 (hnRNP H2) (FTP-3) (Heterogeneous nuclear ribonucleoprotein H') (hnRNP H') [Cleaved into: Heterogeneous nuclear ribonucleoprotein H2, N-terminally processed]	5.9	49245	3	100	6.30815	37.3138	100	6.97399	45.3974	100	6.10442	32.8546	100	5.73505	32.3421
21752190	Q8N9Z3	TRAP1	Tumor Necrosis Factor Type 1 Receptor-Associated Protein	7	66047	3	100	6.29735	50.8704	100	7.67379	69.2797	100	5.88436	39.7324	100	5.10449	40.5309	X
12804709	P33241	LSP1	Lymphocyte-specific protein 1 (47 kDa actin-binding protein) (52 kDa phosphoprotein) (pp52) (Lymphocyte-specific antigen WP34)	4.5	37222	3	100	6.2463	32.4735	100	3.07869	22.3794	100	8.03867	38.048	100	8.14946	38.6754	X	X
31621305	P42704	LRPPRC	Leucine-rich PPR motif-containing protein, mitochondrial (130 kDa leucine-rich protein) (LRP 130) (GP130)	5.7	157886	3	100	6.1344	50.3972	100	3.66825	37.9045	100	7.20956	53.5021	100	7.93642	61.8671	X
4506685	P62277	RPS13	40S ribosomal protein S13 (Small ribosomal subunit protein uS15)	11	17223	3	100	6.11003	27.9581	100	7.62281	34.0723	100	5.23921	25.0097	100	5.21595	23.7733
29788785	Q5SU16	TUBB	Tubulin beta chain	4.6	49672	3	100	6.05444	10.3742	100	3.96162	11.4869	100	6.62148	10.063	100	7.92901	9.38731	X
57863257	P17987	TCP1	T-complex protein 1 subunit alpha (TCP-1-alpha) (CCT-alpha)	5.7	60325	3	100	6.05217	44.9711	100	6.07803	43.2131	100	6.33479	45.426	100	5.73938	46.5672
62896775	Q53HH2	ATP5O	Mitochondrial ATP synthase, O subunit variant (Fragment)	10.4	23243	3	100	5.9952	26.7645	100	4.92749	29.1459	100	7.40731	26.7032	100	5.82877	24.0476	X
13623609	P17858	PFKL	ATP-dependent 6-phosphofructokinase, liver type (ATP-PFK) (PFK-L) (EC 2.7.1.11) (6-phosphofructokinase type B) (Phosphofructo-1-kinase isozyme B) (PFK-B) (Phosphohexokinase)	7.7	90204	3	100	5.96771	33.3872	100	4.67504	32.1108	100	5.50837	26.4322	100	7.93516	41.8314	X	X
4885373	Q02539	HIST1H1A	Histone H1.1 (Histone H1a)	11.5	21843	3	100	5.96643	23.9971	100	4.57874	24.12	100	8.48723	23.5249	100	5.06462	24.3258	X	X
62897507	Q53GF8	IDH3A	Isocitrate dehydrogenase [NAD] subunit, mitochondrial (Fragment)	6.5	39602	3	100	5.95333	35.1464	100	5.08512	33.9835	100	5.21423	32.6107	100	7.70534	39.0388	X
119594723	A0A024R571	EHD1	EH domain-containing protein 1 (EH-domain containing 1, isoform CRA_a)	6.3	61909	3	100	5.93218	40.8571	100	2.42906	22.0671	100	7.21166	40.3684	100	8.73966	63.2674	X	X
21626466	Q9H4N1	MATR3	Clone CDABP0107 mRNA sequence	5.8	94624	3	100	5.87931	37.6555	100	3.1114	28.3152	100	7.62011	39.6785	100	7.36772	46.5297	X	X
148536853	P53621	COPA	Coatomer subunit alpha (Alpha-coat protein) (Alpha-COP) (HEP-COP) (HEPCOP) [Cleaved into: Xenin (Xenopsin-related peptide); Proxenin]	7.4	138346	3	100	5.8793	42.3947	100	4.14392	33.5604	100	5.7317	40.0772	100	8.05151	55.0189	X	X
1040689	Q15019	SEPT2	Septin-2 (Neural precursor cell expressed developmentally down-regulated protein 5) (NEDD-5)	7	46586	3	100	5.8355	45.0764	100	5.39028	45.7562	100	6.29616	44.581	100	5.89426	44.7788
15620780	Q96KP4	HEL-CNDP2	Cytosolic non-specific dipeptidase (EC 3.4.13.18) (CNDP dipeptidase 2) (Carnosine dipeptidase II) (Epididymis secretory protein Li 13) (Glutamate carboxypeptidase-like protein 1) (Peptidase A)	5.7	52853	3	100	5.78865	38.7035	100	3.85791	25.3678	100	7.63332	48.3247	100	6.19649	44.6407	X
119608226		SET	SET Translocation (Myeloid Leukemia-Associated)	5.7	28827	3	100	5.736	28.2128	100	3.66336	19.3493	100	7.73735	39.1849	100	6.15273	27.5815	X	X
51095055	A4D111	HSPA8	Similar to Chain, Heat-Shock Cognate 70kd Protein (44kd Atpase N-Terminal) (E.C.3.6.1.3) Mutant With Asp 206 Replaced By Ser (D206s)	7.8	25580	3	100	5.69606	24.9732	100	4.85629	27.8273	100	7.14007	23.2916	100	5.23179	23.325
4505591	Q06830	PRDX1	Peroxiredoxin-1 (EC 1.11.1.15) (Natural killer cell-enhancing factor A) (NKEF-A) (Proliferation-associated gene protein) (PAG) (Thioredoxin peroxidase 2) (Thioredoxin-dependent peroxide reductase 2)	8.2	22111	3	100	5.67845	31.0569	100	6.41824	43.0418	100	5.85094	22.7687	100	4.64287	25.3627
119620390		CCT4	Chaperonin containing TCP1, subunit 4 (delta), isoform	6.7	52484	3	100	5.66945	35.3063	100	3.71208	38.1477	100	6.96093	31.346	100	6.66156	35.9518	X	X
45829841	Q6NVC0	SLC25A5	SLC25A5 protein (Fragment)	10.2	35295	3	100	5.63259	30.6743	100	6.19727	38.1233	100	5.22993	27.9582	100	5.37646	24.7
600727	A0A090N8G0	GARS	Glycyl-tRNA synthetase	5.8	77531	3	100	5.63057	45.473	100	4.40556	41.249	100	6.30034	48.9724	100	6.38996	46.9017
4506617	P18621	RPL17	60S ribosomal protein L17 (60S ribosomal protein L23) (Large ribosomal subunit protein uL22) (PD-1)	10.6	21398	3	100	5.62875	28.8579	100	7.62648	32.8468	100	3.97048	25.2288	100	4.95632	27.8333	X
7159730	Q9NY85	RPL3	Ribosomal protein L3 (Fragment)	10.5	39384	3	100	5.61304	29.3675	100	3.10257	24.4443	100	7.70705	30.0443	100	6.44791	34.4345	X	X
119593417		RPL7	Large Ribosomal Subunit Protein UL30	11.1	29326	3	100	5.59651	34.2092	100	7.91693	51.506	100	3.58451	23.6408	100	4.90136	24.598	X	X
50592988	P22695	UQCRC2	Cytochrome b-c1 complex subunit 2, mitochondrial (Complex III subunit 2) (Core protein II) (Ubiquinol-cytochrome-c reductase complex core protein 2)	8.9	48425	3	100	5.59645	42.6084	100	5.29022	49.4559	100	5.45643	35.6381	100	6.09374	41.59
3205175	O62870	DRB1	HLA-D class II antigen DR1 beta chain (Fragment)	6.5	10919	3	100	5.58169	20.1729	100	6.65161	26.0994	100	4.80666	16.781	100	5.10849	16.6505
91199540	P09622	DLD	Dihydrolipoyl dehydrogenase, mitochondrial (EC 1.8.1.4) (Dihydrolipoamide dehydrogenase) (Glycine cleavage system L protein)	7.7	54159	3	100	5.56396	26.8651	100	5.46239	26.2149	100	5.15218	24.3263	100	6.09423	30.1624
4506645	P63173	RPL38	60S ribosomal protein L38 (Large ribosomal subunit protein eL38)	10.6	8219	3	100	5.51051	14.3136	100	3.93905	13.0589	100	6.3887	14.6117	100	6.4657	15.4793		X
14141193	P46781	RPS9	40S ribosomal protein S9 (Small ribosomal subunit protein uS4)	11.1	22592	3	100	5.51013	33.9187	100	5.57558	37.7476	100	6.19355	37.9814	100	4.75036	25.3889
154354964	Q16891	IMMT	MICOS complex subunit MIC60 (Cell proliferation-inducing gene 4/52 protein) (Mitochondrial inner membrane protein) (Mitofilin) (p87/89)	6.1	83659	3	100	5.46904	43.2222	100	5.71167	52.379	100	4.46397	34.1727	100	6.19104	41.5889
47940482	Q6IPX4	RPS16	40S ribosomal protein S16 (RPS16 protein)	11.4	17108	3	100	5.39041	29.6419	100	5.32562	32.4695	100	6.34011	29.7983	100	4.51629	26.1867
194389758	B4DNY3	CAP1	Adenylyl cyclase-associated protein	8.8	43707	3	100	5.38845	38.4347	100	7.06126	58.084	100	5.02145	27.8334	100	3.80384	26.1117	X
4758670	O60711	LPXN	Leupaxin	5.6	43333	3	100	5.38842	24.539	100	3.3333	19.2186	100	5.79234	24.8644	100	7.38213	30.4208	X	X
6912238	P30044	PRDX5	Peroxiredoxin-5, mitochondrial (EC 1.11.1.15) (Alu corepressor 1) (Antioxidant enzyme B166) (AOEB166) (Liver tissue 2D-page spot 71B) (PLP) (Peroxiredoxin V) (Prx-V) (Peroxisomal antioxidant enzyme) (TPx type VI) (Thioredoxin peroxidase PMP20)	8.7	22008	3	100	5.3652	37.081	100	4.71818	40.6252	100	5.24158	32.8088	100	6.24367	37.2182
14591909	P46777	RPL5	60S ribosomal protein L5 (Large ribosomal subunit protein uL18)	10.1	34363	3	100	5.3341	28.6921	100	6.27605	37.3658	100	4.46424	21.4062	100	5.10501	25.8585
36038	P52565	HEL-ARHGDIA	Rho GDP-dissociation inhibitor 1 (Rho GDI 1) (Rho-GDI alpha)	4.9	23194	3	100	5.32284	34.1043	100	6.30162	40.9275	100	4.49671	29.4474	100	5.00705	30.801
4507949	V9HWD6	HEL-S-1	Epididymis secretory protein Li 1	4.6	28083	3	100	5.297	31.9239	100	4.41373	34.5604	100	6.54729	33.2821	100	5.0772	27.4899
38196957	Q6PJJ3	FASN	FASN protein (Fragment)	6.2	84212	3	100	5.28447	35.661	100	3.69634	23.6871	100	7.18733	48.6635	100	5.23443	36.6281	X
28193204	Q86TX4	ACTN1	Full-length cDNA clone CS0DB009YA03 of Neuroblastoma of Homo sapiens (human) (Fragment)	5.9	61737	3	100	5.23135	33.3055	100	2.86651	23.7393	100	6.34786	38.7857	100	6.87383	38.986	X
4507789	P68036	UBE2L3	Ubiquitin-conjugating enzyme E2 L3 (EC 2.3.2.23) (E2 ubiquitin-conjugating enzyme L3) (L-UBC) (UbcH7) (Ubiquitin carrier protein L3) (Ubiquitin-conjugating enzyme E2-F1) (Ubiquitin-protein ligase L3)	8.8	17843	3	100	5.22686	20.6049	100	4.89636	21.809	100	5.87069	20.4235	100	4.9686	19.3816
4504351	P02042	HBD	Hemoglobin subunit delta (Delta-globin) (Hemoglobin delta chain)	8.2	16056	3	100	5.22666	17.0327	100	7.07928	14.6586	100	3.54879	19.8831	100	4.74314	16.9522	X	X
22760762	Q8NC51	SERBP1	Plasminogen activator inhibitor 1 RNA-binding protein (PAI1 RNA-binding protein 1) (PAI-RBP1) (SERPINE1 mRNA-binding protein 1)	9.1	44939	3	100	5.21722	26.3624	100	3.75573	22.4941	100	6.21171	27.7969	100	5.9278	29.4408
119594603	P31948	STIP1	Stress-induced-phosphoprotein 1 (STI1) (Hsc70/Hsp90-organizing protein) (Hop) (Renal carcinoma antigen NY-REN-11) (Transformation-sensitive protein IEF SSP 3521)	7.6	68062	3	100	5.20182	42.3203	100	4.77985	33.506	100	5.32479	41.3859	100	5.57114	53.5379
5032051	P62263	RPS14	40S ribosomal protein S14 (Small ribosomal subunit protein uS11)	10.5	16274	3	100	5.18208	29.5029	100	6.3153	38.5719	100	4.96717	25.0848	100	4.07489	23.3406
4507793	V9HW41	HEL-S-71	Epididymis secretory protein Li 71 (Ubiquitin-conjugating enzyme E2N (UBC13 homolog, yeast), isoform CRA_a)	6.2	17139	3	100	5.17988	19.7341	100	5.04496	19.4048	100	5.87272	19.2869	100	4.64444	20.5655
10436857	Q9H7G6	EEF1D	Eukaryotic Translation Elongation Factor 1 Delta (Guanine Nucleotide Exchange Protein)	6.2	71418	3	100	5.15905	35.2097	100	5.50136	39.0827	100	5.12471	32.0412	100	4.79401	33.8597
296179429	Q16836	HADH	Hydroxyacyl-coenzyme A dehydrogenase, mitochondrial (HCDH) (EC 1.1.1.35) (Medium and short-chain L-3-hydroxyacyl-coenzyme A dehydrogenase) (Short-chain 3-hydroxyacyl-CoA dehydrogenase)	9.3	34259	3	100	5.09973	27.1172	100	2.70289	15.9913	100	7.33724	35.3831	100	5.65853	31.8315	X	X
6031192	Q6MZF9	SLC25A3	Phosphate carrier protein, mitochondrial isoform a protein	9.7	40077	3	100	5.09686	34.0266	100	4.88085	34.8312	100	4.65595	29.206	100	5.78978	37.9084
46360168	Q6PUJ7	HEL-215	Epididymis luminal protein 215 (Epididymis secretory sperm binding protein Li 54e) (Prohibitin)	5.5	29821	3	100	5.07212	34.1008	100	3.91835	31.0497	100	5.76127	33.8992	100	5.72905	37.8622
62896877	Q53HC2	PRDX3	Peroxiredoxin 3 isoform a variant (Fragment)	7.7	27606	3	100	5.00009	24.084	100	3.01651	20.9657	100	4.94882	23.3102	100	7.36553	28.4958	X	X
509291	P24539	ATP5F1	ATP synthase F(0) complex subunit B1, mitochondrial (ATP synthase proton-transporting mitochondrial F(0) complex subunit B1) (ATP synthase subunit b) (ATPase subunit b)	9.7	28895	3	100	4.99654	28.3629	100	4.23425	33.6355	100	6.55994	29.0334	100	4.3225	21.5411
4507651	V9HW56	HEL-S-108	Epididymis secretory protein Li 108 (Tropomyosin 4, isoform CRA_a)	4.5	28523	3	100	4.98734	37.8788	100	3.66224	38.6743	100	6.33794	38.0367	100	5.18268	36.7928
182794	P07954	FH	Fumarate hydratase, mitochondrial (Fumarase) (EC 4.2.1.2)	7.5	50386	3	100	4.97228	33.2494	100	2.6965	23.712	100	7.1934	41.7896	100	5.40624	35.8362	X	X
5902102	P62314	SNRPD1	Small nuclear ribonucleoprotein Sm D1 (Sm-D1) (Sm-D autoantigen) (snRNP core protein D1)	12.1	13263	3	100	4.89077	14.2972	100	3.99619	13.0966	100	6.24288	13.244	100	4.58233	16.751
62897977	Q53FS4	LMAN1	Lectin, mannose-binding, 1 variant (Fragment)	6.3	57540	3	100	4.88334	28.1655	100	3.62022	22.1318	100	4.8955	29.7333	100	6.3448	33.6369		X
119607088		PRKDC	Protein Kinase, DNA-Activated, Catalytic Polypeptide	6.7	468967	3	100	4.87898	41.6025	100	3.59069	39.7428	100	4.93831	37.2753	100	6.32264	48.0995
410169889		NME2	Nucleoside diphosphate kinase B-like	9.1	20820	3	100	4.85319	18.7476	100	3.40181	18.1594	100	7.0038	18.6278	100	4.39586	19.5537	X	X
325301072	P51571	SSR4	Translocon-associated protein subunit delta (TRAP-delta) (Signal sequence receptor subunit delta) (SSR-delta)	5.5	20195	3	100	4.83787	23.4553	100	7.47377	28.8984	100	3.58662	23.226	100	3.01389	17.3345	X	X
66365795	Q4VB24	HIST1H1E	Histone cluster 1, H1e	11.5	21894	3	100	4.80897	26.2265	100	4.47203	27.3044	100	5.46721	24.3195	100	4.54381	26.8759
33874022	P52272	HNRNPM	Heterogeneous nuclear ribonucleoprotein M (hnRNP M)	8.6	44444	3	100	4.78738	38.3143	100	3.94744	34.4542	100	6.54507	50.2377	100	4.00962	30.8945		X
22761285	Q8NBS9	TXNDC5	Thioredoxin domain-containing protein 5 (Endoplasmic reticulum resident protein 46) (ER protein 46) (ERp46) (Thioredoxin-like protein p46)	5.6	47658	3	100	4.75296	28.994	100	5.15169	29.6421	100	4.33216	29.1069	100	4.70857	28.125
50415798	Q6DC98	LMNB1	LMNB1 protein (Fragment)	5.2	38142	3	100	4.73859	35.0123	100	3.3552	27.3077	100	6.10779	43.9166	100	4.98333	35.0968
4506623	P61353	RPL27	60S ribosomal protein L27 (Large ribosomal subunit protein eL27)	11	15799	3	100	4.7335	25.8504	100	6.4112	34.3753	100	4.59861	20.5158	100	2.91107	21.2393	X	X
5453559	O75947	ATP5H	ATP synthase subunit d, mitochondrial (ATPase subunit d)	5.1	18473	3	100	4.72801	25.5258	100	4.95136	27.4492	100	3.40469	20.9795	100	5.79074	27.8281
4261934	A0A0K0K1J6	PEBP1	Epididymis secretory protein Li 96 (Fragment)	8.9	15965	3	100	4.725	31.2369	100	4.53725	32.5512	100	5.47944	33.9366	100	4.18959	27.0039
62897207	P49588	AARS	Alanine--tRNA ligase, cytoplasmic (EC 6.1.1.7) (Alanyl-tRNA synthetase) (AlaRS) (Renal carcinoma antigen NY-REN-42)	5.2	106825	3	100	4.63083	37.2358	100	3.01885	29.5878	100	5.32716	40.5755	100	5.81515	42.8186
48376549	Q96IR1	RPS4X	RPS4X protein (Fragment)	10.4	27261	3	100	4.60821	30.6169	100	4.84455	35.6453	100	5.97915	29.4313	100	2.96156	25.9361
119615294	B1AK87	CAPZB	Capping protein (Actin filament) muscle Z-line, beta, isoform CRA_a (F-actin-capping protein subunit beta)	6.5	29277	3	100	4.59547	35.6672	100	4.08749	36.6442	100	5.41488	36.3268	100	4.36871	33.8679
194378218	P27824	CANX	Calnexin (IP90) (Major histocompatibility complex class I antigen-binding protein p88) (p90)	4.4	71503	3	100	4.57738	23.1861	100	6.67976	27.7445	100	3.65451	21.4579	100	3.04747	19.5961	X
5174391	V9HWI0	HEL-S-165mP	Epididymis secretory protein Li 6 (Epididymis secretory sperm binding protein Li 165mP)	6.3	36574	3	100	4.54038	36.6855	100	5.20263	43.0574	100	4.31009	36.4023	100	3.99803	29.5347
11321601	Q01813	PFKP	ATP-dependent 6-phosphofructokinase, platelet type (ATP-PFK) (PFK-P) (EC 2.7.1.11) (6-phosphofructokinase type C) (Phosphofructo-1-kinase isozyme C) (PFK-C) (Phosphohexokinase)	7.3	85578	3	100	4.53779	39.5782	100	2.2096	27.1918	100	4.93935	38.7974	100	6.85245	54.8099	X	X
68448544	P04233	CD74	HLA class II histocompatibility antigen gamma chain (HLA-DR antigens-associated invariant chain) (Ia antigen-associated invariant chain) (Ii) (p33) (CD antigen CD74)	8.4	33497	3	100	4.52036	25.9727	100	5.30956	32.5232	100	5.11731	23.0877	100	3.00269	21.2155
38194550	Q67C41	STAT1	Signal transducer and activator of transcription 1 variant a (Fragment)	4.1	5291	3	100	4.47759	10.4248	100	3.73511	11.5342	100	5.12996	10.1072	100	4.69147	9.44803
119615217		NPEPPS	Aminopeptidase puromycin sensitive, isoform CRA_a	5.1	92841	3	100	4.47664	37.9208	100	3.862	37.5427	100	4.71005	35.9745	100	4.96032	40.3083
119631468	B4DDB6	HNRNPA3	Heterogeneous nuclear ribonucleoprotein A3, isoform CRA_a (cDNA FLJ52659, highly similar to Heterogeneous nuclear ribonucleoprotein A3) (cDNA, FLJ79333, highly similar to Heterogeneous nuclear ribonucleoprotein A3)	8.4	37011	3	100	4.47513	30.3097	100	1.37956	16.4568	100	6.66561	41.4021	100	5.89616	35.3791	X	X
51095083	A4D0Y7	RPS2	Similar to 40S ribosomal protein S2	10.3	21070	3	100	4.46523	19.4685	100	6.11695	25.9019	100	4.38146	16.3685	100	2.62198	15.0627	X	X
38201710	Q92841	DDX17	Probable ATP-dependent RNA helicase DDX17 (EC 3.6.4.13) (DEAD box protein 17) (DEAD box protein p72) (DEAD box protein p82) (RNA-dependent helicase p72)	8.2	80254	3	100	4.43979	39.7147	100	3.04104	35.8398	100	5.79095	44.2003	100	4.72052	39.7499
5031601	O15143	ARPC1B	Actin-related protein 2/3 complex subunit 1B (Arp2/3 complex 41 kDa subunit) (p41-ARC)	8.3	40932	3	100	4.42985	32.9709	100	6.09389	43.5741	100	3.78455	27.8965	100	3.13378	25.675		X
21361670	Q9UJU6	DBNL	Drebrin-like protein (Cervical SH3P7) (Cervical mucin-associated protein) (Drebrin-F) (HPK1-interacting protein of 55 kDa) (HIP-55) (SH3 domain-containing protein 7)	4.9	48295	3	100	4.35765	32.7454	100	4.45848	36.1629	100	4.26887	29.2006	100	4.32882	32.303
15431293	P61313	RPL15	60S ribosomal protein L15 (Large ribosomal subunit protein eL15)	12.1	24147	3	100	4.33936	28.0418	100	4.92653	26.378	100	3.9065	26.4761	100	4.0872	31.5485
4757812	P56134	ATP5J2	ATP synthase subunit f, mitochondrial	10	10900	3	100	4.33689	19.5065	100	5.85502	22.7702	100	3.43605	16.6272	100	3.46659	18.5782		X
27462180	Q01082	SPTBN1	Spectrin beta chain, non-erythrocytic 1 (Beta-II spectrin) (Fodrin beta chain) (Spectrin, non-erythroid beta chain 1)	5.3	251419	3	100	4.32201	36.4304	100	1.60547	16.5825	100	4.20728	34.4312	100	7.60602	61.5854	X	X
51476877	Q68D25	HYOU1	Hypoxia Up-Regulated 1	9.5	13820	3	100	4.31695	18.4153	100	6.40341	22.808	100	2.5572	14.6873	100	3.6425	17.0187	X
194374633	O95433	AHSA1	Activator of 90 kDa heat shock protein ATPase homolog 1 (AHA1) (p38)	5.4	32340	3	100	4.30557	12.2293	100	5.12483	15.0472	100	3.27747	10.1269	100	4.37786	11.0442
32356	P14866	HNRNPL	Heterogeneous nuclear ribonucleoprotein L (hnRNP L)	6.7	60188	3	100	4.27957	23.7909	100	2.73166	19.4628	100	5.92884	31.0293	100	4.43621	21.602		X
119613565		HSD17B10	Hydroxyacyl-Coenzyme A dehydrogenase, type II, isoform	5.1	14569	3	100	4.27462	14.534	100	2.9387	16.3026	100	6.19012	14.7281	100	3.91771	12.2767
14042261	Q9NTK5	OLA1	Obg-like ATPase 1 (DNA damage-regulated overexpressed in cancer 45) (DOC45) (GTP-binding protein 9)	7.8	44716	3	100	4.27319	18.727	100	2.55444	16.1402	100	4.89217	20.6008	100	5.6594	19.8712		X
13124879	P35749	MYH11	Myosin-11 (Myosin heavy chain 11) (Myosin heavy chain, smooth muscle isoform) (SMMHC)	5.3	227339	3	100	4.26944	25.6979	100	2.08165	16.3114	100	7.09407	35.0913	100	3.99724	27.2553	X	X
4503117	Q76LA1	CSTB	CSTB protein (Cystatin B) (Cystatin B (Stefin B)) (Cystatin B (Stefin B), isoform CRA_a) (cDNA, FLJ92415, Homo sapiens cystatin B (stefin B) (CSTB), mRNA)	7.5	11141	3	100	4.24216	20.2075	100	5.2996	21.3997	100	4.04679	20.4031	100	3.20385	18.621
62898948	P54577	YARS	Tyrosine--tRNA ligase, cytoplasmic (EC 6.1.1.1) (Tyrosyl-tRNA synthetase) (TyrRS) [Cleaved into: Tyrosine--tRNA ligase, cytoplasmic, N-terminally processed]	6.9	59163	3	100	4.22962	33.028	100	3.54795	35.7741	100	4.18864	22.6103	100	5.06587	40.242
189428	P30153	PPP2R1A	Serine/threonine-protein phosphatase 2A 65 kDa regulatory subunit A alpha isoform (Medium tumor antigen-associated 61 kDa protein) (PP2A subunit A isoform PR65-alpha) (PP2A subunit A isoform R1-alpha)	4.8	65224	3	100	4.17591	28.655	100	4.72004	35.5851	100	4.35762	25.9489	100	3.35939	23.276
4506697	P60866	RPS20	40S ribosomal protein S20 (Small ribosomal subunit protein uS10)	10.4	13374	3	100	4.14474	10.3902	100	4.22836	11.5127	100	4.14536	10.0683	100	4.04655	9.40259
9966867	Q9GZV4	EIF5A2	Eukaryotic translation initiation factor 5A-2 (eIF-5A-2) (eIF-5A2) (Eukaryotic initiation factor 5A isoform 2)	5.3	16775	3	100	4.10945	11.9717	100	5.14608	14.472	100	3.6103	11.6626	100	3.3992	9.36363
62898103	P00505	GOT2	Aspartate aminotransferase, mitochondrial (mAspAT) (EC 2.6.1.1) (EC 2.6.1.7) (Fatty acid-binding protein) (FABP-1) (Glutamate oxaloacetate transaminase 2) (Kynurenine aminotransferase 4) (Kynurenine aminotransferase IV) (Kynurenine--oxoglutarate transamin	9.3	47529	3	100	4.07741	37.4203	100	3.48083	37.1385	100	3.89733	32.587	100	4.9535	42.5823
111305821	P55072	HEL-VCP	Transitional endoplasmic reticulum ATPase (TER ATPase) (EC 3.6.4.6) (15S Mg(2+)-ATPase p97 subunit) (Valosin-containing protein) (VCP)	5.1	89344	3	100	4.07581	23.666	100	7.03103	32.8585	100	2.70933	19.8485	100	1.99455	16.7591	X
214010224		RPS24	40S ribosomal protein S24 isoform f	11.4	15179	3	100	4.02443	21.0125	100	4.52252	21.7241	100	3.92865	21.2941	100	3.53908	19.9007
1916745	O19760	HLA-DQA1	MHC class II HLA-DQ-alpha chain (MHC class II antigen)	4.8	27921	3	100	3.99135	22.2032	100	3.63777	21.4588	100	4.28931	23.0892	100	4.1059	22.1857
4757952	P60953	CDC42	Cell division control protein 42 homolog (G25K GTP-binding protein)	6.2	21240	3	100	3.95182	10.3908	100	3.71107	11.5008	100	3.82681	10.0614	100	4.35772	9.42516
15431288	P62906	RPL10A	60S ribosomal protein L10a (CSA-19) (Large ribosomal subunit protein uL1) (Neural precursor cell expressed developmentally down-regulated protein 6) (NEDD-6)	10.4	24832	3	100	3.94957	24.1027	100	2.8169	19.3976	100	4.53385	26.5178	100	4.68673	27.177
33878473	Q6PJK6	DHX9	DHX9 protein (Fragment)	5.8	67447	3	100	3.94957	23.4973	100	3.34089	24.5683	100	4.75708	23.2089	100	3.85217	22.5362
50345988	Q8TAS0	ATP5C1	ATP synthase subunit gamma (Fragment)	9.6	32978	3	100	3.94774	22.7406	100	5.1572	24.1287	100	3.58417	21.0826	100	2.90029	22.7791		X
62088150	Q59G24	SUB1	Activated RNA polymerase II transcription cofactor 4 variant (Fragment)	9.9	15117	3	100	3.94472	23.0062	100	3.59328	26.8702	100	4.51903	21.6292	100	3.78041	19.875
1008089	Q13200	PSMD2	26S proteasome non-ATPase regulatory subunit 2 (26S proteasome regulatory subunit RPN1) (26S proteasome regulatory subunit S2) (26S proteasome subunit p97) (Protein 55.11) (Tumor necrosis factor type 1 receptor-associated protein 2)	5	99316	3	100	3.94067	28.6377	100	4.10231	32.2401	100	3.31292	22.4283	100	4.37984	30.6444
119631259		STAT1	Signal transducer and activator of transcription 1, 91kDa, isoform CRA_d	5.7	86485	3	100	3.93737	16.7811	100	4.12361	19.3708	100	4.03311	14.7688	100	3.62435	15.7723
119572383		TUFM	Tu translation elongation factor, mitochondrial, isoform	6.1	37438	3	100	3.9288	29.8277	100	2.86357	27.1095	100	3.39261	22.5174	100	5.70775	40.3091
7705433	Q9Y262	EIF3L	Eukaryotic translation initiation factor 3 subunit L (eIF3l) (Eukaryotic translation initiation factor 3 subunit 6-interacting protein) (Eukaryotic translation initiation factor 3 subunit E-interacting protein)	5.9	66708	3	100	3.83843	23.4308	100	2.03602	20.7215	100	6.05736	28.0312	100	3.72229	21.9911	X	X
19526593	P54819	AK2	Adenylate kinase 2, mitochondrial (AK 2) (EC 2.7.4.3) (ATP-AMP transphosphorylase 2) (ATP:AMP phosphotransferase) (Adenylate monophosphate kinase) [Cleaved into: Adenylate kinase 2, mitochondrial, N-terminally processed]	9.1	22266	3	100	3.8281	14.5198	100	2.51119	11.4855	100	4.31421	19.3753	100	4.87837	13.2042
189181759	P13804	ETFA	Electron transfer flavoprotein subunit alpha, mitochondrial (Alpha-ETF)	8.8	30008	3	100	3.80726	30.2945	100	3.40762	25.578	100	4.33542	32.7047	100	3.74535	33.3869
73760405	Q59G12	TMPO	Lamina-associated polypeptide 2, isoforms beta/gamma variant (Fragment)	9.8	50671	3	100	3.77357	25.5208	100	2.45368	20.9394	100	5.83768	30.3616	100	3.24934	26.0251		X
39645467	Q6P452	ANXA4	Annexin	5.5	33553	3	100	3.76226	26.4413	100	3.47844	25.8867	100	3.29183	25.1564	100	4.56382	28.3732
31958	P07814	EPRS	Bifunctional glutamate/proline--tRNA ligase (Bifunctional aminoacyl-tRNA synthetase) (Cell proliferation-inducing gene 32 protein) (Glutamatyl-prolyl-tRNA synthetase) [Includes: Glutamate--tRNA ligase (EC 6.1.1.17) (Glutamyl-tRNA synthetase) (GluRS); Prol	7.5	163026	3	100	3.7524	31.9521	100	3.61975	33.0768	100	3.39181	27.6442	100	4.26776	34.9478
7657056	Q9NZN3	EHD3	EH domain-containing protein 3 (PAST homolog 3)	6.1	60888	3	100	3.72937	24.7678	100	3.11553	25.3675	100	4.54096	25.8411	100	3.63393	22.9949
119614465	A0A024RA87	SEPT7	Septin 7, isoform CRA_a	8.3	44843	3	100	3.72094	20.9134	100	2.68655	17.5296	100	4.59895	22.7489	100	4.04971	23.0255
66347229	J3JS69	RPS18	40S ribosomal protein S18 (HCG1777176, isoform CRA_a) (Ribosomal protein S18) (Ribosomal protein S18, isoform CRA_a)	11.9	9768	3	100	3.68892	13.5865	100	3.68162	16.2049	100	3.86432	13.182	100	3.52202	10.9362
32335	P26583	HMGB2	High mobility group protein B2 (High mobility group protein 2) (HMG-2)	5.9	21404	3	100	3.64525	29.5757	100	2.35489	21.6658	100	4.61378	32.7212	100	4.18216	35.6582
124494254	Q9UQ80	PA2G4	Proliferation-associated protein 2G4 (Cell cycle protein p38-2G4 homolog) (hG4-1) (ErbB3-binding protein 1)	6.1	43769	3	100	3.58753	31.4536	100	2.80326	30.4508	100	4.81216	35.0513	100	3.27787	29.0259
28723	P12814	ACTN1	Alpha-actinin-1 (Alpha-actinin cytoskeletal isoform) (F-actin cross-linking protein) (Non-muscle alpha-actinin-1)	4.9	68763	3	100	3.53692	11.3916	100	3.92654	11.4735	100	3.47724	11.4584	100	3.14207	11.2292
119583356		ACAA2	Mitochondrial 3-Oxoacyl-Coenzyme A Thiolase	7.8	42557	3	100	3.52504	25.2813	100	3.97006	30.5028	100	2.6427	21.0583	100	3.8882	23.4126
4503327	P00387	CYB5R3	NADH-cytochrome b5 reductase 3 (B5R) (Cytochrome b5 reductase) (EC 1.6.2.2) (Diaphorase-1) [Cleaved into: NADH-cytochrome b5 reductase 3 membrane-bound form; NADH-cytochrome b5 reductase 3 soluble form]	7.4	34217	3	100	3.51658	26.9715	100	4.30179	30.463	100	3.02891	21.5879	100	3.08815	28.2816
5031595	P59998	ARPC4	Actin-related protein 2/3 complex subunit 4 (Arp2/3 complex 20 kDa subunit) (p20-ARC)	8.7	19649	3	100	3.51521	19.6638	100	3.62165	15.9399	100	4.46431	22.7376	100	2.44192	20.9346
21464101	P61981	YWHAG	14-3-3 protein gamma (Protein kinase C inhibitor protein 1) (KCIP-1) [Cleaved into: 14-3-3 protein gamma, N-terminally processed]	4.7	28303	3	100	3.48411	27.8134	100	2.43046	26.6042	100	4.05076	27.6522	100	4.14673	29.3853
22531287	Q16666	IFI16	Gamma-interferon-inducible protein 16 (Ifi-16) (Interferon-inducible myeloid differentiation transcriptional activator)	9.7	82020	3	100	3.46872	28.7795	100	3.53656	30.9783	100	3.57825	26.5591	100	3.28005	28.4347
4506663	P62917	RPL8	60S ribosomal protein L8 (Large ribosomal subunit protein uL2)	11.5	28025	3	100	3.46389	16.4473	100	2.91471	15.6717	100	4.11253	19.9235	100	3.45595	13.8758
119616214		RPL7	Ribosomal Protein L7	11.2	30509	3	100	3.46075	10.3855	100	4.75351	11.5163	100	2.95506	10.0645	100	2.45823	9.38712
119610743		C1QBP	Complement Component 1, Q Subcomponent Binding Protein, mitochondrial	4.7	35862	3	100	3.45231	13.293	100	3.16971	11.4763	100	3.75747	13.0226	100	3.47684	15.6829
12052955	O75368	HEL-SH3BGRL	SH3 domain-binding glutamic acid-rich-like protein	9	12802	3	100	3.44504	24.2968	100	5.67316	35.842	100	2.69248	20.2109	100	1.59811	14.9134
194381652	B4DZT3	LMNB1	Lamin-B1	4.9	43035	3	100	3.36207	16.7058	100	1.47846	12.8733	100	4.364	19.7699	100	4.5577	18.113
221039618	B7Z1N6	ALDOC	Fructose-bisphosphate aldolase (EC 4.1.2.13)	6.7	35424	3	100	3.32533	21.0804	100	3.22607	26.3357	100	2.9078	18.0061	100	3.85866	18.0235
219894	P29966	MARCKS	Myristoylated alanine-rich C-kinase substrate (MARCKS) (Protein kinase C substrate, 80 kDa protein, light chain) (80K-L protein) (PKCSL)	4.3	31545	3	100	3.32412	19.0278	100	3.88248	22.8003	100	2.51273	14.7582	100	3.48409	18.8963
62896815	Q53HF2	HSPA8	Heat shock 70kDa protein 8 isoform 2 variant (Fragment)	5.5	53481	3	100	3.29118	11.5563	100	3.71744	14.675	100	2.88121	10.065	100	3.20385	9.40896
4758112	Q13838	DDX39B	Spliceosome RNA helicase DDX39B (EC 3.6.4.13) (56 kDa U2AF65-associated protein) (ATP-dependent RNA helicase p47) (DEAD box protein UAP56) (HLA-B-associated transcript 1 protein)	5.3	48992	3	100	3.2381	25.4069	100	3.22985	28.1103	100	4.00831	24.7228	100	2.47751	22.9371
157502193	Q9UNM6	PSMD13	26S proteasome non-ATPase regulatory subunit 13 (26S proteasome regulatory subunit RPN9) (26S proteasome regulatory subunit S11) (26S proteasome regulatory subunit p40.5)	5.5	42927	3	100	3.21362	25.9961	100	2.45368	24.0421	100	3.81745	26.0658	100	3.49638	28.2061
4262000	Q6LD62	YWHAZ	14-3-3 protein protein ( cytosolic phospholipase A2protein ) (Fragment)	8.7	7939	3	100	3.18222	10.3574	100	2.97321	11.4846	100	3.96121	10.0302	100	2.64708	9.36951
62089404	Q59EA2	CORO1C	Coronin (Fragment)	8.1	56351	3	100	3.1237	18.2086	100	1.73076	14.6242	100	3.21588	17.7126	100	4.65662	22.8863		X
3088340	P60866	RPS20	40S ribosomal protein S20 (Small ribosomal subunit protein uS10)	11.1	6858	3	100	3.12135	10.3454	100	3.79139	11.4685	100	3.02009	10.0274	100	2.44089	9.35327
31979	P23527	HIST1H2BO	Histone H2B type 1-O (Histone H2B.2) (Histone H2B.n) (H2B/n)	10.6	13908	3	100	3.0337	10.3544	100	3.43492	11.4765	100	3.28542	10.041	100	2.3139	9.3585
5902076	Q07955	SRSF1	Serine/arginine-rich splicing factor 1 (Alternative-splicing factor 1) (ASF-1) (Splicing factor, arginine/serine-rich 1) (pre-mRNA-splicing factor SF2, P33 subunit)	10.7	27726	3	100	3.01951	25.5176	100	2.40187	26.4288	100	3.79287	26.7995	100	2.96674	23.1727
1122278	P45974	USP5	Ubiquitin carboxyl-terminal hydrolase 5 (EC 3.4.19.12) (Deubiquitinating enzyme 5) (Isopeptidase T) (Ubiquitin thioesterase 5) (Ubiquitin-specific-processing protease 5)	4.8	95745	3	100	3.00509	21.8215	100	2.76412	25.6129	100	3.60144	22.7698	100	2.68988	16.4499
4506901	P84103	SRSF3	Serine/arginine-rich splicing factor 3 (Pre-mRNA-splicing factor SRP20) (Splicing factor, arginine/serine-rich 3)	12.1	19311	3	100	3.00472	22.4098	100	4.21859	37.5543	100	2.26444	14.9152	100	2.32882	12.236		X
62087150	Q59HH3	GART	Trifunctional purine biosynthetic protein adenosine-3 [Includes: Phosphoribosylamine--glycine ligase (EC 6.3.4.13) (Glycinamide ribonucleotide synthetase) (GARS) (Phosphoribosylglycinamide synthetase); Phosphoribosylformylglycinamidine cyclo-ligase (EC 6.	7	112120	3	100	2.97816	25.45	100	2.2197	25.3428	100	3.39616	24.4607	100	3.44503	26.5645
119574189		CANX	Calnexin	4.4	37308	3	100	2.92814	11.8017	100	2.84704	11.5022	100	3.28056	10.0601	100	2.67035	13.8926
4506723	P61247	RPS3A	40S ribosomal protein S3a (Small ribosomal subunit protein eS1) (v-fos transformation effector protein) (Fte-1)	10.2	29946	3	100	2.91457	22.6891	100	2.97977	23.8526	100	2.68366	22.2841	100	3.06942	21.7367
54696300	Q5U0A0	PSMA5	Proteasome subunit alpha type (EC 3.4.25.1)	4.6	26407	3	100	2.9095	23.5694	100	1.82447	19.8539	100	3.19093	24.6979	100	3.89394	26.7757
16117794	Q9Y3U8	RPL36	60S ribosomal protein L36 (Large ribosomal subunit protein eL36)	12.1	12255	3	100	2.89324	18.0762	100	2.26139	17.9664	100	3.71078	19.3003	100	2.81287	16.9801
119569298		TNFAIP8	Tumor necrosis factor, alpha-induced protein 8, isoform	8	19472	3	100	2.8872	10.3925	100	2.07094	11.5133	100	3.95945	10.0684	100	2.76725	9.40913		X
5803187	P37837	TALDO1	Transaldolase (EC 2.2.1.2)	6.4	37541	3	100	2.88695	22.2878	100	3.08335	25.5721	100	2.58078	18.5838	100	2.96399	22.1601
5803227	P27348	YWHAQ	14-3-3 protein theta (14-3-3 protein T-cell) (14-3-3 protein tau) (Protein HS1)	4.5	27765	3	100	2.8601	19.338	100	1.33646	13.0481	100	4.34337	24.4446	100	3.15441	21.5696		X
25777612	O43242	PSMD3	26S proteasome non-ATPase regulatory subunit 3 (26S proteasome regulatory subunit RPN3) (26S proteasome regulatory subunit S3) (Proteasome subunit p58)	8.7	60959	3	100	2.81686	24.4613	100	3.40981	31.9117	100	2.31457	19.7991	100	2.62736	20.4313
4504517	V9HW43	HEL-S-102	Epididymis secretory protein Li 102	6	22783	3	100	2.80375	21.8191	100	4.49095	31.8307	100	1.87781	16.2064	100	1.76127	15.7517
194272210	Q15046	KARS	Lysine--tRNA ligase (EC 2.7.7.-) (EC 6.1.1.6) (Lysyl-tRNA synthetase) (LysRS)	6.3	71498	3	100	2.75997	23.8872	100	2.56891	27.8805	100	2.81722	19.5309	100	2.92561	23.5846
31543380	V9HWC2	HEL-S-67p	Epididymis secretory sperm binding protein Li 67p	6.4	19892	3	100	2.75383	16.2705	100	2.49169	17.1473	100	3.89209	16.1299	100	1.92139	15.3883
194384032	B4DL12	TMED10	Transmembrane emp24 domain-containing protein 10	8.8	20060	3	100	2.75257	18.8444	100	3.82937	22.8033	100	1.92492	16.3395	100	2.32394	16.7306
4506191	P40306	PSMB10	Proteasome subunit beta type-10 (EC 3.4.25.1) (Low molecular mass protein 10) (Macropain subunit MECl-1) (Multicatalytic endopeptidase complex subunit MECl-1) (Proteasome MECl-1) (Proteasome subunit beta-2i)	7.7	28918	3	100	2.71278	14.8338	100	1.86458	16.8073	100	3.82577	14.7576	100	2.58936	12.6075		X
495126	P62913	RPL11	60S ribosomal protein L11 (CLL-associated antigen KW-12) (Large ribosomal subunit protein uL5)	9.9	20116	3	100	2.7075	13.0925	100	2.46037	13.0669	100	3.58577	16.8582	100	2.11754	9.35674
119614577		BLVRA	Biliverdin reductase A	5.7	31032	3	100	2.67053	19.0065	100	1.98501	15.7496	100	3.45111	23.4356	100	2.68974	18.3771
4758138	P17844	DDX5	Probable ATP-dependent RNA helicase DDX5 (EC 3.6.4.13) (DEAD box protein 5) (RNA helicase p68)	9.1	69130	3	100	2.58097	21.7064	100	2.04785	21.0193	100	3.95082	28.7663	100	1.83311	15.4482
62089230	Q59EI9	SLC25A6	ADP,ATP carrier protein, liver isoform T2 variant (Fragment)	10.2	35365	3	100	2.57297	13.5653	100	3.23914	18.0423	100	2.34413	12.5133	100	2.02459	9.39415
11414808	P50552	VASP	Vasodilator-stimulated phosphoprotein (VASP)	9.3	39593	3	100	2.54236	17.6535	100	1.71548	12.9768	100	2.82032	14.7889	100	3.2291	25.9741
118599857	A0PJH2	ATP5H	ATP5H protein (Fragment)	10.2	11486	3	100	2.49911	15.1207	100	2.87655	17.9596	100	2.50948	14.6517	100	2.04839	12.2775
62089126	Q59EP1	ANXA11	Annexin (Fragment)	7	54894	3	100	2.45387	19.9548	100	1.57563	14.3565	100	3.79311	27.4249	100	2.13924	19.016		X
12620919	Q9BZ93	PSMA6	Prosomal P27K protein (Fragment)	9.3	6201	3	100	2.40329	17.1262	100	2.15046	19.1451	100	2.72733	16.798	100	2.37422	15.0991
119618923	B5MDF5	RAN	GTP-binding nuclear protein Ran	6.6	26206	3	100	2.39649	10.3322	100	2.79748	11.4497	100	1.98078	10.0143	100	2.34439	9.34648
4432754	P46776	RPL27A	60S ribosomal protein L27a (Large ribosomal subunit protein uL15)	10.3	3709	3	100	2.34823	14.8288	100	2.39108	14.4003	100	2.3886	15.0639	100	2.25787	15.0937
28277071	O00410	IPO5	Importin-5 (Imp5) (Importin subunit beta-3) (Karyopherin beta-3) (Ran-binding protein 5) (RanBP5)	4.7	125588	3	100	2.33088	19.9348	100	1.65124	17.9913	100	2.2971	21.2611	100	3.15758	20.876
4507231	Q04837	SSBP1	Single-stranded DNA-binding protein, mitochondrial (Mt-SSB) (MtSSB) (PWP1-interacting protein 17)	9.9	17242	3	100	2.30079	17.31	100	2.96871	21.0226	100	1.55893	13.2778	100	2.2634	17.0108
33239445	P55884	EIF3B	Eukaryotic translation initiation factor 3 subunit B (eIF3b) (Eukaryotic translation initiation factor 3 subunit 9) (Prt1 homolog) (hPrt1) (eIF-3-eta) (eIF3 p110) (eIF3 p116)	4.7	92463	3	100	2.30061	20.4307	100	1.87397	19.3363	100	2.6984	22.7584	100	2.40058	19.3797
193786611	B3KQ72	MZB1	Marginal Zone B And B1 Cell Specific Protein	5.3	14338	3	100	2.21334	16.7038	100	2.66664	20.9948	100	1.51446	11.712	100	2.38338	16.6896		X
386917	U3PYM0	HLA-DQB1	MHC class II antigen	8.2	29871	3	100	2.19482	16.5743	100	2.6879	23.4122	100	1.96985	13.1977	100	1.84454	11.9733
4506605	P62829	RPL23	60S ribosomal protein L23 (60S ribosomal protein L17) (Large ribosomal subunit protein uL14)	11	14866	3	100	2.18859	13.0244	100	1.95902	12.8346	100	2.30318	13.1451	100	2.34183	13.1253
4758256	Q53XC0	EIF2S1	Eukaryotic translation initiation factor 2, subunit 1 alpha, 35kDa, isoform CRA_a (Full-length cDNA clone CS0DL010YH08 of B cells (Ramos cell line) of Homo sapiens (human)) (cDNA, FLJ92791, Homo sapiens eukaryotic translation initiation factor 2, subunit	4.9	36094	3	100	2.17998	19.2253	100	1.13031	12.8119	100	2.97634	23.1612	100	2.60824	22.7715		X
12052826	P61026	RAB10	Ras-related protein Rab-10	8.8	22470	3	100	2.15017	11.2008	100	2.3597	11.4606	100	2.18142	11.4532	100	1.87445	10.6454
33877895	Q6NVI1	MARCKS	MARCKS protein (Fragment)	4.6	14860	3	100	2.14767	10.8812	100	0.968564	11.5712	100	2.26181	10.1597	100	3.40915	10.7978
63252902	P09493	TPM1	Tropomyosin alpha-1 chain (Alpha-tropomyosin) (Tropomyosin-1)	4.5	32659	3	100	2.0473	13.3266	100	2.02125	19.544	100	2.26685	10.0401	100	1.85814	9.35956
23110944	P60900	PSMA6	Proteasome subunit alpha type-6 (EC 3.4.25.1) (27 kDa prosomal protein) (PROS-27) (p27K) (Macropain iota chain) (Multicatalytic endopeptidase complex iota chain) (Proteasome iota chain)	6.4	27400	3	100	2.04073	15.0595	100	2.51087	19.7876	100	2.39919	15.2656	100	1.13377	9.33732
793843	P47914	RPL29	60S ribosomal protein L29 (Cell surface heparin-binding protein HIP) (Large ribosomal subunit protein eL29)	12.1	17668	3	100	1.98065	10.7562	100	2.21903	11.4667	100	2.06116	10.022	100	1.62204	10.6614
119618319		ARPC3	Actin Related Protein 2/3 Complex Subunit 3, 21kDa	8.7	18931	3	100	1.89599	15.5337	100	1.29205	12.8159	100	2.16916	16.6915	100	2.32743	17.5467
36535	W8Q444	SOD	Superoxide dismutase-1 (Fragment)	8.7	2548	3	100	1.86787	10.3326	100	1.71122	11.4529	100	2.2701	10.0107	100	1.6484	9.34748
3088341	P63220	RPS21	40S ribosomal protein S21 (Small ribosomal subunit protein eS21)	9.9	5968	3	100	1.59638	13.8169	100	1.22108	11.4602	100	2.01344	15.2128	100	1.61717	15.1705
119595805	H0UI83	PSMA7	Proteasome subunit alpha type (EC 3.4.25.1)	8.6	18255	3	100	1.51405	14.8101	100	1.85301	19.3152	100	1.51446	12.6181	100	1.1182	11.7462
4503477	P24534	EEF1B2	Elongation factor 1-beta (EF-1-beta)	4.3	24765	3	100	1.37687	10.4066	100	0.968564	11.5359	100	1.90085	10.0837	100	1.32926	9.41204
55956919	Q99729	HNRNPAB	Heterogeneous nuclear ribonucleoprotein A/B (hnRNP A/B) (APOBEC1-binding protein 1) (ABBP-1)	6.6	35949	3	100	1.29352	10.3391	100	1.13031	11.4512	100	1.64435	10.0258	100	1.13311	9.35496
62420916	Q562Z4	ACT	Actin-like protein (Fragment)	7.7	11556	3	94.7368	69.5318	10.1036	100	116.644	11.6683	100	37.7993	10.1969	83.3333	46.2996	8.1849	X
15010550	P14625	HEL-HSP90B1	Endoplasmin (94 kDa glucose-regulated protein) (GRP-94) (Heat shock protein 90 kDa beta member 1) (Tumor rejection antigen 1) (gp96 homolog)	4.6	90194	3	94.7368	19.6269	9.7411	100	45.7209	11.5436	83.3333	2.61947	8.00307	100	6.19134	9.37626	X	X
30908859	Q7Z7J6	ACTA1	Actin alpha 1 skeletal muscle protein	5.7	28152	3	94.7368	18.026	12.5545	100	16.7204	11.5572	100	20.0941	17.2851	83.3333	17.4813	8.98749
189502784	B3GQS7	HSPD1	Mitochondrial heat shock 60kD protein 1 variant 1	5.7	60662	3	94.7368	15.1364	25.5674	85.7143	8.81215	20.2385	100	19.1152	34.4074	100	18.5358	22.9445	X
12054072		IGHG1	Immunoglobulin heavy chain constant region gamma 1	8.2	36134	3	94.7368	14.1075	29.1146	100	29.1354	48.5521	100	9.52894	25.9264	83.3333	1.15356	9.62573	X	X
33869643	Q6PK56	EEF2	EEF2 protein (Fragment)	8.6	64781	3	94.7368	7.37188	27.6486	85.7143	3.54591	16.3647	100	11.6	39.8156	100	7.60738	28.6462	X	X
4501867	Q99798	ACO2	Aconitate hydratase, mitochondrial (Aconitase) (EC 4.2.1.3) (Citrate hydro-lyase)	7.3	85407	3	94.7368	7.2674	49.6626	100	4.7661	45.4785	83.3333	7.89731	45.1143	100	9.55567	59.0923	X
12803939	P14598	NCF1	Neutrophil cytosol factor 1 (NCF-1) (47 kDa autosomal chronic granulomatous disease protein) (47 kDa neutrophil oxidase factor) (NCF-47K) (Neutrophil NADPH oxidase factor 1) (Nox organizer 2) (Nox-organizing protein 2) (SH3 and PX domain-containing protei	9.4	44683	3	94.7368	6.88304	44.0556	85.7143	1.15397	12.5517	100	10.5376	56.2274	100	9.9124	68.6382	X	X
13376181	A6NHL2	TUBAL3	Tubulin alpha chain-like 3	5.6	49890	3	94.7368	6.81014	15.6541	100	14.1952	18.2199	83.3333	2.06012	12.2008	100	2.94427	16.114	X	X
1304314	P54886	ALDH18A1	Delta-1-pyrroline-5-carboxylate synthase (P5CS) (Aldehyde dehydrogenase family 18 member A1) [Includes: Glutamate 5-kinase (GK) (EC 2.7.2.11) (Gamma-glutamyl kinase); Gamma-glutamyl phosphate reductase (GPR) (EC 1.2.1.41) (Glutamate-5-semialdehyde dehydro	6.6	87280	3	94.7368	6.20224	34.296	85.7143	2.87747	18.6544	100	8.62905	41.8946	100	7.65432	44.9461	X	X
14043155	P16885	PLCG2	1-phosphatidylinositol 4,5-bisphosphate phosphodiesterase gamma-2 (EC 3.1.4.11) (Phosphoinositide phospholipase C-gamma-2) (Phospholipase C-IV) (PLC-IV) (Phospholipase C-gamma-2) (PLC-gamma-2)	6.3	147937	3	94.7368	5.42186	39.3788	100	1.82032	16.0579	83.3333	6.10756	48.3733	100	8.93794	57.592	X	X
12653493	P80723	BASP1	Brain acid soluble protein 1 (22 kDa neuronal tissue-enriched acidic protein) (Neuronal axonal membrane protein NAP-22)	4.5	22603	3	94.7368	5.40363	29.6427	100	3.21101	23.9445	83.3333	6.63838	32.6853	100	6.72693	33.2479	X
14595132		RAP1A	Ras-Related Protein Rap-1A	6.5	85016	3	94.7368	5.34481	15.913	100	6.87103	17.8627	100	4.922	17.8157	83.3333	3.98705	11.7355	X
296317337	P45880	VDAC2	Voltage-dependent anion-selective channel protein 2 (VDAC-2) (hVDAC2) (Outer mitochondrial membrane protein porin 2)	7.5	33353	3	94.7368	4.93863	22.9345	100	7.19103	32.7649	83.3333	2.9007	14.0199	100	4.34875	20.3804	X	X
4503521	P60228	EIF3E	Eukaryotic translation initiation factor 3 subunit E (eIF3e) (Eukaryotic translation initiation factor 3 subunit 6) (Viral integration site protein INT-6 homolog) (eIF-3 p48)	5.7	52202	3	94.7368	4.73866	20.2129	85.7143	1.89481	15.7607	100	7.63943	24.6512	100	5.15572	20.9688	X	X
7688703	Q86VP6	CAND1	Cullin-associated NEDD8-dissociated protein 1 (Cullin-associated and neddylation-dissociated protein 1) (TBP-interacting protein of 120 kDa A) (TBP-interacting protein 120A) (p120 CAND1)	5.4	136362	3	94.7368	4.70734	32.9474	85.7143	1.42414	17.9353	100	6.52884	38.0905	100	6.71625	45.3183	X	X
4504067	P17174	GOT1	Aspartate aminotransferase, cytoplasmic (cAspAT) (EC 2.6.1.1) (EC 2.6.1.3) (Cysteine aminotransferase, cytoplasmic) (Cysteine transaminase, cytoplasmic) (cCAT) (Glutamate oxaloacetate transaminase 1) (Transaminase A)	6.6	46229	3	94.7368	4.56968	33.2865	85.7143	3.30402	31.4566	100	5.79647	32.4884	100	4.81952	36.2196
62898864	O75915	ARL6IP5	PRA1 family protein 3 (ADP-ribosylation factor-like protein 6-interacting protein 5) (ARL-6-interacting protein 5) (Aip-5) (Cytoskeleton-related vitamin A-responsive protein) (Dermal papilla-derived protein 11) (GTRAP3-18) (Glutamate transporter EAAC1-int	10.2	21539	3	94.7368	4.46663	18.8673	100	6.15596	22.8763	100	3.39555	16.8635	83.3333	3.56682	16.1938		X
54607053	Q92616	PRIC295	eIF-2-alpha kinase activator GCN1 (GCN1 eIF-2-alpha kinase activator homolog) (GCN1-like protein 1) (General control of amino-acid synthesis 1-like protein 1) (Translational activator GCN1) (HsGCN1)	7.1	292709	3	94.7368	4.41556	32.9779	100	5.62337	40.8783	83.3333	3.47846	22.7118	100	3.94354	34.0269
35518	P08567	PLEK	Pleckstrin (Platelet 47 kDa protein) (p47)	8.1	40084	3	94.7368	4.39213	20.8619	100	3.59038	21.7429	83.3333	6.38032	24.1306	100	3.33932	16.5653
45709259	Q6NVY0	CACYBP	Calcyclin binding protein	8.1	26183	3	94.7368	4.29754	29.0927	85.7143	3.38902	28.0018	100	6.2585	32.6881	100	3.39652	26.7701
7705369	P53618	COPB1	Coatomer subunit beta (Beta-coat protein) (Beta-COP)	5.7	107143	3	94.7368	4.27152	27.4933	85.7143	2.72055	24.5388	100	6.0992	30.9938	100	4.25329	27.4398		X
18044582	Q96BS4	FBL	FBL protein (Fragment)	9.8	28431	3	94.7368	4.176	21.7038	85.7143	1.73777	14.442	100	5.26723	26.216	100	5.92937	25.6638	X	X
473947	P39656	DDOST	Dolichyl-diphosphooligosaccharide--protein glycosyltransferase 48 kDa subunit (DDOST 48 kDa subunit) (Oligosaccharyl transferase 48 kDa subunit)	5.9	50712	3	94.7368	4.04114	24.8829	100	5.42446	33.8663	100	3.68511	21.2384	83.3333	2.78328	18.0468
4758638	V9HWC7	HEL-S-128m	Epididymis secretory sperm binding protein Li 128m (Peroxiredoxin 6, isoform CRA_a)	6	25036	3	94.7368	4.00807	20.7117	100	2.28041	19.7098	83.3333	4.38329	19.5515	100	5.64844	23.0407
1335134	P01871		Immunoglobulin heavy constant mu (Ig mu chain C region) (Ig mu chain C region BOT) (Ig mu chain C region GAL) (Ig mu chain C region OU)	5.8	11592	3	94.7368	3.95491	9.75078	85.7143	1.25612	9.83791	100	5.4506	10.0368	100	5.6078	9.36307
27262630	Q5T626	NASP	Nuclear autoantigenic sperm protein (Histone-binding) (Nuclear autoantigenic sperm protein (Histone-binding), isoform CRA_a)	4.2	48786	3	94.7368	3.90606	15.0856	85.7143	2.07429	14.2254	100	6.03929	18.3066	100	3.9099	12.8682	X	X
62896595	Q53HR2	ACADVL	Acyl-Coenzyme A dehydrogenase, very long chain variant (Fragment)	9	70400	3	94.7368	3.89086	33.8511	100	4.99198	48.5402	83.3333	3.44258	24.6263	100	3.0545	25.9387
4502203	P61204	ARF3	ADP-ribosylation factor 3	7.4	20602	3	94.7368	3.84176	19.9675	100	4.72329	19.2659	100	4.66118	25.0384	83.3333	1.99388	15.7152
6807655	O75874	IDH1	Isocitrate dehydrogenase [NADP] cytoplasmic (IDH) (EC 1.1.1.42) (Cytosolic NADP-isocitrate dehydrogenase) (IDP) (NADP(+)-specific ICDH) (Oxalosuccinate decarboxylase)	6.2	46627	3	94.7368	3.83789	28.9325	100	5.85513	41.9189	100	2.65145	21.3848	83.3333	2.67087	21.3294		X
40889023	P36578	RPL4	60S ribosomal protein L4 (60S ribosomal protein L1) (Large ribosomal subunit protein uL4)	11.6	47673	3	94.7368	3.76869	26.9848	85.7143	1.9663	20.9752	100	5.68124	32.508	100	3.95892	28.4729
45439306	P14868	DARS	Aspartate--tRNA ligase, cytoplasmic (EC 6.1.1.12) (Aspartyl-tRNA synthetase) (AspRS) (Cell proliferation-inducing gene 40 protein)	6.1	57137	3	94.7368	3.73952	29.8325	100	3.8499	33.0819	83.3333	3.17691	24.714	100	4.17336	31.1601
20853684	Q8NHW5	RPLP0P6	60S acidic ribosomal protein P0-like (Large ribosomal subunit protein uL10-like)	5.3	34365	3	94.7368	3.6183	20.107	100	4.04851	24.7272	100	4.26477	20.1928	83.3333	2.46992	14.631
21361322	P04350	TUBB4A	Tubulin beta-4A chain (Tubulin 5 beta) (Tubulin beta-4 chain)	4.6	49586	3	94.7368	3.5568	20.5369	100	2.54334	15.9384	83.3333	4.33055	21.92	100	3.96543	24.5188
89573879	Q0QEW2	RPL18	Ribosomal protein L18 (Fragment)	12.3	18733	3	94.7368	3.55003	23.7531	100	4.25539	32.5338	100	4.10046	22.5147	83.3333	2.17669	14.7475
42544159	Q92598	HSPH1	Heat shock protein 105 kDa (Antigen NY-CO-25) (Heat shock 110 kDa protein)	5.1	96865	3	94.7368	3.53502	23.7841	100	3.24668	27.5377	83.3333	3.82726	23.8257	100	3.57918	19.3634
119628806	G3V1B3	RPL21	60S ribosomal protein L21 (Ribosomal protein L21, isoform CRA_f)	10.7	9887	3	94.7368	3.48609	17.8737	85.7143	3.22939	17.441	100	3.97955	17.9632	100	3.29214	18.2891
49900979	P07384	CAPN1	Calpain-1 catalytic subunit (EC 3.4.22.52) (Calcium-activated neutral proteinase 1) (CANP 1) (Calpain mu-type) (Calpain-1 large subunit) (Cell proliferation-inducing gene 30 protein) (Micromolar-calpain) (muCANP)	5.3	81831	3	94.7368	3.39724	25.9379	100	4.30105	32.2568	83.3333	2.88916	21.8658	100	2.85088	22.6379
62896687	Q7L2H7	EIF3M	Eukaryotic translation initiation factor 3 subunit M (eIF3m) (Fetal lung protein B5) (hFL-B5) (PCI domain-containing protein 1)	5.3	42472	3	94.7368	3.25498	15.9925	85.7143	1.04111	9.6755	100	5.62141	24.169	100	3.47139	15.1856	X	X
119599446	P35606	COPB2	Coatomer subunit beta' (Beta'-coat protein) (Beta'-COP) (p102)	4.9	99027	3	94.7368	3.24891	28.222	100	3.92553	36.9391	100	3.68996	27.8786	83.3333	2.01848	18.3955
895845	O00299	CLIC1	Chloride intracellular channel protein 1 (Chloride channel ABP) (Nuclear chloride ion channel 27) (NCC27) (Regulatory nuclear chloride ion channel protein) (hRNCC)	5	23544	3	94.7368	3.23888	19.178	85.7143	3.15987	22.6739	100	3.5923	17.2001	100	2.97765	17.0773
4506195	P49721	PSMB2	Proteasome subunit beta type-2 (EC 3.4.25.1) (Macropain subunit C7-I) (Multicatalytic endopeptidase complex subunit C7-I) (Proteasome component C7-I)	6.6	22818	3	94.7368	3.17386	21.5958	85.7143	3.15287	21.4746	100	3.14982	22.0378	100	3.22239	21.2951
119610741	I3L3B0	C1QBP	Complement component 1 Q subcomponent-binding protein, mitochondrial (Complement component 1, q subcomponent binding protein, isoform CRA_a)	3.9	20116	3	94.7368	3.14946	18.9438	85.7143	2.52915	13.612	100	3.81809	22.871	100	3.20451	21.2372
2661752	Q16822	PCK2	Phosphoenolpyruvate carboxykinase [GTP], mitochondrial (PEPCK-M) (EC 4.1.1.32)	7.4	70619	3	94.7368	3.08985	21.8904	100	4.06723	27.6855	83.3333	1.8042	15.8507	100	3.23522	21.1693		X
62087780	Q59GK9	RPL21	Ribosomal protein L21 variant (Fragment)	11	18892	3	94.7368	3.06009	10.9332	100	3.09855	11.4947	100	3.26566	10.048	83.3333	2.80965	11.1635
119627553		YBX1	Y box binding protein 1, isoform CRA_a	10.3	14714	3	94.7368	3.02778	15.8613	85.7143	1.38937	9.77376	100	4.70803	19.4834	100	3.25901	19.3413
929663	Q14103	HNRNPD	Heterogeneous nuclear ribonucleoprotein D0 (hnRNP D0) (AU-rich element RNA-binding protein 1)	7.8	24199	3	94.7368	2.90059	14.8313	85.7143	1.45358	9.85297	100	4.48667	19.9793	100	3.00269	15.4912		X
2984585	Q9UJZ1	STOML2	Stomatin-like protein 2, mitochondrial (SLP-2) (EPB72-like protein 2) (Paraprotein target 7) (Paratarg-7)	6.4	38750	3	94.7368	2.79357	23.4736	100	3.78202	37.6573	83.3333	1.97558	14.9762	100	2.45837	15.4234		X
4506701	P62266	RPS23	40S ribosomal protein S23 (Small ribosomal subunit protein uS12)	11	15808	3	94.7368	2.75409	17.6531	100	4.35208	24.3591	100	2.58272	17.8734	83.3333	1.06114	9.60907		X
4826774	P05161	ISG15	Ubiquitin-like protein ISG15 (Interferon-induced 15 kDa protein) (Interferon-induced 17 kDa protein) (IP17) (Ubiquitin cross-reactive protein) (hUCRP)	7.4	17869	3	94.7368	2.70962	16.8657	100	3.58342	22.5989	100	2.15513	14.7992	83.3333	2.24468	12.2434
4503291	Q53Y51	DDT	D-dopachrome tautomerase (D-dopachrome tautomerase 1) (D-dopachrome tautomerase, isoform CRA_b) (cDNA FLJ76419, highly similar to Homo sapiens D-dopachrome tautomerase (DDT), mRNA)	7.2	12713	3	94.7368	2.68817	9.81313	100	3.73551	11.4427	83.3333	1.20714	8.38278	100	2.9473	9.34229		X
3288815	O75390	CS	Citrate synthase, mitochondrial (EC 2.3.3.1) (Citrate (Si)-synthase)	8.1	51707	3	94.7368	2.67172	25.3772	100	2.74263	30.8794	83.3333	2.4059	17.8834	100	2.85481	26.4517
4432757	P05388	RPLP0	60S acidic ribosomal protein P0 (60S ribosomal protein L10E) (Large ribosomal subunit protein uL10)	4.5	9519	3	94.7368	2.65604	13.6901	85.7143	4.3663	16.505	100	1.91002	13.1852	100	1.40677	10.911
26996830	P31040	SDHA	Succinate dehydrogenase [ubiquinone] flavoprotein subunit, mitochondrial (EC 1.3.5.1) (Flavoprotein subunit of complex II) (Fp)	7.2	56635	3	94.7368	2.57919	17.6809	85.7143	0.896016	11.6223	100	3.10295	19.541	100	4.01915	22.8891
13785574	P56537	EIF6	Eukaryotic translation initiation factor 6 (eIF-6) (B(2)GCN homolog) (B4 integrin interactor) (CAB) (p27(BBP))	4.4	26350	3	94.7368	2.5428	14.8454	100	3.30276	16.5932	100	2.5214	15.3061	83.3333	1.67757	12.3454
546901	Q9BWD1	ACAT2	Acetyl-CoA acetyltransferase, cytosolic (EC 2.3.1.9) (Acetyl-CoA transferase-like protein) (Cytosolic acetoacetyl-CoA thiolase)	6.3	41277	3	94.7368	2.54147	17.4279	100	3.90907	24.1134	100	1.63208	11.6035	83.3333	1.85532	15.4524
2244652	O14992	HS24	HS24/P52	8.1	52368	3	94.7368	2.52115	23.418	85.7143	2.45253	25.7847	100	2.56278	21.562	100	2.55959	22.513
4506649	P39023	RPL3	60S ribosomal protein L3 (HIV-1 TAR RNA-binding protein B) (TARBP-B) (Large ribosomal subunit protein uL3)	10.6	46110	3	94.7368	2.48635	12.8912	100	2.569	14.3854	100	3.51563	12.7247	83.3333	1.36063	11.3147
62897755	Q53G34	MTCH2	Mitochondrial carrier homolog 2 variant (Fragment)	7.9	33291	3	94.7368	2.38584	13.4871	100	2.37748	15.0057	100	2.25298	13.2045	83.3333	2.52845	11.9978
565651	P28070	PSMB4	Proteasome subunit beta type-4 (EC 3.4.25.1) (26 kDa prosomal protein) (HsBPROS26) (PROS-26) (Macropain beta chain) (Multicatalytic endopeptidase complex beta chain) (Proteasome beta chain) (Proteasome chain 3) (HsN3)	5.6	29193	3	94.7368	2.34299	18.104	100	3.07169	24.0651	100	2.6294	20.4679	83.3333	1.20641	8.78557		X
10437984	Q9BSJ8	ESYT1	Extended synaptotagmin-1 (E-Syt1) (Membrane-bound C2 domain-containing protein)	5.3	97131	3	94.7368	2.32322	19.5775	100	2.43545	22.0209	100	3.17198	24.3043	83.3333	1.34352	11.9999
4505145	P23368	ME2	NAD-dependent malic enzyme, mitochondrial (NAD-ME) (EC 1.1.1.38) (Malic enzyme 2)	7.4	65425	3	94.7368	2.32255	18.1446	100	1.56629	16.164	100	3.32725	21.863	83.3333	2.20016	16.7368		X
18491024	Q9NY33	DPP3	Dipeptidyl peptidase 3 (EC 3.4.14.4) (Dipeptidyl aminopeptidase III) (Dipeptidyl arylamidase III) (Dipeptidyl peptidase III) (DPP III) (Enkephalinase B)	4.9	82590	3	94.7368	2.18536	16.033	100	3.49867	25.124	100	1.64435	12.0441	83.3333	1.19417	9.4157
3126984	P50914	RPL14	60S ribosomal protein L14 (CAG-ISL 7) (Large ribosomal subunit protein eL14)	11.4	23291	3	94.7368	2.17021	13.3206	100	1.79514	11.439	83.3333	2.76847	15.0272	100	2.00954	13.8091
63055057	Q562R1	ACTBL2	Beta-actin-like protein 2 (Kappa-actin)	5.3	42004	3	94.7368	2.15667	19.633	100	1.38434	18.2132	83.3333	2.45114	20.4642	100	2.76325	20.4582
4506619	V9HW01	HEL-S-310	Epididymis secretory protein Li 310	11.7	17780	3	94.7368	2.14468	16.1319	100	2.68975	19.4565	100	1.92228	14.6082	83.3333	1.73115	13.7769
4506715	P62857	RPS28	40S ribosomal protein S28 (Small ribosomal subunit protein eS28)	11.2	7842	3	94.7368	2.04275	11.3346	100	2.38762	14.4448	83.3333	1.85417	8.39296	100	1.82897	10.6477
119620401		XPO1	Exportin 1	9.8	17449	3	94.7368	2.01943	12.4657	100	2.1975	11.4638	83.3333	1.75973	11.0133	100	2.0714	15.0869
5454158	P26640	VARS	Valine--tRNA ligase (EC 6.1.1.9) (Protein G7a) (Valyl-tRNA synthetase) (ValRS)	7.3	140476	3	94.7368	2.01896	14.5242	85.7143	1.03587	10.1043	100	2.5297	14.9472	100	2.65518	19.2578		X
4506179	P25786	PSMA1	Proteasome subunit alpha type-1 (EC 3.4.25.1) (30 kDa prosomal protein) (PROS-30) (Macropain subunit C2) (Multicatalytic endopeptidase complex subunit C2) (Proteasome component C2) (Proteasome nu chain)	6.2	29537	3	94.7368	1.935	15.6988	100	1.76722	14.4207	100	2.2469	19.3598	83.3333	1.81885	13.5288
62896799	Q53HG0	EIF3H	Eukaryotic translation initiation factor 3, subunit 3 gamma, 40kDa variant (Fragment)	6.1	39852	3	94.7368	1.92302	15.3012	85.7143	1.53074	14.5494	100	2.44825	16.5978	100	1.85546	14.8819
153791384	Q6P5R6	RPL22L1	60S ribosomal protein L22-like 1 (Large ribosomal subunit protein eL22-like 1)	9.8	14588	3	94.7368	1.91121	11.3336	85.7143	1.47814	11.4602	100	2.54134	11.7689	100	1.78631	10.7507
4506609	P84098	RPL19	60S ribosomal protein L19 (Large ribosomal subunit protein eL19)	12	23467	3	94.7368	1.91052	15.862	100	2.12893	19.142	100	1.90692	13.0884	83.3333	1.65932	14.809
5803207	Q7Z780	U2AF1	U2 small nuclear RNA auxiliary factor 1	8.9	27854	3	94.7368	1.88391	9.69508	85.7143	1.50507	9.62501	100	1.92801	10.0684	100	2.2818	9.40354
13543317	O00764	PDXK	Pyridoxal kinase (EC 2.7.1.35) (Pyridoxine kinase)	5.6	31809	3	94.7368	1.86741	17.6772	85.7143	1.45064	17.7079	100	2.3886	18.2677	100	1.83245	17.0507
189053077	B2R4A2	UQCRB	Cytochrome b-c1 complex subunit 7	8.9	13532	3	94.7368	1.86175	13.6768	100	2.20766	15.3826	83.3333	1.42903	11.3177	100	1.8909	14.0457
5174735	P68371	TUBB4B	Tubulin beta-4B chain (Tubulin beta-2 chain) (Tubulin beta-2C chain)	4.6	49832	3	94.7368	1.8617	14.5605	100	1.4222	11.4241	83.3333	1.69207	14.7281	100	2.5441	18.0521
4757876	Q10589	BST2	Bone marrow stromal antigen 2 (BST-2) (HM1.24 antigen) (Tetherin) (CD antigen CD317)	5.3	19770	3	94.7368	1.86035	11.3729	100	1.13031	12.8258	83.3333	2.07518	8.485	100	2.49722	12.5659
209571584	P14324	FDPS	Farnesyl pyrophosphate synthase (FPP synthase) (FPS) (EC 2.5.1.10) ((2E,6E)-farnesyl diphosphate synthase) (Dimethylallyltranstransferase) (EC 2.5.1.1) (Farnesyl diphosphate synthase) (Geranyltranstransferase)	4.9	40514	3	94.7368	1.77045	14.9292	100	1.42744	12.874	100	2.25607	19.2483	83.3333	1.68501	13.0077
21669631		IGL	Immunoglobulin lambda light chain VLJ region	7	27856	3	94.7368	1.7657	9.77432	85.7143	1.46662	9.8721	100	2.09336	10.0501	100	1.78697	9.38447
61744477	P08195	SLC3A2	4F2 cell-surface antigen heavy chain (4F2hc) (4F2 heavy chain antigen) (Lymphocyte activation antigen 4F2 large subunit) (Solute carrier family 3 member 2) (CD antigen CD98)	4.8	68082	3	94.7368	1.76544	17.3572	100	1.58897	18.2057	83.3333	1.85073	15.4753	100	1.88603	18.2493
4505409	Q6FHN3	NME2	Nucleoside diphosphate kinase (EC 2.7.4.6)	8.7	17280	3	94.7368	1.74562	9.7673	100	1.43058	11.4804	100	2.17313	10.0548	83.3333	1.68567	7.48118
5911913	A0A024QZP1	HNRNPH3	Heterogeneous nuclear ribonucleoprotein H3 (2H9), isoform CRA_b	5.3	22323	3	94.7368	1.72136	14.6701	100	1.07929	11.4886	83.3333	2.40897	16.3423	100	1.78283	16.7097
21104374	Q8NI98	OK	Cytoskeletal tropomyosin TM30	4.5	10914	3	94.7368	1.71422	12.5158	100	1.81062	16.4372	83.3333	1.63621	7.98695	100	1.67976	12.4698
4506439	Q6FHQ0	RBBP7	RBBP7 protein (Retinoblastoma binding protein 7) (Retinoblastoma binding protein 7, isoform CRA_a) (Fragment)	4.8	47802	3	94.7368	1.7065	13.7081	85.7143	1.40607	9.88554	100	1.54402	13.2004	100	2.2195	18.6754
4507669	P13693	TPT1	Translationally-controlled tumor protein (TCTP) (Fortilin) (Histamine-releasing factor) (HRF) (p23)	4.7	19577	3	94.7368	1.63002	9.88887	100	2.40737	11.5154	83.3333	1.23079	8.48994	100	1.12233	9.39013		X
62896539	Q53HU0	CCT8	Chaperonin containing TCP1, subunit 8 (Theta) variant (Fragment)	5.3	59632	3	94.7368	1.60775	13.1081	100	2.01215	16.3956	100	1.68244	13.1249	83.3333	1.06128	9.2557
46249393	Q6ICQ8	ARHG	ARHG protein (Ras homolog gene family, member G (Rho G)) (Ras homolog gene family, member G (Rho G), isoform CRA_a) (Fragment)	8.1	21290	3	94.7368	1.56193	15.3323	100	0.968564	11.4788	83.3333	1.29669	11.048	100	2.51943	24.1123		X
91992153	Q96D96	HVCN1	Voltage-gated hydrogen channel 1 (Hydrogen voltage-gated channel 1) (HV1) (Voltage sensor domain-only protein)	6.4	31665	3	94.7368	1.4676	13.9324	85.7143	0.943895	11.2081	100	1.55629	13.2703	100	1.98989	17.7729		X
4504041	P04899	GNAI2	Guanine nucleotide-binding protein G(i) subunit alpha-2 (Adenylate cyclase-inhibiting G alpha protein)	5.2	40433	3	94.7368	1.3639	12.919	100	1.24417	14.6038	100	1.58849	13.2493	83.3333	1.27898	10.623
42490988	Q6NZ59	ATP5J	ATP synthase-coupling factor 6, mitochondrial (ATPase subunit F6)	10	12609	3	94.7368	1.36111	9.85619	100	1.79534	11.4949	100	1.17493	10.0425	83.3333	1.04069	7.7581
55961080		RPS8	Ribosomal protein S8	10.8	21880	3	94.7368	1.33491	11.9735	100	1.49952	14.6985	100	1.51446	13.3143	83.3333	0.963318	7.45358
13279239	P06733	ENO1	Alpha-enolase (EC 4.2.1.11) (2-phospho-D-glycerate hydro-lyase) (C-myc promoter-binding protein) (Enolase 1) (MBP-1) (MPB-1) (Non-neural enolase) (NNE) (Phosphopyruvate hydratase) (Plasminogen-binding protein)	5.5	29884	3	89.4737	19.8583	9.26769	71.4286	3.67151	8.49158	100	14.2382	10.0462	100	44.3629	9.39468	X
34228	P02545	LMNA	Prelamin-A/C [Cleaved into: Lamin-A/C (70 kDa lamin) (Renal carcinoma antigen NY-REN-32)]	7.6	79398	3	89.4737	10.7617	68.6854	71.4286	1.35024	15.8358	100	17.1362	99.6583	100	15.3674	99.3704	X	X
28243	P21333	FLNA	Filamin-A (FLN-A) (Actin-binding protein 280) (ABP-280) (Alpha-filamin) (Endothelial actin-binding protein) (Filamin-1) (Non-muscle filamin)	5.7	280760	3	89.4737	10.3782	84.9528	100	21.0663	175.391	66.6667	6.55585	48.5177	100	1.73116	15.8763	X	X
4028622	Q9UNM1	EPFP1	Chaperonin 10-related protein (Fragment)	9.6	10296	3	89.4737	8.74369	19.5685	71.4286	1.73819	10.9582	100	12.4526	26.1236	100	13.2079	23.0586	X	X
51094492		MYO1G	Myosin IG	8.9	116440	3	89.4737	6.50663	45.066	71.4286	2.7858	22.7648	100	9.39194	60.0549	100	7.96229	56.0953	X	X
13236495	Q08257	CRYZ	Quinone oxidoreductase (EC 1.6.5.5) (NADPH:quinone reductase) (Zeta-crystallin)	8.6	35207	3	89.4737	4.93481	18.9858	85.7143	4.01612	20.727	83.3333	4.76419	15.97	100	6.17725	19.9703
32132	P04233	CD74	HLA class II histocompatibility antigen gamma chain (HLA-DR antigens-associated invariant chain) (Ia antigen-associated invariant chain) (Ii) (p33) (CD antigen CD74)	8.5	24376	3	89.4737	4.35717	13.3118	100	8.09691	19.7593	100	3.04118	12.8664	66.6667	1.31013	6.23522	X	X
13528729	Q9BST8	HYOU1	HYOU1 protein (Hypoxia up-regulated protein 1)	10.3	16668	3	89.4737	4.07635	17.7805	100	8.08366	28.4553	83.3333	1.68378	9.60449	83.3333	1.79374	13.5025	X	X
3219284	Q06323	PSME1	Proteasome activator complex subunit 1 (11S regulator complex subunit alpha) (REG-alpha) (Activator of multicatalytic protease subunit 1) (Interferon gamma up-regulated I-5111 protein) (IGUP I-5111) (Proteasome activator 28 subunit alpha) (PA28a) (PA28alp	5.4	8678	3	89.4737	3.77071	17.506	85.7143	3.76996	15.1261	100	4.47216	19.9431	83.3333	3.07015	17.8454
10835121	P30613	PKLR	Pyruvate kinase PKLR (EC 2.7.1.40) (Pyruvate kinase 1) (Pyruvate kinase isozymes L/R) (R-type/L-type pyruvate kinase) (Red cell/liver pyruvate kinase)	7.6	61812	3	89.4737	3.63854	9.26702	100	3.78003	11.4367	83.3333	4.31302	8.56559	83.3333	2.79899	7.43713
20521660	O75643	SNRNP200	U5 small nuclear ribonucleoprotein 200 kDa helicase (EC 3.6.4.13) (Activating signal cointegrator 1 complex subunit 3-like 1) (BRR2 homolog) (U5 snRNP-specific 200 kDa protein) (U5-200KD)	5.5	231714	3	89.4737	3.63706	25.32	71.4286	1.73936	15.0607	100	5.29946	32.9234	100	4.18866	29.6857
21758578	Q8N7G1	PNP	Purine nucleoside phosphorylase (EC 2.4.2.1) (Inosine-guanosine phosphorylase)	6.8	32552	3	89.4737	3.56868	27.2438	71.4286	1.48531	12.3811	100	5.11169	38.7185	100	4.45626	33.109		X
5031599	Q53R19	ARPC2	Arp2/3 complex 34 kDa subunit	7	34315	3	89.4737	3.54167	21.9346	71.4286	2.16964	18.3146	100	5.32778	29.9639	100	3.35628	18.1287		X
4503509	Q14152	EIF3A	Eukaryotic translation initiation factor 3 subunit A (eIF3a) (Eukaryotic translation initiation factor 3 subunit 10) (eIF-3-theta) (eIF3 p167) (eIF3 p180) (eIF3 p185)	6.4	166550	3	89.4737	3.49626	28.2241	71.4286	1.96714	18.345	100	4.56658	34.1579	100	4.2099	33.8157
194379176	P54819	AK2	Adenylate kinase 2, mitochondrial (AK 2) (EC 2.7.4.3) (ATP-AMP transphosphorylase 2) (ATP:AMP phosphotransferase) (Adenylate monophosphate kinase) [Cleaved into: Adenylate kinase 2, mitochondrial, N-terminally processed]	8.2	21637	3	89.4737	3.48999	14.7211	71.4286	1.5741	11.2082	100	5.41545	19.9817	100	3.79973	13.5588
114306796	Q0EFB2	HLA	HLA-B protein (MHC class I antigen)	5.8	40522	3	89.4737	3.3286	13.3246	71.4286	2.15011	9.22829	100	4.22371	16.0523	100	3.80841	15.3761
156151394	O43390	HNRNPR	Heterogeneous nuclear ribonucleoprotein R (hnRNP R)	8.2	71196	3	89.4737	3.32534	25.4441	71.4286	1.87475	16.8488	100	4.63074	32.119	100	3.71229	28.7969
577299		RFTN1	Raftlin, Lipid Raft Linker 1	5.9	70464	3	89.4737	3.25755	20.6529	85.7143	2.28898	21.7411	83.3333	3.05687	17.5398	100	4.58821	22.4965
68509926	O43143	DHX15	Pre-mRNA-splicing factor ATP-dependent RNA helicase DHX15 (EC 3.6.4.13) (ATP-dependent RNA helicase #46) (DEAH box protein 15)	7.1	90914	3	89.4737	3.24772	21.4775	85.7143	2.32833	15.5918	100	4.67344	34.3158	83.3333	2.89462	15.5059
5453599	P47755	CAPZA2	F-actin-capping protein subunit alpha-2 (CapZ alpha-2)	5.5	32931	3	89.4737	3.2364	18.5423	71.4286	2.61053	18.8993	100	3.67612	19.3069	100	3.52685	17.3611
1174149	P51149	RAB7A	Ras-related protein Rab-7a	6.6	23463	3	89.4737	3.19384	26.0451	85.7143	3.04444	26.7211	83.3333	2.73993	20.2334	100	3.82205	31.0681
4502209	P84085	ARF5	ADP-ribosylation factor 5	6.4	20531	3	89.4737	3.09575	18.7464	100	3.09744	20.9781	100	4.22379	21.8884	66.6667	1.96574	13.0006
21756162	P36776	LONP1	Lon protease homolog, mitochondrial (EC 3.4.21.53) (LONHs) (Lon protease-like protein) (LONP) (Mitochondrial ATP-dependent protease Lon) (Serine protease 15)	6.2	100397	3	89.4737	3.08206	20.5034	71.4286	1.87841	12.4863	100	3.35441	19.5445	100	4.21397	30.8155		X
9665248	Q03518	TAP1	Antigen peptide transporter 1 (APT1) (ATP-binding cassette sub-family B member 2) (Peptide supply factor 1) (Peptide transporter PSF1) (PSF-1) (Peptide transporter TAP1) (Peptide transporter involved in antigen processing 1) (Really interesting new gene 4	7.9	87218	3	89.4737	3.05699	24.1516	71.4286	1.94648	17.4127	100	3.56687	24.2975	100	3.84271	31.8679
119585350		IMPDH2	Inosine Monophosphate Dehydrogenase 2	8.4	63586	3	89.4737	2.978	17.689	100	4.01739	19.6689	66.6667	1.47017	10.3605	100	3.27322	22.7077
194374129	B4DUL5	UQCRC1	Ubiquinol-cytochrome-c reductase complex coreprotein I, mitochondrial (EC 1.10.2.2)	5.5	40374	3	89.4737	2.92877	22.3878	71.4286	1.90045	17.5881	100	2.63681	19.8912	100	4.42045	30.4839
119577050		ATP1A1	ATPase, Na+/K+ transporting, alpha 1 polypeptide	5.7	83719	3	89.4737	2.91686	17.2999	85.7143	2.72539	18.8296	83.3333	2.75529	11.0823	100	3.30181	21.7327
4504511	P31689	DNAJA1	DnaJ homolog subfamily A member 1 (DnaJ protein homolog 2) (HSDJ) (Heat shock 40 kDa protein 4) (Heat shock protein J2) (HSJ-2) (Human DnaJ protein 2) (hDj-2)	6.7	44869	3	89.4737	2.90161	16.2913	85.7143	1.98745	15.9843	100	4.69381	19.1052	83.3333	2.17592	13.8357		X
109389365	P11413	G6PD	Glucose-6-phosphate 1-dehydrogenase (G6PD) (EC 1.1.1.49)	8	62450	3	89.4737	2.85265	24.8136	71.4286	2.31492	24.3777	100	2.94341	24.5003	100	3.38923	25.6355
10801139	Q9GIY3	HLA-DRB1	HLA class II histocompatibility antigen, DRB1-14 beta chain (MHC class II antigen DRB1*14) (DR-14) (DR14)	6.1	10868	3	89.4737	2.84826	10.1731	71.4286	1.59415	8.53677	100	2.38876	10.032	100	4.77088	12.2232
1050527	P49591	SARS	Serine--tRNA ligase, cytoplasmic (EC 6.1.1.11) (Seryl-tRNA synthetase) (SerRS) (Seryl-tRNA(Ser/Sec) synthetase)	6	58751	3	89.4737	2.7719	22.605	85.7143	1.79869	17.1363	83.3333	2.45638	16.6202	100	4.22285	34.9699
7657015	Q9Y3I0	RTCB	tRNA-splicing ligase RtcB homolog (EC 6.5.1.3)	6.8	55211	3	89.4737	2.53736	18.5895	71.4286	2.29565	16.6426	100	2.61623	19.7143	100	2.74047	19.7361
62896529	P17980	PSMC3	26S proteasome regulatory subunit 6A (26S proteasome AAA-ATPase subunit RPT5) (Proteasome 26S subunit ATPase 3) (Proteasome subunit P50) (Tat-binding protein 1) (TBP-1)	5	47432	3	89.4737	2.51215	22.1984	100	2.56079	26.0801	83.3333	2.34971	18.9848	83.3333	2.61783	20.8834
32483374	O00567	NOP56	Nucleolar protein 56 (Nucleolar protein 5A)	9.6	66050	3	89.4737	2.46229	20.166	71.4286	0.951749	11.7126	100	3.43762	22.8262	100	3.24926	27.3682		X
13097156	Q9BTT5	NDUFA9	Similar to NADH dehydrogenase (Ubiquinone) 1 alpha subcomplex, 9 (39kD) (Fragment)	10.1	38423	3	89.4737	2.43663	18.3831	100	3.887	27.3258	66.6667	1.21348	9.64377	100	1.96767	16.6893		X
119577215		ACTN4	Actinin, alpha 4, isoform CRA_c	5.1	104165	3	89.4737	2.41552	19.5746	100	2.13511	18.3117	83.3333	2.9494	23.9859	83.3333	2.20878	16.6366
14110407	O14979	HNRNPDL	Heterogeneous nuclear ribonucleoprotein D-like (hnRNP D-like) (hnRNP DL) (AU-rich element RNA-binding factor) (JKT41-binding protein) (Protein laAUF1)	9.9	46419	3	89.4737	2.29773	13.0914	100	2.47342	14.785	83.3333	2.80182	16.4768	83.3333	1.58866	7.73036
51094833	A4D1M6	EEF1B2	HCG19809 (Similar to eukaryotic translation elongation factor 1 beta 2 eukaryotic translation elongation factor 1 beta 1)	4.5	24873	3	89.4737	2.28745	13.0403	71.4286	1.73972	11.0181	100	3.07047	16.2042	100	2.14345	12.2357
55665781		TPM3	Tropomyosin 3	4.6	28923	3	89.4737	2.27658	12.4436	100	2.52647	19.9065	66.6667	2.12251	6.77858	100	2.13909	9.40204
2326524	P55265	ADAR	Double-stranded RNA-specific adenosine deaminase (DRADA) (EC 3.5.4.37) (136 kDa double-stranded RNA-binding protein) (p136) (Interferon-inducible protein 4) (IFI-4) (K88DSRBP)	8.9	103670	3	89.4737	2.26829	20.4997	71.4286	1.44174	16.9079	100	2.86391	22.8588	100	2.63696	22.3309
23308577	O43175	PHGDH	D-3-phosphoglycerate dehydrogenase (3-PGDH) (EC 1.1.1.95) (2-oxoglutarate reductase) (EC 1.1.1.399) (Malate dehydrogenase) (EC 1.1.1.37)	6.3	56651	3	89.4737	2.24469	20.5531	100	2.41769	29.0596	66.6667	1.5276	9.67281	100	2.75996	21.509
168229161	P57737	CORO7	Coronin-7 (Crn7) (70 kDa WD repeat tumor rejection antigen homolog)	5.4	100605	3	89.4737	2.2417	14.7907	85.7143	1.97815	14.4189	83.3333	1.81039	12.9456	100	2.98048	17.0695
22208967	P17096	HMGA1	High mobility group protein HMG-I/HMG-Y (HMG-I(Y)) (High mobility group AT-hook protein 1) (High mobility group protein A1) (High mobility group protein R)	10.8	11658	3	89.4737	2.23908	12.8759	100	1.60547	13.0531	83.3333	2.53956	13.3595	83.3333	2.6778	12.1855
23491733	Q8J014	RPS2	Ribosomal protein S2	10.3	25606	3	89.4737	2.22838	12.4297	71.4286	1.17142	9.61867	100	3.48005	16.1747	100	2.20983	11.9641
4504981	P09382	LGALS1	Galectin-1 (Gal-1) (14 kDa laminin-binding protein) (HLBP14) (14 kDa lectin) (Beta-galactoside-binding lectin L-14-I) (Galaptin) (HBL) (HPL) (Lactose-binding lectin 1) (Lectin galactoside-binding soluble 1) (Putative MAPK-activating protein PM12) (S-Lac l	5.2	14717	3	89.4737	2.22396	10.7814	71.4286	1.20159	9.9959	100	2.30804	13.0627	100	3.33265	9.41643
10864011	Q9Y6N5	SQRDL	Sulfide:quinone oxidoreductase, mitochondrial (SQOR) (EC 1.8.5.-) (Sulfide dehydrogenase-like) (Sulfide quinone oxidoreductase)	9.4	49942	3	89.4737	2.19733	18.4399	71.4286	0.762199	9.99391	100	2.86788	22.7288	100	3.2011	24.0045		X
1770458	Q12906	ILF3	Interleukin enhancer-binding factor 3 (Double-stranded RNA-binding protein 76) (DRBP76) (M-phase phosphoprotein 4) (MPP4) (Nuclear factor associated with dsRNA) (NFAR) (Nuclear factor of activated T-cells 90 kDa) (NF-AT-90) (Translational control protein	6.4	66745	3	89.4737	2.17724	12.7773	71.4286	1.07536	13.7437	100	3.30703	13.1271	100	2.33296	11.3001		X
4506183	P25788	PSMA3	Proteasome subunit alpha type-3 (EC 3.4.25.1) (Macropain subunit C8) (Multicatalytic endopeptidase complex subunit C8) (Proteasome component C8)	5.1	28415	3	89.4737	2.14476	15.1857	85.7143	0.948611	11.5809	100	3.29477	21.2947	83.3333	2.39025	13.2822		X
2632123	Q16531	DDB1	DNA damage-binding protein 1 (DDB p127 subunit) (DNA damage-binding protein a) (DDBa) (Damage-specific DNA-binding protein 1) (HBV X-associated protein 1) (XAP-1) (UV-damaged DNA-binding factor) (UV-damaged DNA-binding protein 1) (UV-DDB 1) (XPE-binding f	5	126893	3	89.4737	2.14166	14.8806	100	1.89078	15.8208	100	2.96652	19.8007	66.6667	1.60948	8.86373
1526426	V9HW24	HEL-S-73	Epididymis secretory protein Li 73	7.3	44162	3	89.4737	2.122	13.8075	85.7143	0.806822	10.0637	83.3333	2.63048	12.0586	100	3.14789	19.9242
17221409	Q07812	BAX	Apoptosis regulator BAX (Bcl-2-like protein 4) (Bcl2-L-4)	5.4	19313	3	89.4737	2.08083	20.1749	100	2.24059	23.5653	66.6667	1.46188	12.7906	100	2.51339	23.6037
15281853	Q96RD8	RAB1A	GTP binding protein Rab1a (Fragment)	8.8	9879	3	89.4737	2.03286	12.4304	85.7143	2.1603	14.6688	83.3333	1.89909	9.95063	100	2.01795	12.2987
119624101		RPS18	Ribosomal protein S18, isoform CRA_c	10.7	15030	3	89.4737	2.03271	19.3788	100	2.5247	27.8219	83.3333	1.38475	11.4546	83.3333	2.1067	17.4528
182855	A0A024R7F1	PRKCSH	Protein kinase C substrate 80K-H, isoform CRA_a	4.2	59297	3	89.4737	2.01072	15.2842	85.7143	1.1563	9.68444	100	2.68144	21.0164	83.3333	2.33682	16.0851
119593011		TRIM28	Tripartite motif-containing 28, isoform CRA_a	5.5	75830	3	89.4737	1.98943	15.8692	85.7143	1.72265	15.8237	83.3333	1.75075	13.039	100	2.53936	18.7525
193784939	B3KWD0	XPO1	Highly similar to Exportin-1	5.4	82420	3	89.4737	1.97554	13.1196	71.4286	1.37571	11.061	100	2.6683	11.6315	100	1.98259	17.0093
48257074	Q96HI4	NMT1	Glycylpeptide N-tetradecanoyltransferase (EC 2.3.1.97) (Fragment)	7.7	56605	3	89.4737	1.94333	16.3238	71.4286	0.691639	8.2113	100	2.66917	19.3468	100	2.67779	22.7653		X
6678271	Q9H256	TARDBP	TAR DNA binding protein, isoform CRA_c	5.8	44741	3	89.4737	1.93777	14.3244	100	1.73621	14.4558	83.3333	2.12213	16.5774	83.3333	1.98857	11.918
38372919	P35613	BSG	Basigin (5F7) (Collagenase stimulatory factor) (Extracellular matrix metalloproteinase inducer) (EMMPRIN) (Leukocyte activation antigen M6) (OK blood group antigen) (Tumor cell-derived collagenase stimulatory factor) (TCSF) (CD antigen CD147)	5.3	42201	3	89.4737	1.91787	16.7023	100	2.54988	22.5893	83.3333	1.00959	8.59229	83.3333	2.08881	17.9441
119587681		APOA1	Apolipoprotein A-I, isoform CRA_b	5.3	23469	3	89.4737	1.90551	9.03015	85.7143	1.03979	9.60947	83.3333	2.04977	8.01733	100	2.77125	9.3671
24430151	Q53XL8	PSMC1	Proteasome (Prosome, macropain) 26S subunit, ATPase, 1 (Proteasome (Prosome, macropain) 26S subunit, ATPase, 1, isoform CRA_a) (Proteasome 26S ATPase subunit 1) (cDNA, FLJ93843, Homo sapiens proteasome (prosome, macropain) 26S subunit, ATPase, 1(PSMC1), m	5.8	49185	3	89.4737	1.89907	17.6962	71.4286	0.742656	9.20682	100	2.75086	21.9862	100	2.39644	23.3106		X
11493524	Q9H369	CCT2	Chaperonin Containing TCP1, Subunit 2 (Beta)	5.6	19523	3	89.4737	1.89427	14.3229	85.7143	1.05908	11.7184	83.3333	2.48193	16.2023	100	2.281	15.482
62088608	Q14739	LBR	Lamin-B receptor (Integral nuclear envelope inner membrane protein) (LMN2R)	9.7	70859	3	89.4737	1.87436	13.6612	85.7143	1.84561	14.2447	100	2.14287	14.6264	83.3333	1.63939	12.0153
17986005	P79483	HLA-DRB3	HLA class II histocompatibility antigen, DR beta 3 chain (MHC class II antigen DRB3)	8.6	29944	3	89.4737	1.84148	11.8389	100	2.03974	13.0591	83.3333	1.73654	10.0804	83.3333	1.71513	12.1739
5453539	P22234	PAICS	Multifunctional protein ADE2 [Includes: Phosphoribosylaminoimidazole-succinocarboxamide synthase (EC 6.3.2.6) (SAICAR synthetase); Phosphoribosylaminoimidazole carboxylase (EC 4.1.1.21) (AIR carboxylase) (AIRC)]	7	47061	3	89.4737	1.83212	15.7772	85.7143	2.08462	18.7503	83.3333	1.59105	13.1868	100	1.77861	14.8989
189754	P11177	PDHB	Pyruvate dehydrogenase E1 component subunit beta, mitochondrial (PDHE1-B) (EC 1.2.4.1)	6.2	39250	3	89.4737	1.74912	12.898	100	1.8165	13.0302	66.6667	1.25726	10.1488	100	2.16236	15.4929
119599019		RPL23A	Large Ribosomal Subunit Protein UL23	10.9	17708	3	89.4737	1.73734	13.502	71.4286	1.19567	11.9193	100	2.427	13.1862	100	1.67962	15.6643
21735596	Q53EL6	PDCD4	Programmed cell death protein 4 (Neoplastic transformation inhibitor protein) (Nuclear antigen H731-like) (Protein 197/15a)	4.9	51717	3	89.4737	1.73556	16.3383	100	2.3531	22.5527	66.6667	1.4939	12.9409	100	1.25676	12.4856
169881252	X5D2J9	GTF2I	General transcription factor IIi isoform D (Fragment)	7.9	107951	3	89.4737	1.71722	15.4147	100	1.77874	19.1123	83.3333	1.827	14.8601	83.3333	1.53567	11.6553
21740185	Q9H115	NAPB	Beta-soluble NSF attachment protein (SNAP-beta) (N-ethylmaleimide-sensitive factor attachment protein beta)	4.9	16171	3	89.4737	1.6991	9.33301	100	2.19116	11.4587	100	1.76787	10.0104	66.6667	1.05626	6.1756
773575	P48444	ARCN1	Coatomer subunit delta (Archain) (Delta-coat protein) (Delta-COP)	5.4	53010	3	89.4737	1.69908	16.5358	85.7143	1.0564	13.2874	83.3333	1.97592	16.1137	100	2.17203	20.7477
119614863		SET	Template-Activating Factor-I, Chromatin Remodelling Factor	5.8	24982	3	89.4737	1.64513	15.2901	85.7143	1.43875	14.5929	100	2.22811	17.1821	83.3333	1.30291	14.2116
4758516	P51858	HDGF	Hepatoma-derived growth factor (HDGF) (High mobility group protein 1-like 2) (HMG-1L2)	4.6	26770	3	89.4737	1.61876	14.6294	85.7143	1.53995	18.1624	83.3333	1.76856	13.0574	100	1.56091	12.0795
4502171	P07741	APRT	Adenine phosphoribosyltransferase (APRT) (EC 2.4.2.7)	5.7	19590	3	89.4737	1.6144	13.4521	85.7143	2.00431	16.9918	83.3333	0.918429	7.98742	100	1.85546	14.7871
1217959	P01920	HLA-DQB1	HLA class II histocompatibility antigen, DQ beta 1 chain (MHC class II antigen DQB1)	7.8	29766	3	89.4737	1.59669	9.29812	100	1.88925	11.4799	66.6667	1.26123	6.6994	100	1.59082	9.35139
15082258	Q13185	CBX3	Chromobox protein homolog 3 (HECH) (Heterochromatin protein 1 homolog gamma) (HP1 gamma) (Modifier 2 protein)	5.1	20812	3	89.4737	1.49933	13.1561	85.7143	1.73416	15.1812	100	1.74157	14.5891	83.3333	0.98311	9.36044
4506185	P25789	PSMA4	Proteasome subunit alpha type-4 (EC 3.4.25.1) (Macropain subunit C9) (Multicatalytic endopeptidase complex subunit C9) (Proteasome component C9) (Proteasome subunit L)	7.7	29466	3	89.4737	1.4821	11.9528	71.4286	1.46098	12.9191	100	1.78914	11.5683	100	1.1997	11.2101
119591651		PPP1R7	Protein Phosphatase 1 Regulatory Subunit 7	5.7	19778	3	89.4737	1.39763	9.2746	85.7143	1.47635	9.85075	83.3333	1.57031	8.48197	100	1.13311	9.39507
51094986		TPM3	Similar to tropomyosin 3	4.3	24802	3	89.4737	1.31835	9.20632	71.4286	0.640363	8.33623	100	2.0991	10.0535	100	1.3286	9.37422
34533120	Q6ZTI3	KARS	Lysyl-tRNA synthetase (EC 6.1.1.6)	5.1	48422	3	89.4737	1.28827	11.2523	85.7143	0.996688	11.3806	100	1.7151	13.3599	83.3333	1.20161	8.99486
987870	P61221	ABCE1	ATP-binding cassette sub-family E member 1 (2'-5'-oligoadenylate-binding protein) (HuHP68) (RNase L inhibitor) (Ribonuclease 4 inhibitor) (RNS4I)	8.6	67559	3	89.4737	1.17646	9.81737	100	1.2226	11.4876	66.6667	0.83541	6.71195	100	1.46369	10.9742
12052814	Q9NRX4	PHP14	14 kDa phosphohistidine phosphatase (EC 3.9.1.3) (Phosphohistidine phosphatase 1) (PHPT1) (Protein histidine phosphatase) (PHP) (Protein janus-A homolog)	5.6	13823	3	89.4737	1.1562	9.52771	71.4286	0.92593	7.83185	100	1.17493	10.0912	100	1.40611	10.9428
51094802	A4D1Q6	RPS17L	HCG1808625 (Similar to dJ753D5.2 (Novel protein similar to RPS17 (40S ribosomal protein S17)))	9.6	13741	3	89.4737	1.03864	9.22557	71.4286	0.62041	8.45843	100	1.43144	10.0125	100	1.13377	9.33359
187618	B1PKY3	HLA-A	MHC class I antigen	5.9	40733	3	84.2105	7.93962	8.54803	57.1429	3.87	6.46394	100	9.23397	10.0995	100	11.3931	9.42803	X
4506181	P25787	PSMA2	Proteasome subunit alpha type-2 (EC 3.4.25.1) (Macropain subunit C3) (Multicatalytic endopeptidase complex subunit C3) (Proteasome component C3)	7.3	25899	3	84.2105	6.78273	22.1754	57.1429	3.26082	13.5835	100	9.86075	30.23	100	7.81363	24.1446	X	X
16924265	Q13011	ECH1	Delta(3,5)-Delta(2,4)-dienoyl-CoA isomerase, mitochondrial (EC 5.3.3.-)	8.2	35740	3	84.2105	5.83674	25.9559	57.1429	1.49218	10.8168	100	9.54137	35.7477	100	7.20076	33.8262	X	X
21757045	P08670	HEL113	Vimentin	4.8	52439	3	84.2105	5.51345	44.3314	100	6.614	63.3359	66.6667	5.59008	36.4367	83.3333	4.15284	30.0542
4502389	O75531	BANF1	Barrier-to-autointegration factor (Breakpoint cluster region protein 1) [Cleaved into: Barrier-to-autointegration factor, N-terminally processed]	5.8	10060	3	84.2105	3.95664	11.4822	57.1429	2.69981	9.1179	100	4.09901	13.1349	100	5.28057	12.588
119627980	B4E043	KHDRBS1	KH domain containing, RNA binding, signal transduction associated 1, isoform CRA_b (cDNA FLJ52899, highly similar to KH domain-containing, RNA-binding, signaltransduction-associated protein 1)	6	38664	3	84.2105	3.92519	16.0614	57.1429	1.60051	10.5101	100	4.93453	19.9664	100	5.62798	18.6328
119602166		DYNC1H1	Dynein, cytoplasmic 1, heavy chain 1, isoform CRA_b	6	525453	3	84.2105	3.7152	25.8698	71.4286	1.46254	15.4008	83.3333	4.16254	23.4028	100	5.89596	40.5509	X
4504279	P84243	H3F3A	Histone H3.3	11.8	15329	3	84.2105	3.48704	13.6394	100	6.23903	24.3184	66.6667	2.12451	6.79783	83.3333	1.63893	8.02206	X	X
1107696	Q14839	CHD4	Chromodomain-helicase-DNA-binding protein 4 (CHD-4) (EC 3.6.4.12) (ATP-dependent helicase CHD4) (Mi-2 autoantigen 218 kDa protein) (Mi2-beta)	5.5	217990	3	84.2105	3.38269	19.7439	57.1429	0.956994	7.71615	100	6.12353	34.8565	100	3.47184	18.6636	X	X
2463577	Q6P2Q9	PRPF8	Pre-mRNA-processing-splicing factor 8 (220 kDa U5 snRNP-specific protein) (PRP8 homolog) (Splicing factor Prp8) (p220)	9	273784	3	84.2105	3.34732	19.6706	57.1429	1.25759	12.1959	100	5.70723	25.9398	100	3.42543	22.1219	X	X
4758340	Q9Y285	FARSA	Phenylalanine--tRNA ligase alpha subunit (EC 6.1.1.20) (CML33) (Phenylalanyl-tRNA synthetase alpha subunit) (PheRS)	7.7	57545	3	84.2105	3.11432	20.136	71.4286	0.715851	8.06947	83.3333	4.02269	22.8873	100	5.00416	31.4622		X
6683815	A0A024R8Q0	SEPT9	Septin 9, isoform CRA_b	6.1	47470	3	84.2105	2.95066	18.3508	57.1429	1.59117	10.8721	100	3.81454	24.9364	100	3.67285	20.4904		X
57999509	Q16718	NDUFA5	NADH dehydrogenase [ubiquinone] 1 alpha subcomplex subunit 5 (Complex I subunit B13) (Complex I-13kD-B) (CI-13kD-B) (NADH-ubiquinone oxidoreductase 13 kDa-B subunit)	5.3	13564	3	84.2105	2.92704	16.1148	57.1429	0.501514	8.17864	100	4.40086	18.6535	100	4.28299	22.835		X
31815	P49448	GLUD2	Glutamate dehydrogenase 2, mitochondrial (GDH 2) (EC 1.4.1.3)	8.7	61434	3	84.2105	2.91846	23.9903	100	4.49748	38.0651	66.6667	1.42674	10.8791	83.3333	2.56799	20.6808		X
118601081	Q1KMD3	HNRNPUL2	Heterogeneous nuclear ribonucleoprotein U-like protein 2 (Scaffold-attachment factor A2) (SAF-A2)	4.7	85086	3	84.2105	2.91283	22.3392	71.4286	2.36509	18.5734	83.3333	3.40361	23.6399	100	3.06107	25.4318
119600392		MVP	Major vault protein, isoform CRA_e	5.2	74325	3	84.2105	2.84967	23.7951	71.4286	1.59757	13.7189	83.3333	3.98086	29.3358	100	3.17926	30.0101
54112117	O75533	SF3B1	Splicing factor 3B subunit 1 (Pre-mRNA-splicing factor SF3b 155 kDa subunit) (SF3b155) (Spliceosome-associated protein 155) (SAP 155)	6.7	145811	3	84.2105	2.75821	20.5549	57.1429	0.976947	9.08143	100	3.12678	22.835	100	4.46777	31.6605
194377686	B4DWZ4	FEN1	Flap endonuclease 1 (FEN-1) (EC 3.1.-.-) (Flap structure-specific endonuclease 1)	8.6	38792	3	84.2105	2.69245	19.4508	57.1429	1.53822	12.2204	100	3.50371	22.6694	100	3.22779	24.6678
30354553	P19971	TYMP	Thymidine phosphorylase (TP) (EC 2.4.2.4) (Gliostatin) (Platelet-derived endothelial cell growth factor) (PD-ECGF) (TdRPase)	5.2	49982	3	84.2105	2.55929	14.7947	57.1429	0.897533	6.66881	100	3.36705	18.3171	100	3.69026	20.7526
6467479	P19525	EIF2AK2	Interferon-induced, double-stranded RNA-activated protein kinase (EC 2.7.11.1) (Eukaryotic translation initiation factor 2-alpha kinase 2) (eIF-2A protein kinase 2) (Interferon-inducible RNA-dependent protein kinase) (P1/eIF-2A protein kinase) (Protein ki	7.5	61998	3	84.2105	2.54246	14.1767	57.1429	0.790535	6.13202	100	4.17686	17.5617	100	2.95196	20.1773		X
32189392	V9HW12	HEL-S-2a	Epididymis secretory sperm binding protein Li 2a (Peroxiredoxin 2, isoform CRA_b)	5.6	21893	3	84.2105	2.53358	13.7634	57.1429	0.635906	8.08493	100	3.75105	17.1284	100	3.53007	17.0233
392513662	Q53FG3	ILF2	Interleukin enhancer binding factor 2 variant (Fragment)	4.7	38892	3	84.2105	2.41363	17.0951	71.4286	1.76595	14.0278	83.3333	2.50933	18.1118	100	3.07356	19.657
4504715	Q13310	PABPC4	Polyadenylate-binding protein 4 (PABP-4) (Poly(A)-binding protein 4) (Activated-platelet protein 1) (APP-1) (Inducible poly(A)-binding protein) (iPABP)	9.6	70764	3	84.2105	2.31302	16.1352	71.4286	1.85845	18.5421	100	3.97645	18.4773	83.3333	1.17991	10.9851
971270	P51665	PSMD7	26S proteasome non-ATPase regulatory subunit 7 (26S proteasome regulatory subunit RPN8) (26S proteasome regulatory subunit S12) (Mov34 protein homolog) (Proteasome subunit p40)	6.1	37061	3	84.2105	2.28119	14.9395	85.7143	1.19819	13.1766	66.6667	2.32707	14.2715	100	3.4988	17.6643
4877315	P16189	HLA-A	HLA class I histocompatibility antigen, A-31 alpha chain (MHC class I antigen A*31)	6.1	10459	3	84.2105	2.27403	8.93066	100	2.74608	11.4801	100	2.26444	10.0414	50	1.73287	4.84562
871299	Q16630	CPSF6	Cleavage and polyadenylation specificity factor subunit 6 (Cleavage and polyadenylation specificity factor 68 kDa subunit) (CPSF 68 kDa subunit) (Cleavage factor Im complex 68 kDa subunit) (CFIm68) (Pre-mRNA cleavage factor Im 68 kDa subunit) (Protein HPB	7	59190	3	84.2105	2.19478	10.0978	71.4286	1.30776	8.32543	100	3.12041	13.1733	83.3333	2.30402	9.09021
119583621		VDAC3	Voltage-dependent anion channel 3, isoform CRA_a	9.4	13819	3	84.2105	2.14265	17.3783	100	3.03628	25.7223	66.6667	1.81692	11.2982	83.3333	1.42582	13.7237		X
349732256	P10599	TXN	Thioredoxin (Trx) (ATL-derived factor) (ADF) (Surface-associated sulphydryl protein) (SASP)	5.7	9453	3	84.2105	2.11812	9.14738	71.4286	0.851444	8.51938	100	3.54607	10.0147	83.3333	2.16796	9.01274
156104878	O94925	GLS	Glutaminase kidney isoform, mitochondrial (GLS) (EC 3.5.1.2) (K-glutaminase) (L-glutamine amidohydrolase)	7.6	73443	3	84.2105	2.11232	17.8415	100	2.80665	24.4755	66.6667	2.11101	15.6987	83.3333	1.30357	12.2445
92373393	Q9P1U1	ACTR3B	Actin-related protein 3B (ARP3-beta) (Actin-like protein 3B) (Actin-related protein ARP4)	4.9	39679	3	84.2105	2.08397	8.44412	57.1429	0.670107	6.31376	100	3.33554	10.0228	100	2.4819	9.3509
288100	P23588	EIF4B	Eukaryotic translation initiation factor 4B (eIF-4B)	5.3	69225	3	84.2105	2.02014	12.1669	100	2.15482	15.9232	100	2.29348	14.3346	50	1.58969	5.61692
94818891	Q9NZ08	ERAP1	Endoplasmic reticulum aminopeptidase 1 (EC 3.4.11.-) (ARTS-1) (Adipocyte-derived leucine aminopeptidase) (A-LAP) (Aminopeptidase PILS) (Puromycin-insensitive leucyl-specific aminopeptidase) (PILS-AP) (Type 1 tumor necrosis factor receptor shedding aminope	6	107216	3	84.2105	2.01499	19.9402	100	3.70288	39.9508	83.3333	1.14537	10.15	66.6667	0.915411	6.38465		X
21956645	Q69YG1	MTPN	Myotrophin (Myotrophin, isoform CRA_a) (V-1 protein) (cDNA FLJ31663 fis, clone NT2RI2004504, highly similar to MYOTROPHIN)	5.2	12896	3	84.2105	2.00602	14.1296	100	3.58754	21.2648	50	0.894596	7.64662	100	1.27234	12.2883		X
41393599	P36551	CPOX	Oxygen-dependent coproporphyrinogen-III oxidase, mitochondrial (COX) (Coprogen oxidase) (Coproporphyrinogenase) (EC 1.3.3.3)	8.2	50134	3	84.2105	2.00299	18.7247	71.4286	0.987	9.35423	83.3333	2.53382	22.6779	100	2.65748	25.7038
4502049	P15121	AKR1B1	Aldose reductase (AR) (EC 1.1.1.21) (Aldehyde reductase) (Aldo-keto reductase family 1 member B1)	6.6	35854	3	84.2105	1.95348	13.874	100	2.18864	14.4478	83.3333	2.16412	15.9555	66.6667	1.46849	11.1232
12232625	Q9GIK6	HLA-B	MHC class I antigen (Fragment)	5.2	21054	3	84.2105	1.93622	15.2699	100	2.99971	22.8694	66.6667	1.01788	9.97972	83.3333	1.61383	11.694
338654	P29728	OAS2	2'-5'-oligoadenylate synthase 2 ((2-5')oligo(A) synthase 2) (2-5A synthase 2) (EC 2.7.7.84) (p69 OAS / p71 OAS) (p69OAS / p71OAS)	8.6	83289	3	84.2105	1.92437	15.9241	71.4286	0.935983	8.01999	100	3.13339	24.2631	83.3333	1.86848	16.8066		X
9966764	O95372	LYPLA2	Acyl-protein thioesterase 2 (APT-2) (EC 3.1.2.-) (Lysophospholipase II) (LPL-II) (LysoPLA II)	6.8	24738	3	84.2105	1.87297	13.8092	57.1429	1.11874	7.66893	100	2.0638	16.4183	100	2.5621	18.3639		X
4529894	A0A1U9X7X9	HSPA1L	Heat Shock Protein Family A (Hsp70) Member 1 Like	5.7	70406	3	84.2105	1.82579	20.3903	85.7143	0.944897	19.7886	83.3333	2.38994	19.7339	83.3333	2.28936	21.7485
2809488	P13073	COX4I1	Cytochrome c oxidase subunit 4 isoform 1, mitochondrial (Cytochrome c oxidase polypeptide IV) (Cytochrome c oxidase subunit IV isoform 1) (COX IV-1)	9.7	16863	3	84.2105	1.82229	15.4532	100	2.2107	22.946	66.6667	1.51773	10.9884	83.3333	1.67372	11.1765
5020074	V9HW62	HEL-S-74	Lactoylglutathione lyase (EC 4.4.1.5) (Glyoxalase I)	5.1	20721	3	84.2105	1.81544	11.718	100	1.71254	12.4994	100	2.5956	14.7626	50	1.15532	7.76174
33879558	Q6PIX2	SFPQ	SFPQ protein (Fragment)	10.3	55470	3	84.2105	1.81163	12.7087	85.7143	1.10903	9.58716	83.3333	2.09107	14.8646	83.3333	2.35188	14.1946
4504025	P35754	GLRX	Glutaredoxin-1 (Thioltransferase-1) (TTase-1)	8.1	11777	3	84.2105	1.80787	12.7312	71.4286	1.17476	9.57571	100	3.04622	20.0583	83.3333	1.30815	9.08541
4837737	Q9Y2T7	YBX2	Y-box-binding protein 2 (Contrin) (DNA-binding protein C) (Dbpc) (Germ cell-specific Y-box-binding protein) (MSY2 homolog)	11.3	38542	3	84.2105	1.79383	12.5983	71.4286	1.29981	10.3299	83.3333	2.034	12.1021	100	2.13003	15.7409
6912396	Q9UBQ7	GRHPR	Glyoxylate reductase/hydroxypyruvate reductase (EC 1.1.1.79) (EC 1.1.1.81)	7.1	35650	3	84.2105	1.78256	11.5081	71.4286	1.57468	7.84681	83.3333	1.84912	12.6791	100	1.95852	14.6087
6005846	Q6IBS0	TWF2	Twinfilin-2 (A6-related protein) (hA6RP) (Protein tyrosine kinase 9-like) (Twinfilin-1-like protein)	6.4	39549	3	84.2105	1.73177	14.349	85.7143	0.782152	9.85909	100	3.10295	23.2403	66.6667	1.46849	10.6958		X
435700	P16070	CD44	CD44 antigen (CDw44) (Epican) (Extracellular matrix receptor III) (ECMR-III) (GP90 lymphocyte homing/adhesion receptor) (HUTCH-I) (Heparan sulfate proteoglycan) (Hermes antigen) (Hyaluronate receptor) (Phagocytic glycoprotein 1) (PGP-1) (Phagocytic glycop	4.9	43001	3	84.2105	1.72068	8.96303	71.4286	1.44028	8.00565	100	2.26754	10.0477	83.3333	1.50096	8.99535
119591925	K7ERI7	RPL22	60S ribosomal protein L22 (Ribosomal protein L22, isoform CRA_b)	7.2	11169	3	84.2105	1.71873	16.1277	100	2.36687	22.941	66.6667	1.31056	10.5879	83.3333	1.37074	13.7187
1296666	Q15437	SEC23B	Protein transport protein Sec23B (hSec23B) (SEC23-related protein B)	6.4	86471	3	84.2105	1.69895	14.4174	100	1.7527	19.2606	66.6667	1.77509	11.1546	83.3333	1.56011	12.03
5453549	V9HW63	HEL-S-97n	Epididymis secretory sperm binding protein Li 97n (Peroxiredoxin 4)	5.8	30541	3	84.2105	1.68559	13.2391	71.4286	1.24748	11.0597	83.3333	1.4257	11.7389	100	2.45661	17.2819
119618398		HEL	Endoplasmic reticulum protein 29, isoform CRA_b	9.6	29411	3	84.2105	1.66703	16.6503	100	2.8368	29.6655	66.6667	0.965116	8.52436	83.3333	1.00422	9.59167
119600033		ATP6V1A	ATPase, H+ Transporting, Lysosomal 70kDa, V1 Subunit A	5.8	53459	3	84.2105	1.62427	15.4744	85.7143	2.03389	20.5711	83.3333	1.63621	14.328	83.3333	1.13443	10.6747
22090626	Q7Z6Z7	HUWE1	E3 ubiquitin-protein ligase HUWE1 (EC 2.3.2.26) (ARF-binding protein 1) (ARF-BP1) (HECT, UBA and WWE domain-containing protein 1) (HECT-type E3 ubiquitin transferase HUWE1) (Homologous to E6AP carboxyl terminus homologous protein 9) (HectH9) (Large struct	4.9	370175	3	84.2105	1.61844	14.043	57.1429	1.10505	8.00021	100	1.51182	13.2288	100	2.32401	21.907
149999606	Q13724	MOGS	Mannosyl-oligosaccharide glucosidase (EC 3.2.1.106) (Processing A-glucosidase I)	9.1	91899	3	84.2105	1.60945	14.951	71.4286	1.06446	11.3484	100	2.44206	21.1037	83.3333	1.41267	13.0016
2224663		PFAS	Phosphoribosylformylglycinamidine Synthase	5.5	148051	3	84.2105	1.60319	13.6145	71.4286	1.09893	13.2944	100	2.31193	15.2784	83.3333	1.48274	12.324
22760231	Q8NCL6	ENSG00000223931	Ig alpha-1 chain C region	6.1	53225	3	84.2105	1.59337	13.0886	71.4286	1.52278	9.74082	83.3333	1.29669	11.0357	100	1.97241	19.0474
33469917	P33991	MCM4	DNA replication licensing factor MCM4 (EC 3.6.4.12) (CDC21 homolog) (P1-CDC21)	6.3	96539	3	84.2105	1.54062	14.2023	85.7143	0.991457	11.2116	100	2.11376	17.883	66.6667	1.60817	14.0108
21397154	Q8NFG3	HNRNPA1L2	BX1 (Fragment)	9.8	6123	3	84.2105	1.51819	8.90572	100	1.93713	11.4761	83.3333	1.7587	8.39201	66.6667	0.788938	6.42059
119569329		RPS25	Ribosomal Protein S25	10.5	13616	3	84.2105	1.48989	11.5446	85.7143	1.48516	15.0989	83.3333	2.02199	11.5066	83.3333	0.963318	7.43598
124504669	A2VCR0	MAPRE1	MAPRE1 protein (Fragment)	9.6	19409	3	84.2105	1.46992	12.1281	71.4286	1.06614	9.28908	83.3333	1.80378	16.3123	100	1.60713	11.2562
1710248	Q15084	PDIA6	Protein disulfide-isomerase A6 (EC 5.3.4.1) (Endoplasmic reticulum protein 5) (ER protein 5) (ERp5) (Protein disulfide isomerase P5) (Thioredoxin domain-containing protein 7)	4.8	46181	3	84.2105	1.45224	8.96087	100	2.31508	11.5523	83.3333	1.00649	8.4464	66.6667	0.891341	6.45201
78057661	Q8TC62	SEPT7	Septin 7	8.9	48659	3	84.2105	1.43084	8.8825	100	2.4499	11.5437	83.3333	0.962021	8.44274	66.6667	0.710773	6.21748
7661914	Q15008	PSMD6	26S proteasome non-ATPase regulatory subunit 6 (26S proteasome regulatory subunit RPN7) (26S proteasome regulatory subunit S10) (Breast cancer-associated protein SGA-113M) (Phosphonoformate immuno-associated protein 4) (Proteasome regulatory particle subu	5.3	45513	3	84.2105	1.3982	14.0389	85.7143	1.05136	15.6783	83.3333	1.56202	11.8208	83.3333	1.63901	14.3443
5803013	V9HW71	HEL-S-107	Endoplasmic reticulum resident protein 29	7.3	28975	3	84.2105	1.39279	10.4289	100	1.909	13.1147	50	0.926567	5.25026	100	1.25676	12.4741
2737886	O43837	IDH3B	Isocitrate dehydrogenase [NAD] subunit beta, mitochondrial (Isocitric dehydrogenase subunit beta) (NAD(+)-specific ICDH subunit beta)	8.6	42193	3	84.2105	1.37082	12.3319	100	1.3549	14.4765	83.3333	1.9041	13.4863	66.6667	0.856119	8.67528
1230564	Q9NR30	DDX21	Nucleolar RNA helicase 2 (EC 3.6.4.13) (DEAD box protein 21) (Gu-alpha) (Nucleolar RNA helicase Gu) (Nucleolar RNA helicase II) (RH II/Gu)	9.7	89251	3	84.2105	1.34031	10.0847	85.7143	1.36328	12.3175	100	1.64435	11.3387	66.6667	1.00947	6.22573
119569538		GLRX3	Glutaredoxin 3	5.6	35666	3	84.2105	1.32182	9.8333	85.7143	1.28879	12.8293	83.3333	1.46689	8.37774	83.3333	1.21528	7.79346
620110	P53618	COPB1	Coatomer subunit beta (Beta-coat protein) (Beta-COP)	5	33445	3	84.2105	1.28653	8.76781	85.7143	1.41912	9.81111	66.6667	1.16576	6.94944	100	1.25262	9.36901
62898293	Q53FC3	PDCD6	Programmed cell death 6 variant (Fragment)	5	21897	3	84.2105	1.2136	9.40412	57.1429	0.722703	6.52477	100	1.17493	10.0069	100	1.82497	12.1606
119623603		RPS17L	Ribosomal Protein S17	8.8	12319	3	84.2105	1.17573	10.0027	85.7143	1.37464	13.274	83.3333	1.33111	8.41989	83.3333	0.788281	7.76888
6599138	O60841	EIF5B	Eukaryotic translation initiation factor 5B (eIF-5B) (EC 3.6.5.3) (Translation initiation factor IF-2)	5.3	129043	3	84.2105	1.1408	9.42686	57.1429	0.699353	6.42957	100	1.37558	11.6332	100	1.42103	10.7174
54792069	P61956	SUMO2	Small ubiquitin-related modifier 2 (SUMO-2) (HSMT3) (SMT3 homolog 2) (SUMO-3) (Sentrin-2) (Ubiquitin-like protein SMT3B) (Smt3B)	5.2	10853	3	84.2105	1.09833	8.82414	85.7143	0.892878	9.83754	100	1.17493	10.003	66.6667	1.26142	6.46301
119577898		NAPA	N-ethylmaleimide-sensitive factor attachment protein	7.1	10728	3	84.2105	1.06366	8.61063	85.7143	1.05876	9.84787	83.3333	0.918429	7.98532	83.3333	1.21462	7.7925
119570172		SFXN3	Sideroflexin 3	9.1	35980	3	84.2105	1.06309	8.71605	100	1.2492	11.4393	83.3333	1.14537	8.43507	66.6667	0.763692	5.81992
62898744	P43487	RANBP1	Ran-specific GTPase-activating protein (Ran-binding protein 1) (RanBP1)	5.1	23210	3	84.2105	1.05081	9.63287	85.7143	0.995171	11.0956	66.6667	1.04832	6.68323	100	1.1182	10.876
38016914	Q9Y3Z3	SAMHD1	Deoxynucleoside triphosphate triphosphohydrolase SAMHD1 (dNTPase) (EC 3.1.5.-) (Dendritic cell-derived IFNG-induced protein) (DCIP) (Monocyte protein 5) (MOP-5) (SAM domain and HD domain-containing protein 1)	6.7	72182	3	84.2105	1.04298	10.0058	71.4286	0.901261	9.18523	83.3333	1.1331	10.0739	100	1.1182	10.895
119583623		VDAC3	Voltage-dependent anion channel 3, isoform CRA_c	8.6	20175	3	84.2105	1.03373	10.4796	100	1.33626	14.9782	66.6667	0.796674	6.95314	83.3333	0.917835	8.75766
116283481	Q05DH1	PSMA7	Proteasome subunit alpha type (EC 3.4.25.1) (Fragment)	9.2	26714	3	84.2105	0.93646	8.8093	85.7143	0.782152	9.85618	83.3333	1.21853	8.37679	83.3333	0.834421	8.02045
28590	P02768	ALB	Serum albumin	5.9	69296	3	84.2105	0.893572	13.6014	71.4286	0.742656	12.6375	100	1.17493	15.9965	83.3333	0.788281	12.3307
14326412		HSPD1	Short heat shock protein 60 Hsp60s2	4.5	27078	3	78.9474	12.7354	25.9099	42.8571	3.20178	11.839	100	20.4857	37.499	100	16.1076	30.7367	X
5031977	P43490	NAMPT	Nicotinamide phosphoribosyltransferase (NAmPRTase) (Nampt) (EC 2.4.2.12) (Pre-B-cell colony-enhancing factor 1) (Pre-B cell-enhancing factor) (Visfatin)	6.7	55503	3	78.9474	11.6766	48.4819	42.8571	1.14163	10.3699	100	16.2888	67.5674	100	19.355	73.8604	X	X
21618338	P40763	STAT3	Signal transducer and activator of transcription 3 (Acute-phase response factor)	5.9	87962	3	78.9474	4.42493	31.8282	42.8571	1.53441	11.6946	100	6.98893	47.755	100	5.23322	39.3906	X	X
37748529	P30050	RPL12	60S ribosomal protein L12 (Large ribosomal subunit protein uL11)	8.9	14200	3	78.9474	3.73876	7.82442	42.8571	0.838098	4.54134	100	5.33777	10.0757	100	5.52385	9.40344		X
1842175	Q99419	IRF4	ICSAT transcription factor (Fragment)	7.6	49805	3	78.9474	3.49838	13.3732	42.8571	1.71788	4.60242	100	5.01542	21.7744	100	4.0586	15.2047
7688965	Q9NZ87	HSPA8	Uncharacterized bone marrow protein BM034	4.6	14190	3	78.9474	3.38392	8.64997	71.4286	3.02679	8.48327	66.6667	2.88052	8.12857	100	4.30398	9.36585
4826686	Q92499	DDX1	ATP-dependent RNA helicase DDX1 (EC 3.6.4.13) (DEAD box protein 1) (DEAD box protein retinoblastoma) (DBP-RB)	6.8	82433	3	78.9474	3.23278	20.1192	42.8571	0.975171	7.25752	100	5.59868	33.5356	100	3.50075	21.7082	X	X
116283280	Q05DN7	IQGAP1	IQGAP1 protein (Fragment)	5.6	35359	3	78.9474	3.1258	16.965	57.1429	1.27351	6.65172	100	4.83226	26.2169	83.3333	3.58036	19.7454
551622	P41252	IARS	Isoleucine--tRNA ligase, cytoplasmic (EC 6.1.1.5) (Isoleucyl-tRNA synthetase) (IRS) (IleRS)	5.8	144959	3	78.9474	2.92858	17.7826	57.1429	0.592484	6.92876	83.3333	3.01997	15.6454	100	5.56265	32.5827	X	X
7259371	Q9MYB3	HLA-A	MHC class I antigen (Fragment)	5.7	20908	3	78.9474	2.91759	21.2424	42.8571	0.658799	6.20282	100	4.59597	31.4178	100	3.87445	28.6133
38541687	Q5VU62	TPM3	TPM3 protein (cDNA FLJ32435 fis, clone SKMUS2001287, highly similar to Tropomyosin alpha-3 chain)	4.5	18494	3	78.9474	2.8768	13.423	85.7143	4.0026	14.1228	100	2.93936	17.3055	50	1.50081	8.72416
340545472	Q63HN8	RNF213	E3 ubiquitin-protein ligase RNF213 (EC 2.3.2.27) (EC 3.6.4.-) (ALK lymphoma oligomerization partner on chromosome 17) (Mysterin) (RING finger protein 213) (RING-type E3 ubiquitin transferase RNF213)	6	591378	3	78.9474	2.60811	16.298	42.8571	0.45888	4.64936	100	3.38608	23.0855	100	4.33756	23.1005
15431303	Q53Z07	RPL9	NPC-A-16 (Ribosomal protein L9) (Ribosomal protein L9 isoform) (Ribosomal protein L9, isoform CRA_b) (cDNA, FLJ92535, Homo sapiens ribosomal protein L9 (RPL9), mRNA)	10.4	21864	3	78.9474	2.53042	12.3692	85.7143	3.01882	9.92446	83.3333	2.94722	17.592	66.6667	1.54383	9.99848
14016	P00403	COX2	Cytochrome c oxidase subunit 2 (Cytochrome c oxidase polypeptide II)	4.5	20995	3	78.9474	2.45041	9.80572	42.8571	1.46101	7.47633	100	3.47399	11.6337	100	2.58115	10.6954
14495685	Q96GI1	CCT5	Chaperonin Containing TCP1, Subunit 5 (Epsilon)	6.1	43014	3	78.9474	2.36825	16.5885	57.1429	1.76748	13.5872	100	3.35062	20.5706	83.3333	2.08676	16.108
20070130	P20290	BTF3	Transcription factor BTF3 (Nascent polypeptide-associated complex subunit beta) (NAC-beta) (RNA polymerase B transcription factor 3)	7.8	17700	3	78.9474	2.23036	15.4861	85.7143	1.26412	13.0836	83.3333	4.30974	22.2841	66.6667	1.27824	11.4908		X
1498227	Q92688	ANP32B	Acidic leucine-rich nuclear phosphoprotein 32 family member B (Acidic protein rich in leucines) (Putative HLA-DR-associated protein I-2) (PHAPI2) (Silver-stainable protein SSP29)	4	22277	3	78.9474	2.22894	15.9844	42.8571	0.502833	4.91557	100	3.70699	22.7475	100	2.76469	22.1349		X
56789234	Q5M7Z9	TARS	TARS protein (Fragment)	6.5	78606	3	78.9474	2.21926	21.3489	100	4.39059	42.1985	66.6667	1.04504	9.63762	66.6667	0.860258	8.73565		X
221039576	B7Z1L5	ALDOC	Fructose-bisphosphate aldolase (EC 4.1.2.13)	6.6	22330	3	78.9474	2.20187	15.1927	42.8571	0.676459	6.54284	100	2.52836	16.2244	100	3.65504	24.2526
35222	P17066	HSPA6	Heat shock 70 kDa protein 6 (Heat shock 70 kDa protein B')	5.6	70854	3	78.9474	2.17887	13.5042	100	3.00138	17.962	50	1.41459	7.53728	83.3333	1.98356	14.2703
119594593		OTUB1	OTU domain, ubiquitin aldehyde binding 1, isoform CRA_a	4.7	22720	3	78.9474	2.09373	8.94519	42.8571	1.53441	6.13675	100	2.21672	11.7641	100	2.62329	9.40276
21411382	Q14651	PLS1	Plastin-1 (Intestine-specific plastin) (I-plastin)	5.2	70323	3	78.9474	2.08787	8.10329	71.4286	1.48145	8.22407	66.6667	2.17436	6.74301	100	2.70888	9.32266
193788434	B3KU66	DHX9	ATP-dependent RNA helicase A (EC 3.6.1.-)	9.7	59948	3	78.9474	2.05409	12.1223	85.7143	2.43312	16.0949	66.6667	1.87346	8.46152	83.3333	1.7925	11.1485
27477089	Q96RQ9	IL4I1	L-amino-acid oxidase (LAAO) (LAO) (EC 1.4.3.2) (Interleukin-4-induced protein 1) (IL4-induced protein 1) (Protein Fig-1) (hFIG1)	8.6	65309	3	78.9474	2.0055	20.8275	100	3.1711	35.9677	33.3333	0.874303	8.51274	100	1.77684	15.4788		X
189054119	B2R9U2	FKBP4	Peptidylprolyl isomerase (EC 5.2.1.8)	5.2	51835	3	78.9474	1.94235	15.1047	71.4286	1.55189	13.5266	66.6667	2.22322	14.0935	100	2.11702	17.9571
49168554	Q6FI03	G3BP	Ras-GTPase-Activating Protein SH3-Domain-Binding Protein	5.3	52165	3	78.9474	1.92193	16.1437	57.1429	0.721082	8.20602	83.3333	2.66567	21.9171	100	2.57918	19.6309
193211616	Q9BPW8	NIPSNAP1	Protein NipSnap homolog 1 (NipSnap1)	9.6	33292	3	78.9474	1.90661	13.0348	71.4286	1.08778	12.7625	66.6667	1.32935	9.45648	100	3.43919	16.9309
51873036	Q02218	OGDH	2-oxoglutarate dehydrogenase, mitochondrial (EC 1.2.4.2) (2-oxoglutarate dehydrogenase complex component E1) (OGDC-E1) (Alpha-ketoglutarate dehydrogenase)	6.4	115916	3	78.9474	1.8756	13.3919	57.1429	1.11057	7.55754	83.3333	2.06723	14.5495	100	2.5765	19.0412
167555104	Q15306	IRF4	Interferon regulatory factor 4 (IRF-4) (Lymphocyte-specific interferon regulatory factor) (LSIRF) (Multiple myeloma oncogene 1) (NF-EM5)	6.4	51754	3	78.9474	1.85249	10.1741	57.1429	1.4936	6.16379	83.3333	1.83686	9.59153	100	2.28681	15.4355
22538465	P49720	PSMB3	Proteasome subunit beta type-3 (EC 3.4.25.1) (Proteasome chain 13) (Proteasome component C10-II) (Proteasome theta chain)	6.1	22950	3	78.9474	1.82789	13.4424	71.4286	0.826577	8.07282	100	3.12289	21.4216	66.6667	1.7011	11.7278		X
13543307	O60664	PLIN3	Perilipin-3 (47 kDa mannose 6-phosphate receptor-binding protein) (47 kDa MPR-binding protein) (Cargo selection protein TIP47) (Mannose-6-phosphate receptor-binding protein 1) (Placental protein 17) (PP17)	5.2	47029	3	78.9474	1.76273	15.4956	100	2.76543	27.4266	66.6667	1.03606	8.2967	66.6667	1.31959	8.77516		X
5803036	Q13151	HNRNPA0	Heterogeneous nuclear ribonucleoprotein A0 (hnRNP A0)	9.6	30822	3	78.9474	1.68649	9.60839	57.1429	0.95328	6.4163	100	2.6953	14.8811	83.3333	1.5331	8.05978
4505541		USO1	General vesicular transport factor p115	4.7	107889	3	78.9474	1.68514	15.5484	71.4286	1.20976	14.2629	83.3333	1.50299	12.7728	83.3333	2.4219	19.8239
24474791	Q8IXJ3	SNRP116	Small nuclear ribonucleoprotein component	5.6	95353	3	78.9474	1.67199	15.2058	57.1429	0.557563	6.39729	100	2.68614	21.7759	83.3333	1.958	18.9124		X
21732286	Q13423	NNT	NAD(P) transhydrogenase, mitochondrial (EC 1.6.1.2) (Nicotinamide nucleotide transhydrogenase) (Pyridine nucleotide transhydrogenase)	7.9	113996	3	78.9474	1.66031	14.9895	100	2.41031	25.0917	66.6667	1.29096	10.7524	66.6667	1.15467	7.44076
18375501	Q5TZP7	APEX1	DNA-(apurinic or apyrimidinic site) lyase (EC 4.2.99.18)	8.1	35536	3	78.9474	1.64144	15.5961	85.7143	1.79513	20.0559	83.3333	1.85168	14.5534	66.6667	1.2519	11.4359
22202629	O95831	AIFM1	Apoptosis-inducing factor 1, mitochondrial (EC 1.1.1.-) (Programmed cell death protein 8)	9.2	66276	3	78.9474	1.64041	15.7643	100	2.22316	24.2095	66.6667	1.51464	12.3632	66.6667	1.08631	9.31272
727225	Q15181	PPA2	Inorganic pyrophosphatase (EC 3.6.1.1) (Pyrophosphate phospho-hydrolase) (PPase)	4.7	13046	3	78.9474	1.63825	14.6747	85.7143	1.36428	14.3417	100	2.51521	19.9206	50	1.08093	9.81727
371872752	Q9UM00	TMCO1	Calcium load-activated calcium channel (CLAC channel) (Transmembrane and coiled-coil domain-containing protein 1) (Transmembrane and coiled-coil domains protein 4) (Xenogeneic cross-immune protein PCIA3)	10.7	27061	3	78.9474	1.60827	7.75139	57.1429	1.39643	6.14577	83.3333	1.08951	8.00289	100	2.37416	9.37312
54648253	Q92945	KHSRP	Far upstream element-binding protein 2 (FUSE-binding protein 2) (KH type-splicing regulatory protein) (KSRP) (p75)	7.8	72897	3	78.9474	1.57919	15.4485	85.7143	1.17646	14.5918	66.6667	1.4963	10.4377	83.3333	2.13193	21.4588
13994151	V9HW92	HEL-S-112	Epididymis secretory protein Li 112 (PDZ and LIM domain 1 (Elfin), isoform CRA_a)	6.6	36072	3	78.9474	1.57552	13.6825	57.1429	0.738532	8.71726	100	2.45328	18.0394	83.3333	1.67423	15.1182
1504002		DOCK2	Dedicator Of Cytokinesis 2	6.5	213145	3	78.9474	1.54664	13.195	85.7143	0.971702	11.5443	83.3333	1.78929	14.2788	66.6667	1.97476	14.037
4502281	P54709	ATP1B3	Sodium/potassium-transporting ATPase subunit beta-3 (Sodium/potassium-dependent ATPase subunit beta-3) (ATPB-3) (CD antigen CD298)	8.4	31494	3	78.9474	1.5145	11.5428	100	2.19664	16.661	50	0.584639	4.93717	83.3333	1.64854	12.1772		X
32015	P68366	TUBA4A	Tubulin alpha-4A chain (Alpha-tubulin 1) (Testis-specific alpha-tubulin) (Tubulin H2-alpha) (Tubulin alpha-1 chain)	4.8	49794	3	78.9474	1.50551	13.2702	85.7143	1.44509	16.4561	66.6667	1.70612	11.8732	83.3333	1.3754	10.9503
108796056	P10155	TROVE2	60 kDa SS-A/Ro ribonucleoprotein (60 kDa Ro protein) (60 kDa ribonucleoprotein Ro) (RoRNP) (Ro 60 kDa autoantigen) (Sjoegren syndrome antigen A2) (Sjoegren syndrome type A antigen) (SS-A) (TROVE domain family member 2)	8.5	59252	3	78.9474	1.49956	11.3964	42.8571	0.442381	4.53318	100	2.35002	16.1875	100	1.88247	14.6123		X
119589356		ELAVL1	ELAV Like RNA Binding Protein 1	12.1	50460	3	78.9474	1.47571	11.5694	42.8571	0.818144	6.07473	100	1.88962	14.4092	100	1.82897	15.14
119583493	B4DI03	SEC11C	Signal peptidase complex catalytic subunit SEC11 (EC 3.4.21.89)	9.4	17386	3	78.9474	1.47528	12.7811	71.4286	0.778698	8.46826	83.3333	2.17065	18.9116	83.3333	1.59259	11.6822
56204043		PSMA7	Proteasome Subunit Alpha 7	9.3	21085	3	78.9474	1.47126	10.4453	57.1429	0.994324	8.018	100	2.21997	14.6355	83.3333	1.27898	9.08688
833999	P49411	TUFM	Elongation factor Tu, mitochondrial (EF-Tu) (P43)	7.7	49534	3	78.9474	1.45778	13.7798	57.1429	0.999944	10.903	100	1.71854	14.4963	83.3333	1.73115	16.4197
62087882	Q59GF8	HSPA4	Heat shock 70kDa protein 4 isoform a variant (Fragment)	5.3	87986	3	78.9474	1.44829	14.5306	57.1429	0.89791	11.4682	100	1.7151	14.8914	83.3333	1.82358	17.7427
119599582	D3DND1	CDV3	CDV3 homolog (Mouse), isoform CRA_a	9.9	28600	3	78.9474	1.37932	12.1789	71.4286	0.731135	10.1868	66.6667	1.34681	11.2408	100	2.16803	15.4411
28872725	O00231	PSMD11	26S proteasome non-ATPase regulatory subunit 11 (26S proteasome regulatory subunit RPN6) (26S proteasome regulatory subunit S9) (26S proteasome regulatory subunit p44.5)	6.1	47445	3	78.9474	1.37524	13.7411	85.7143	1.00674	13.0858	66.6667	0.906164	7.90923	83.3333	2.27424	20.3375
33872137	Q9Y2X3	NOP58	Nucleolar protein 58 (Nucleolar protein 5)	9.2	58679	3	78.9474	1.36633	7.83186	42.8571	0.442381	4.56464	100	1.97814	10.0553	100	1.83245	9.4202
5901922	Q16543	CDC37	Hsp90 co-chaperone Cdc37 (Hsp90 chaperone protein kinase-targeting subunit) (p50Cdc37) [Cleaved into: Hsp90 co-chaperone Cdc37, N-terminally processed]	5	44469	3	78.9474	1.35635	12.6655	71.4286	1.30441	13.7665	83.3333	1.17184	9.88586	83.3333	1.60146	14.1608
14250542	P08243	ASNS	Asparagine synthetase [glutamine-hydrolyzing] (EC 6.3.5.4) (Cell cycle control protein TS11) (Glutamine-dependent asparagine synthetase)	6.3	64400	3	78.9474	1.33562	11.5122	57.1429	0.688242	7.89315	83.3333	1.41757	11.0509	100	2.00895	16.1959
148727341	Q9Y3F4	STRAP	Serine-threonine kinase receptor-associated protein (MAP activator with WD repeats) (UNR-interacting protein) (WD-40 repeat protein PT-WD)	4.8	38420	3	78.9474	1.30468	13.1012	71.4286	0.991245	13.3024	83.3333	1.50043	12.7602	83.3333	1.4746	13.2076
205277386	Q06210	GFPT1	Glutamine--fructose-6-phosphate aminotransferase [isomerizing] 1 (EC 2.6.1.16) (D-fructose-6-phosphate amidotransferase 1) (Glutamine:fructose-6-phosphate amidotransferase 1) (GFAT 1) (GFAT1) (Hexosephosphate aminotransferase 1)	6.4	76741	3	78.9474	1.26175	10.8533	42.8571	0.569605	6.30142	100	1.54402	13.204	100	1.78697	13.813		X
32425777	Q8WUI6	COPG1	COPG protein (Fragment)	5	78156	3	78.9474	1.25692	11.3048	57.1429	0.790535	7.50019	83.3333	1.38387	11.8434	100	1.67409	15.2049
29826282	Q6IAU5	PPM1G	PPM1G protein (Protein phosphatase 1G (Formerly 2C), magnesium-dependent, gamma isoform)	4.1	59272	3	78.9474	1.25169	9.64971	85.7143	1.36516	11.6415	50	0.546702	4.73883	100	1.82431	12.2368
56699409	P38159	RBMX	RNA-binding motif protein, X chromosome (Glycoprotein p43) (Heterogeneous nuclear ribonucleoprotein G) (hnRNP G) [Cleaved into: RNA-binding motif protein, X chromosome, N-terminally processed]	10.3	42314	3	78.9474	1.23478	10.0572	71.4286	0.963531	10.066	83.3333	1.73566	12.0636	83.3333	1.05036	8.04052
197692173	P06748	NPM1	Nucleophosmin (NPM) (Nucleolar phosphoprotein B23) (Nucleolar protein NO38) (Numatrin)	4.5	32575	3	78.9474	1.20314	10.5541	100	1.31279	13.5015	50	0.938188	7.15748	83.3333	1.34018	10.512
6841464	Q9P035	HACD3	Very-long-chain (3R)-3-hydroxyacyl-CoA dehydratase 3 (EC 4.2.1.134) (3-hydroxyacyl-CoA dehydratase 3) (HACD3) (Butyrate-induced protein 1) (B-ind1) (hB-ind1) (Protein-tyrosine phosphatase-like A domain-containing protein 1)	9.4	44424	3	78.9474	1.17796	7.87296	71.4286	1.3515	7.93641	66.6667	0.747349	6.29072	100	1.40611	9.38117
127801388	P36871	PGM1	Phosphoglucomutase-1 (PGM 1) (EC 5.4.2.2) (Glucose phosphomutase 1)	6.4	61440	3	78.9474	1.15594	10.8516	100	1.76197	18.4871	66.6667	0.841143	6.95931	66.6667	0.763692	5.83574
57997098	Q9NSM5	PSMD2	Proteasome 26S Subunit, Non-ATPase 2	4.6	70190	3	78.9474	1.13041	10.3563	100	0.968564	11.4825	66.6667	1.37883	11.0853	66.6667	1.07081	8.3135
34532659	P08237	PFKM	ATP-dependent 6-phosphofructokinase, muscle type (ATP-PFK) (PFK-M) (EC 2.7.1.11) (6-phosphofructokinase type A) (Phosphofructo-1-kinase isozyme A) (PFK-A) (Phosphohexokinase)	7.8	93220	3	78.9474	1.08814	12.8735	71.4286	0.973597	11.3852	83.3333	1.11908	10.9289	83.3333	1.19083	16.5544
4507129	P62304	SNRPE	Small nuclear ribonucleoprotein E (snRNP-E) (Sm protein E) (Sm-E) (SmE)	9.8	10805	3	78.9474	1.06423	8.28558	85.7143	1.05136	9.88949	66.6667	1.03606	6.68153	83.3333	1.10742	8.01838
95007797	Q1JUQ5	FKBP12	Peptidylprolyl isomerase (EC 5.2.1.8)	5.5	10120	3	78.9474	1.06033	8.11202	71.4286	1.0135	8.1461	100	1.37558	10.0537	66.6667	0.799717	6.13059
193248238	Q96ME4	PTRH2	Peptidyl-tRNA hydrolase 2, mitochondrial (EC 3.1.1.29)	8.9	19164	3	78.9474	0.771468	8.09551	85.7143	0.782152	9.88424	50	0.546702	4.71699	100	0.983768	9.38719
119600315		CORO1A	Coronin, actin binding protein, 1A, isoform CRA_b	6	39687	3	73.6842	7.27896	7.25991	28.5714	3.64328	2.99603	100	11.4601	10.0931	100	7.3394	9.40123	X	X
14043943	P49327	FASN	Fatty acid synthase (EC 2.3.1.85) [Includes: [Acyl-carrier-protein] S-acetyltransferase (EC 2.3.1.38); [Acyl-carrier-protein] S-malonyltransferase (EC 2.3.1.39); 3-oxoacyl-[acyl-carrier-protein] synthase (EC 2.3.1.41); 3-oxoacyl-[acyl-carrier-protein] red	5.3	48348	3	73.6842	5.4992	21.132	28.5714	2.11359	8.88713	100	8.86171	32.334	100	6.08657	24.2158	X	X
119569230	A0A0D9SFE5	LMNB1	Lamin B1, isoform CRA_a (Lamin-B1)	5.1	37582	3	73.6842	4.60556	7.30395	28.5714	1.20621	3.00453	100	8.71111	10.1666	100	4.46593	9.45732	X	X
31455238	I6L957	HNRNPA2B1	HNRNPA2B1 protein	4.6	28413	3	73.6842	4.21008	9.38045	28.5714	0.392881	5.05134	100	5.97455	11.7801	100	6.899	12.0315	X	X
114306762	Q0EFC9	TC4	GTP-binding nuclear protein Ran	9.7	12230	3	73.6842	4.16768	11.159	28.5714	1.23087	4.57373	100	4.1776	14.6004	100	7.58404	15.4004	X	X
126507451	P55060	CSE1L	Exportin-2 (Exp2) (Cellular apoptosis susceptibility protein) (Chromosome segregation 1-like protein) (Importin-alpha re-exporter)	5.7	103890	3	73.6842	2.59224	17.0183	28.5714	0.534566	2.99787	100	4.91368	31.2723	100	2.67141	19.1216		X
30293	P17812	CTPS1	CTP synthase 1 (EC 6.3.4.2) (CTP synthetase 1) (UTP--ammonia ligase 1)	5.9	66706	3	73.6842	2.467	12.6751	28.5714	0.462334	2.99681	100	3.5225	16.7112	100	3.75029	19.9305		X
785996	Q15637	SF1	Splicing factor 1 (Mammalian branch point-binding protein) (BBP) (mBBP) (Transcription factor ZFM1) (Zinc finger gene in MEN1 locus) (Zinc finger protein 162)	9.9	59652	3	73.6842	2.40843	11.5188	42.8571	1.13052	6.04608	100	4.4344	19.7597	83.3333	1.87335	9.66258		X
119611543		DHX9	DEAD/H (Asp-Glu-Ala-Asp/His) Box Polypeptide 9	5.8	114099	3	73.6842	2.40274	13.6975	42.8571	1.21092	7.46949	83.3333	2.51457	13.2424	100	3.68135	21.4184
804996	P56192	MARS	Methionine--tRNA ligase, cytoplasmic (EC 6.1.1.10) (Methionyl-tRNA synthetase) (MetRS)	8.8	53938	3	73.6842	2.3107	20.5665	57.1429	0.926128	9.55387	66.6667	2.45034	21.9323	100	3.78639	32.0489
55613379	Q5RLJ0	C14orf166	RNA Transcription, Translation And Transport Factor	6	27970	3	73.6842	2.14157	9.07881	28.5714	0.696308	2.9796	100	2.678	11.6273	100	3.29126	13.6461		X
13477169	P04004	VTN	Vitronectin (VN) (S-protein) (Serum-spreading factor) (V75) [Cleaved into: Vitronectin V65 subunit; Vitronectin V10 subunit; Somatomedin-B]	5.5	54336	3	73.6842	2.09618	7.29777	42.8571	0.862767	4.53783	83.3333	2.06708	8.43814	100	3.56426	9.37734		X
190885499	P20674	COX5A	Cytochrome c oxidase subunit 5A, mitochondrial (Cytochrome c oxidase polypeptide Va)	6.4	16744	3	73.6842	2.08847	10.2585	71.4286	2.50903	11.3339	50	0.800111	5.1284	100	2.88617	14.134
7022475	Q8IYD1	GSPT2	Eukaryotic peptide chain release factor GTP-binding subunit ERF3B (Eukaryotic peptide chain release factor subunit 3b) (eRF3b) (G1 to S phase transition protein 2 homolog)	5.2	68852	3	73.6842	2.04641	15.1847	28.5714	0.514613	4.40163	100	2.96319	25.2169	100	2.91674	17.7326		X
62897071	Q9Y4L1	HYOU1	Hypoxia up-regulated protein 1 (150 kDa oxygen-regulated protein) (ORP-150) (170 kDa glucose-regulated protein) (GRP-170)	5	111260	3	73.6842	2.04576	16.205	100	3.53981	25.8934	50	1.28786	10.2759	66.6667	1.06062	10.831
183805	P78461	HBA1	Alpha-1 thalassemia globin gene (Alpha-globin gene (alpha-thalassemia allelic form)) (Fragment)	8.8	9079	3	73.6842	2.0392	10.4773	71.4286	1.4981	11.243	83.3333	2.90539	11.1959	66.6667	1.80431	8.86533
119632165		HPRT1	Hypoxanthine Phosphoribosyltransferase 1, Lesch-Nyhan Syndrome	6	24126	3	73.6842	1.89246	15.6567	28.5714	0.422428	4.67468	100	2.3886	19.6713	100	3.11135	24.4543		X
260436864	Q10567	AP1B1	AP-1 complex subunit beta-1 (Adaptor protein complex AP-1 subunit beta-1) (Adaptor-related protein complex 1 subunit beta-1) (Beta-1-adaptin) (Beta-adaptin 1) (Clathrin assembly protein complex 1 beta large chain) (Golgi adaptor HA1/AP1 adaptin beta subun	4.8	101299	3	73.6842	1.87362	12.6482	28.5714	0.348154	2.99188	100	2.68373	18.1441	100	2.84323	18.4179		X
3980313	O14579	COPE	Coatomer subunit epsilon (Epsilon-coat protein) (Epsilon-COP)	4.8	34495	3	73.6842	1.85743	13.5289	57.1429	0.628793	6.16724	83.3333	2.24389	17.6427	83.3333	2.90437	18.0036
17158044	P62753	RPS6	40S ribosomal protein S6 (Phosphoprotein NP33) (Small ribosomal subunit protein eS6)	11.3	28681	3	73.6842	1.82655	17.2222	71.4286	1.49515	20.0432	66.6667	2.37221	15.2351	83.3333	1.66753	15.9181
119586051		ERO1L	ERO1L protein	5.5	54000	3	73.6842	1.79458	15.3913	71.4286	1.16195	9.34568	66.6667	2.25807	20.7337	83.3333	2.06916	17.1022
119590453	L0R849	EDARADD	Alternative protein EDARADD (EDAR-associated death domain, isoform CRA_a)	5.6	42323	3	73.6842	1.76519	11.1351	100	3.0648	19.6655	33.3333	0.531342	3.0156	83.3333	1.48282	9.30261		X
109730545	A8K878	MANF	Mesencephalic astrocyte-derived neurotrophic factor (cDNA FLJ77177, highly similar to Homo sapiens arginine-rich, mutated in early stage tumors (ARMET), mRNA)	9.1	21126	3	73.6842	1.68689	12.2182	57.1429	1.84709	13.9437	83.3333	1.42021	9.44745	83.3333	1.76666	12.976
163965364	Q13765	NACA	Nascent polypeptide-associated complex subunit alpha (NAC-alpha) (Alpha-NAC) (allergen Hom s 2)	4.4	23366	3	73.6842	1.67964	16.4379	85.7143	1.82871	20.0541	66.6667	2.04213	15.7785	66.6667	1.14323	12.8784
41350407	Q5J7V8	RCN1	Proliferation-inducing gene 20 protein	4.3	19543	3	73.6842	1.65992	7.67795	57.1429	0.912371	6.14598	66.6667	1.22575	6.43282	100	2.96622	10.7104		X
119580409		RPS17L	Small Ribosomal Subunit Protein ES17	10	15603	3	73.6842	1.57095	15.0406	71.4286	1.8541	17.8642	100	1.93719	18.2906	50	0.874374	8.49651
7804450	Q9P2J5	LARS	Leucine--tRNA ligase, cytoplasmic (EC 6.1.1.4) (Leucyl-tRNA synthetase) (LeuRS)	6.8	134411	3	73.6842	1.55423	12.26	100	2.25323	19.6832	50	1.08298	8.15417	66.6667	1.20996	7.70554
18105007	P27708	CAD	CAD protein [Includes: Glutamine-dependent carbamoyl-phosphate synthase (EC 6.3.5.5); Aspartate carbamoyltransferase (EC 2.1.3.2); Dihydroorotase (EC 3.5.2.3)]	6	242983	3	73.6842	1.55256	14.1067	71.4286	0.864754	9.92042	50	1.35079	11.0166	100	2.55678	22.0808
62089202	Q59EK3	AP1M1	Adaptor-related protein complex 1, mu 1 subunit variant (Fragment)	9.2	53245	3	73.6842	1.51508	12.6659	100	2.46363	18.8982	66.6667	0.921524	8.16559	50	1.00198	9.89516		X
5542014	O60832	DKC1	H/ACA ribonucleoprotein complex subunit 4 (EC 5.4.99.-) (CBF5 homolog) (Dyskerin) (Nopp140-associated protein of 57 kDa) (Nucleolar protein NAP57) (Nucleolar protein family A member 4) (snoRNP protein DKC1)	9.8	58736	3	73.6842	1.48675	11.8871	57.1429	1.0929	7.71785	83.3333	1.62085	14.1062	83.3333	1.81215	14.5321
9910382	Q9NS69	TOMM22	Mitochondrial import receptor subunit TOM22 homolog (hTom22) (1C9-2) (Translocase of outer membrane 22 kDa subunit homolog)	4.1	15504	3	73.6842	1.45717	7.74532	100	2.46866	11.4365	50	0.54934	4.78762	66.6667	1.18492	6.39667
15149476	P54136	RARS	Arginine--tRNA ligase, cytoplasmic (EC 6.1.1.19) (Arginyl-tRNA synthetase) (ArgRS)	6.2	75380	3	73.6842	1.44153	12.7499	85.7143	1.62675	16.3703	83.3333	1.56458	11.8887	50	1.1024	9.38725
4758018	Q99439	CNN2	Calponin-2 (Calponin H2, smooth muscle) (Neutral calponin)	7.1	33698	3	73.6842	1.41544	9.26782	42.8571	0.489943	4.54481	100	2.51418	13.6453	83.3333	1.39644	10.4005		X
21706468	Q8N1F7	NUP93	Nuclear pore complex protein Nup93 (93 kDa nucleoporin) (Nucleoporin Nup93)	5.5	93558	3	73.6842	1.4034	11.6345	71.4286	1.3914	13.8304	66.6667	0.965116	6.9659	83.3333	1.85567	13.7411
485388	Q14240	EIF4A2	Eukaryotic initiation factor 4A-II (eIF-4A-II) (eIF4A-II) (EC 3.6.4.13) (ATP-dependent RNA helicase eIF4A-2)	5.2	46395	3	73.6842	1.37719	9.97347	100	1.84463	11.4867	33.3333	0.33379	3.06323	83.3333	1.87525	15.1183		X
19913512	Q8TBR3	FUS	Fusion (Involved in t(1216) in malignant liposarcoma)	9.6	53381	3	73.6842	1.36711	8.36055	71.4286	1.38129	10.0454	83.3333	1.00385	8.32769	66.6667	1.71381	6.42779
14141166	Q15366	PCBP2	Poly(rC)-binding protein 2 (Alpha-CP2) (Heterogeneous nuclear ribonucleoprotein E2) (hnRNP E2)	6.4	38203	3	73.6842	1.35313	12.2072	71.4286	1.37155	14.4262	83.3333	1.37249	11.3968	66.6667	1.31229	10.4289
62087556	P63279	UBE2I	SUMO-conjugating enzyme UBC9 (EC 2.3.2.-) (RING-type E3 SUMO transferase UBC9) (SUMO-protein ligase) (Ubiquitin carrier protein 9) (Ubiquitin carrier protein I) (Ubiquitin-conjugating enzyme E2 I) (Ubiquitin-protein ligase I) (p18)	9.2	19350	3	73.6842	1.35313	8.00752	57.1429	0.760474	6.52016	83.3333	1.84171	8.40386	83.3333	1.55597	9.34644
179318		B2M	Beta-2-microglobulin	6.1	13732	3	73.6842	1.35075	8.73528	85.7143	1.87495	11.158	100	1.50872	11.4316	33.3333	0.581218	3.21243
13542987	Q9BS10	RPS8	Similar to ribosomal protein S8 (Fragment)	10.2	9265	3	73.6842	1.27655	7.53004	71.4286	1.12553	7.96244	100	1.99808	10.0143	50	0.731222	4.54135		X
119594594		OTUB1	OTU domain, ubiquitin aldehyde binding 1, isoform CRA_b	8.5	35267	3	73.6842	1.2633	11.0226	85.7143	1.92785	16.7793	66.6667	0.968554	8.14308	66.6667	0.78275	7.18607
4503513	Q5U0F4	EIF3S2	Eukaryotic translation initiation factor 3 subunit I (eIF3i) (Eukaryotic translation initiation factor 3 subunit 2) (eIF-3-beta) (eIF3 p36)	5.3	36484	3	73.6842	1.25149	10.7344	85.7143	1.6269	14.0725	66.6667	0.876598	8.04758	66.6667	1.18841	9.52656
234746	P61006	RAB8A	Ras-related protein Rab-8A (Oncogene c-mel)	9.7	23598	3	73.6842	1.24266	10.9429	42.8571	0.979887	9.01492	83.3333	1.1692	9.74109	100	1.6227	14.3941
10433717	Q9BUF5	TUBB6	Tubulin beta-6 chain (Tubulin beta class V)	4.6	49844	3	73.6842	1.195	11.6249	71.4286	0.66697	8.01378	50	1.58436	11.6835	100	1.42168	15.7793
62898984	Q53EL3	CSK	Tyrosine-protein kinase (EC 2.7.10.2) (Fragment)	6.6	50618	3	73.6842	1.19219	10.264	85.7143	0.923941	11.3581	83.3333	2.19696	14.4785	50	0.500367	4.77304
1808648	Q99873	PRMT1	Protein arginine N-methyltransferase 1 (EC 2.1.1.319) (Histone-arginine N-methyltransferase PRMT1) (Interferon receptor 1-bound protein 4)	5.4	39573	3	73.6842	1.15886	8.47686	85.7143	1.54109	11.9141	83.3333	1.20714	8.39725	50	0.664632	4.54636
406822414	J9ZVQ3	APOE	Apolipoprotein E (Fragment)	8.7	26852	3	73.6842	1.1523	8.99648	100	1.91717	14.9471	33.3333	0.339523	3.33209	83.3333	1.07271	7.71848		X
9714272	Q12906	ILF3	Interleukin enhancer-binding factor 3 (Double-stranded RNA-binding protein 76) (DRBP76) (M-phase phosphoprotein 4) (MPP4) (Nuclear factor associated with dsRNA) (NFAR) (Nuclear factor of activated T-cells 90 kDa) (NF-AT-90) (Translational control protein	9.9	61957	3	73.6842	1.12903	10.7673	71.4286	1.08778	11.1783	83.3333	1.37867	11.7243	66.6667	0.927505	9.33093
51479156	O75964	ATP5L	ATP synthase subunit g, mitochondrial (ATPase subunit g)	10	11410	3	73.6842	1.12806	8.90685	100	1.78843	14.6078	33.3333	0.37826	3.10214	83.3333	1.10742	8.06046
62087444	Q59H27	HSD17B4	Hydroxysteroid (17-beta) dehydrogenase 4 variant (Fragment)	8.1	51089	3	73.6842	1.12114	9.78797	57.1429	0.952278	7.5316	66.6667	1.30552	11.4876	100	1.13377	10.7207
13559170	Q2YS46	NUBP1	C447E6.1 (Nucleotide binding protein 1 (E.coli MinD like) ) (Fragment)	5.9	28204	3	73.6842	1.09611	7.88301	42.8571	0.723019	4.58965	83.3333	1.31381	8.55084	100	1.31368	11.0574
829177	P32456	GBP2	Guanylate-binding protein 2 (EC 3.6.5.-) (GTP-binding protein 2) (GBP-2) (HuGBP-2) (Guanine nucleotide-binding protein 2) (Interferon-induced guanylate-binding protein 2)	5.4	67184	3	73.6842	1.08368	8.37367	71.4286	0.967561	7.99561	66.6667	1.24569	7.91382	83.3333	1.05714	9.2746
7023366	Q96G03	PGM2	Phosphoglucomutase-2 (PGM 2) (EC 5.4.2.2) (Glucose phosphomutase 2) (Phosphodeoxyribomutase) (Phosphopentomutase) (EC 5.4.2.7)	6.3	68270	3	73.6842	1.00185	10.1772	85.7143	1.15052	12.7998	50	0.891958	8.26024	83.3333	0.938284	9.03453
8017397	Q9MYI4	HLA-B	HLA class I (Fragment)	5.4	21135	3	73.6842	0.994632	7.67977	100	1.4982	11.492	50	0.622498	5.06586	66.6667	0.779268	5.84609
46593007	P31930	UQCRC1	Cytochrome b-c1 complex subunit 1, mitochondrial (Complex III subunit 1) (Core protein I) (Ubiquinol-cytochrome-c reductase complex core protein 1)	5.9	52627	3	73.6842	0.978566	8.133	71.4286	0.716049	8.24066	83.3333	1.20714	9.95852	66.6667	1.05626	6.18188
62897229	O43776	NARS	Asparagine--tRNA ligase, cytoplasmic (EC 6.1.1.22) (Asparaginyl-tRNA synthetase) (AsnRS)	5.9	62911	3	73.6842	0.973308	9.34929	85.7143	0.992231	9.61359	66.6667	0.796674	6.94535	66.6667	1.12787	11.4449
4502297	P30049	ATP5D	ATP synthase subunit delta, mitochondrial (ATP synthase F1 subunit delta) (F-ATPase delta subunit)	5.2	17472	3	73.6842	0.938008	8.28154	85.7143	0.782152	9.88002	66.6667	1.01222	6.95994	66.6667	1.04562	7.73825
4505029	P09960	LTA4H	Leukotriene A-4 hydrolase (LTA-4 hydrolase) (EC 3.3.2.6) (Leukotriene A(4) hydrolase)	5.8	69286	3	73.6842	0.923277	9.58518	100	1.19761	15.1076	83.3333	1.11908	8.00818	33.3333	0.407423	4.71938
56243533	Q9HCN8	SDF2L1	Stromal cell-derived factor 2-like protein 1 (SDF2-like protein 1) (PWP1-interacting protein 8)	6.6	23580	3	73.6842	0.911176	7.64814	71.4286	0.970657	8.3194	50	0.634764	5.13053	100	1.1182	9.38262
194386362	B4DM33	MAPRE1	Microtubule-associated protein RP/EB family member 1	5	26583	3	73.6842	0.905304	8.25082	71.4286	0.952065	9.78756	50	0.637858	5.31197	100	1.1182	9.39682
854167	Q15121	PEA15	Astrocytic phosphoprotein PEA-15 (15 kDa phosphoprotein enriched in astrocytes) (Phosphoprotein enriched in diabetes) (PED)	4.8	15039	3	73.6842	0.895504	8.42874	71.4286	0.711592	8.03811	66.6667	0.876598	8.0447	83.3333	1.12897	9.26851
37183270	Q9HDC9	APMAP	Adipocyte plasma membrane-associated protein (Protein BSCv)	5.7	41606	3	73.6842	0.879137	7.75818	57.1429	0.628793	6.18185	66.6667	0.793579	6.79779	100	1.25676	10.5576
380039475	H9BIZ7	HLA-B	MHC class I antigen (Fragment)	5.9	31412	3	73.6842	0.829465	10.5234	42.8571	0.370835	7.21649	83.3333	1.21023	12.3263	100	0.983768	12.5786
33413435	P55957	BID	BH3-interacting domain death agonist (p22 BID) (BID) [Cleaved into: BH3-interacting domain death agonist p15 (p15 BID); BH3-interacting domain death agonist p13 (p13 BID); BH3-interacting domain death agonist p11 (p11 BID)]	4.7	14621	3	73.6842	0.792439	7.29386	28.5714	0.300592	3.02063	100	1.17493	10.1311	100	0.983768	9.44207		X
33451	P01871	IGHM	Immunoglobulin heavy constant mu (Ig mu chain C region) (Ig mu chain C region BOT) (Ig mu chain C region GAL) (Ig mu chain C region OU)	5.8	68511	3	68.4211	6.84014	20.8034	14.2857	0.141789	1.55111	100	11.3925	34.8922	100	10.1025	29.1756	X	X
4503727	Q00688	FKBP3	Peptidyl-prolyl cis-trans isomerase FKBP3 (PPIase FKBP3) (EC 5.2.1.8) (25 kDa FK506-binding protein) (25 kDa FKBP) (FKBP-25) (FK506-binding protein 3) (FKBP-3) (Immunophilin FKBP25) (Rapamycin-selective 25 kDa immunophilin) (Rotamase)	9.7	25159	3	68.4211	2.66635	15.7226	42.8571	0.993446	7.7994	100	4.14833	24.4857	66.6667	3.13609	16.2032		X
308827082	E3Q0X1	HLA-B	MHC class I antigen (Fragment)	5.5	31732	3	68.4211	2.45968	6.88339	42.8571	1.33346	5.12152	83.3333	2.84969	8.04074	83.3333	3.38359	7.78155
55957503		LMNA	Lamin A/C	6.6	55763	3	68.4211	2.21811	6.68469	14.2857	0.161742	1.38687	100	2.60477	10.0953	100	4.23056	9.45487
226295424	C1KGA3	HLA-Cw	MHC class I antigen	7.2	40773	3	68.4211	2.08047	6.95076	57.1429	1.93204	6.306	66.6667	1.60267	6.85579	83.3333	2.73144	7.79795
222136649	A0A0F7RQT4	DDT3	D-dopachrome tautomerase 3	7.2	13054	3	68.4211	2.07242	6.73156	28.5714	0.671639	2.98522	83.3333	2.31472	8.46182	100	3.46437	9.37205		X
4505641	P12004	PCNA	Proliferating cell nuclear antigen (PCNA) (Cyclin)	4.4	28770	3	68.4211	2.00196	17.4207	100	3.91806	34.439	66.6667	1.25382	10.4846	33.3333	0.514629	4.50208		X
21929208	P48960	CD97	CD97 antigen (Leukocyte antigen CD97) (CD antigen CD97) [Cleaved into: CD97 antigen subunit alpha; CD97 antigen subunit beta]	6.4	92059	3	68.4211	1.96756	6.82913	28.5714	0.276925	3.25656	100	2.82845	10.0545	83.3333	3.07907	7.77172		X
10435335	O75367	H2AFY	Core histone macro-H2A.1 (Histone macroH2A1) (mH2A1) (Histone H2A.y) (H2A/y) (Medulloblastoma antigen MU-MB-50.205)	10.2	39592	3	68.4211	1.95678	10.4222	42.8571	1.28724	7.67268	83.3333	1.97638	11.5454	83.3333	2.7183	12.5066
62198241	O60888	CUTA	Protein CutA (Acetylcholinesterase-associated protein) (Brain acetylcholinesterase putative membrane anchor)	5.2	20926	3	68.4211	1.93415	7.33666	42.8571	1.15833	4.81359	100	2.42062	10.1163	66.6667	2.35279	7.50058
21669337		IGK	Immunoglobulin kappa light chain VLJ region	6.2	28708	3	68.4211	1.88142	11.3861	14.2857	0.115183	1.85964	100	4.12813	17.8444	100	1.69534	16.042		X
119588990	B3KUB9	SWAP70	SWAP-70 protein, isoform CRA_b (cDNA FLJ39540 fis, clone PUAEN2008314, highly similar to Switch-associated protein 70)	5.7	62034	3	68.4211	1.85119	9.76586	28.5714	0.534566	3.00494	100	2.7185	14.6471	83.3333	2.51996	12.7724
1197210	P00813	ADA	Adenosine deaminase (EC 3.5.4.4) (Adenosine aminohydrolase)	5.5	35130	3	68.4211	1.73015	11.0673	14.2857	0.186412	1.5974	100	2.76094	17.7937	100	2.50037	15.3891		X
2654381	Q29917	HLA-DQB1	Beta chain HLA-DQ molecule (Fragment)	8.1	10801	3	68.4211	1.66749	6.63688	57.1429	1.32892	6.14874	66.6667	1.78276	6.3725	83.3333	1.94723	7.47076
11610605	Q9H361	PABPC3	Polyadenylate-binding protein 3 (PABP-3) (Poly(A)-binding protein 3) (Testis-specific poly(A)-binding protein)	10.1	70098	3	68.4211	1.66676	11.8954	71.4286	1.22946	10.7507	66.6667	2.8103	17.0466	66.6667	1.03339	8.07967
55957227		PEA15	Phosphoprotein enriched in astrocytes 15	4.7	17288	3	68.4211	1.65717	8.05661	28.5714	1.04446	4.36027	100	1.85398	10.067	83.3333	2.17519	10.3586
33457348	Q969H8	MYDGF	Myeloid-derived growth factor (MYDGF) (Interleukin-25) (IL-25) (Stromal cell-derived growth factor SF20)	6.2	18796	3	68.4211	1.63972	12.7738	100	3.1079	22.2493	50	0.670219	4.76403	50	0.896354	9.72877		X
62897295	Q53GR3	TSN	Translin variant (Fragment)	6	26272	3	68.4211	1.62865	6.59327	28.5714	0.720978	2.98948	83.3333	2.53894	8.02486	100	1.7773	9.36611
1504026		HMHA1	Rho GTPase Activating Protein 45	5.7	127346	3	68.4211	1.57598	6.7616	28.5714	1.04446	3.01522	100	1.84825	10.0984	83.3333	1.92382	7.79553
21749550	Q8N254	DDX18	RNA helicase (EC 3.6.4.13)	9.7	46644	3	68.4211	1.53105	10.9036	71.4286	1.08767	10.7636	83.3333	2.61474	14.7969	50	0.964639	7.17354
4759212	Q6FGD7	TBCA	Tubulin-specific chaperone A	5.1	12856	3	68.4211	1.48247	9.70343	57.1429	1.33186	6.17429	66.6667	1.39304	10.2829	83.3333	1.7476	13.2413
119589327		HNRNPM	Heterogeneous nuclear ribonucleoprotein M, isoform C	9.1	77629	3	68.4211	1.48239	10.4492	28.5714	0.275606	3.16251	100	2.67211	14.832	83.3333	1.70059	14.5676
29171702	Q9H2U2	PPA2	Inorganic pyrophosphatase 2, mitochondrial (EC 3.6.1.1) (Pyrophosphatase SID6-306) (Pyrophosphate phospho-hydrolase 2) (PPase 2)	7.1	37902	3	68.4211	1.45662	10.5683	57.1429	0.736578	6.26093	50	0.909259	6.47358	100	2.84403	19.6882
1469888	Q14166	TTLL12	Tubulin--tyrosine ligase-like protein 12	5.3	73730	3	68.4211	1.45196	13.4827	71.4286	2.17896	21.2571	33.3333	0.339523	3.33238	100	1.71624	14.5629		X
2250701	P30042	KIAA1210	ES1 protein homolog, mitochondrial (Protein GT335) (Protein KNP-I)	8.3	20124	3	68.4211	1.40052	11.3735	42.8571	0.723019	4.56203	66.6667	1.05157	9.44738	100	2.53988	21.2462		X
53831995		SF3A1	Splicing factor 3A subunit 1 isoform 2	5.1	81659	3	68.4211	1.37973	12.9092	57.1429	1.29109	14.6805	66.6667	1.30189	9.69069	83.3333	1.56099	14.0612
119579272		NANS	N-Acetylneuraminate Synthase	6.1	30676	3	68.4211	1.3478	9.34934	57.1429	1.35181	9.26679	50	0.880036	6.23193	100	1.81089	12.5631
7021971	Q96RU3	FNBP1	Formin-binding protein 1 (Formin-binding protein 17) (hFBP17)	5.3	61561	3	68.4211	1.34337	12.2681	42.8571	0.598732	6.70826	83.3333	2.09733	17.7351	83.3333	1.45815	13.2877
35514	P16885	PLCG2	1-phosphatidylinositol 4,5-bisphosphate phosphodiesterase gamma-2 (EC 3.1.4.11) (Phosphoinositide phospholipase C-gamma-2) (Phospholipase C-IV) (PLC-IV) (Phospholipase C-gamma-2) (PLC-gamma-2)	6.2	146120	3	68.4211	1.31634	6.67713	14.2857	0.161742	1.38663	100	2.23224	10.0827	100	1.74746	9.4438
51477708	Q14103	HNRNPD	Heterogeneous nuclear ribonucleoprotein D0 (hnRNP D0) (AU-rich element RNA-binding protein 1)	8.7	30654	3	68.4211	1.3071	7.19178	14.2857	0.186412	1.59224	100	2.09336	10.0271	100	1.82831	10.8893
29383	P26373	RPL13	60S ribosomal protein L13 (Breast basic conserved protein 1) (Large ribosomal subunit protein eL13)	12.2	24292	3	68.4211	1.29016	12.1627	71.4286	1.20321	14.9285	83.3333	1.49646	12.9272	50	1.18531	8.17133
62896917	O00232	PSMD12	26S proteasome non-ATPase regulatory subunit 12 (26S proteasome regulatory subunit RPN5) (26S proteasome regulatory subunit p55)	7.1	52892	3	68.4211	1.27872	6.74139	28.5714	0.348154	2.98326	83.3333	1.94857	8.47969	100	1.69454	9.38758
25777600	Q99460	PSMD1	26S proteasome non-ATPase regulatory subunit 1 (26S proteasome regulatory subunit RPN2) (26S proteasome regulatory subunit S1) (26S proteasome subunit p112)	5.1	105818	3	68.4211	1.268	11.7516	71.4286	0.850442	9.62951	50	0.764469	6.97515	83.3333	2.25867	19.0037		X
8051608	P30519	HMOX2	Heme oxygenase 2 (HO-2) (EC 1.14.14.18)	5.2	36034	3	68.4211	1.2657	10.5469	28.5714	0.348154	3.00614	100	1.75384	14.6697	83.3333	1.84803	15.2217		X
3882273		UFL1	UFM1 Specific Ligase 1	6.3	90052	3	68.4211	1.26254	8.69369	28.5714	0.280638	3.15047	100	2.43235	14.7856	83.3333	1.23829	9.06889		X
47115243	Q6LES8	TFAM	TFAM protein (Fragment)	10.1	29083	3	68.4211	1.23827	10.8758	85.7143	1.25052	12.7806	33.3333	0.672857	6.27101	83.3333	1.78939	13.2585
119621106	D6W539	HADHB	Hydroxyacyl-Coenzyme A dehydrogenase/3-ketoacyl-Coenzyme A thiolase/enoyl-Coenzyme A hydratase (Trifunctional protein), beta subunit, isoform CRA_b	10.2	40396	3	68.4211	1.22873	14.0538	100	1.89636	22.8247	33.3333	0.756519	6.13802	66.6667	0.922051	11.7369
54695940	Q15907	RAB11B	Ras-related protein Rab-11B (GTP-binding protein YPT3)	5.4	24490	3	68.4211	1.22441	11.2087	71.4286	1.21129	15.311	83.3333	1.62379	11.7505	50	0.840327	5.88092
2570007	O15173	PGRMC2	Membrane-associated progesterone receptor component 2 (Progesterone membrane-binding protein) (Steroid receptor protein DG6)	4.6	23819	3	68.4211	1.211	7.91141	100	1.98034	13.1214	33.3333	0.339523	3.336	66.6667	1.18492	6.40854		X
119615762		UGGT1	UDP-glucose ceramide glucosyltransferase-like 1	5.4	142273	3	68.4211	1.19153	11.3437	85.7143	1.46222	14.2913	50	0.54934	4.82149	66.6667	1.51793	14.427
23308579	Q15185	PTGES3	Prostaglandin E synthase 3 (EC 5.3.99.3) (Cytosolic prostaglandin E2 synthase) (cPGES) (Hsp90 co-chaperone) (Progesterone receptor complex p23) (Telomerase-binding protein p23)	4.2	18698	3	68.4211	1.14545	6.71969	14.2857	0.186412	1.59612	100	1.7151	10.0428	100	1.69468	9.37411		X
119631661		SSB	Sjogren syndrome antigen B (autoantigen La), isoform CRA_a	9.4	39474	3	68.4211	1.13288	9.10204	42.8571	0.489943	4.52788	83.3333	1.50253	11.2594	83.3333	1.51331	12.2812
380837121	O75396	SEC22B	Vesicle-trafficking protein SEC22b (ER-Golgi SNARE of 24 kDa) (ERS-24) (ERS24) (SEC22 vesicle-trafficking protein homolog B) (SEC22 vesicle-trafficking protein-like 1)	8.7	24722	3	68.4211	1.13172	11.1027	42.8571	0.53467	6.61632	66.6667	1.54181	12.6016	100	1.4182	14.838
32307117	Q00005	PPP2R2B	Serine/threonine-protein phosphatase 2A 55 kDa regulatory subunit B beta isoform (PP2A subunit B isoform B55-beta) (PP2A subunit B isoform PR55-beta) (PP2A subunit B isoform R2-beta) (PP2A subunit B isoform beta)	6.6	51998	3	68.4211	1.13052	7.35179	28.5714	0.701025	4.72476	83.3333	1.62899	8.41404	100	1.13311	9.35441
186704290	B2DG08	HLA-B	MHC class I antigen (Fragment)	5.9	31616	3	68.4211	1.10768	7.7227	57.1429	0.501514	7.40691	100	1.51709	10.6827	50	1.40545	5.13112
189054101	B2R9S4	CAPG	Capping protein (actin filament), gelsolin-like	5.9	38498	3	68.4211	1.10089	10.575	57.1429	0.554109	6.69913	83.3333	1.47086	12.9239	66.6667	1.36884	12.7479
388240801	Q03252	LMNB2	Lamin-B2	5.4	69949	3	68.4211	1.08757	8.14224	71.4286	0.739518	7.79702	50	0.844394	4.77628	83.3333	1.73682	11.911
7023514	P49753	ACOT2	Acyl-coenzyme A thioesterase 2, mitochondrial (Acyl-CoA thioesterase 2) (EC 3.1.2.2) (Acyl-coenzyme A thioester hydrolase 2a) (CTE-Ia) (Long-chain acyl-CoA thioesterase 2) (ZAP128)	9	53227	3	68.4211	1.05556	7.45204	57.1429	0.759155	6.45047	66.6667	1.26625	8.2924	83.3333	1.19069	7.78018
4809279	P20073	ANXA7	Annexin A7 (Annexin VII) (Annexin-7) (Synexin)	5.4	52740	3	68.4211	1.05157	9.11905	42.8571	0.463337	4.84537	66.6667	1.50696	12.5558	100	1.28246	10.6683
4506133	O60256	PRPSAP2	Phosphoribosyl pyrophosphate synthase-associated protein 2 (PRPP synthase-associated protein 2) (41 kDa phosphoribosypyrophosphate synthetase-associated protein) (PAP41)	7.2	40907	3	68.4211	1.0454	9.81676	42.8571	0.58123	4.54343	66.6667	0.876598	9.33419	100	1.75574	16.4515		X
209969697	Q96AB3	ISOC2	Isochorismatase domain-containing protein 2	9.4	14747	3	68.4211	1.0422	8.11823	42.8571	0.651686	4.54384	83.3333	1.31381	8.46392	83.3333	1.2262	11.9427
4504165	P06396	GSN	Gelsolin (AGEL) (Actin-depolymerizing factor) (ADF) (Brevin)	5.9	85698	3	68.4211	1.02969	7.15895	100	1.47511	11.4763	50	0.844394	4.78247	50	0.695336	4.49854
1173905	Q13435	SF3B2	Splicing factor 3B subunit 2 (Pre-mRNA-splicing factor SF3b 145 kDa subunit) (SF3b145) (Spliceosome-associated protein 145) (SAP 145)	5.4	97657	3	68.4211	1.01269	8.6626	42.8571	0.608839	4.73313	83.3333	1.29669	11.0398	83.3333	1.19984	10.8698
11415026	Q02543	RPL18A	60S ribosomal protein L18a (Large ribosomal subunit protein eL20)	11.1	20763	3	68.4211	1.00944	9.75879	71.4286	0.803882	10.0938	66.6667	1.05421	7.85402	66.6667	1.2045	11.2727
10933784	Q9H4A4	RNPEP	Aminopeptidase B (AP-B) (EC 3.4.11.6) (Arginine aminopeptidase) (Arginyl aminopeptidase)	5.4	72624	3	68.4211	0.972216	8.89047	57.1429	1.13869	10.4658	66.6667	0.915791	7.89674	83.3333	0.834421	8.04634
21361337	P55010	EIF5	Eukaryotic translation initiation factor 5 (eIF-5)	5.3	49204	3	68.4211	0.962883	7.05687	28.5714	0.272468	3.04706	83.3333	1.41757	9.41183	100	1.31368	9.38004		X
12804225	Q9BU08	HEL	Uncharacterized protein (Fragment)	5.3	59450	3	68.4211	0.959858	8.19007	100	1.40723	12.833	66.6667	0.96466	6.79049	33.3333	0.433121	4.17292
62897739	Q53G42	DCPS	mRNA decapping enzyme variant (Fragment)	5.9	38610	3	68.4211	0.955866	10.5591	71.4286	1.18477	13.7395	66.6667	0.960261	7.9131	66.6667	0.684418	9.49465
11559923	Q15056	EIF4H	Eukaryotic translation initiation factor 4H (eIF-4H) (Williams-Beuren syndrome chromosomal region 1 protein)	7.2	27367	3	68.4211	0.955239	7.15557	71.4286	0.780833	8.02259	83.3333	1.47916	8.48506	50	0.634795	4.81455		X
4505823	O00625	PIR	Pirin (EC 1.13.11.24) (Probable quercetin 2,3-dioxygenase PIR) (Probable quercetinase)	6.5	32114	3	68.4211	0.945616	7.63981	42.8571	0.653462	4.75049	83.3333	1.08687	9.59238	83.3333	1.14521	9.05812
82802829	Q2VIK8	YBX1	RcNSEP1 (Fragment)	10.3	35464	3	68.4211	0.924034	6.99242	57.1429	0.556244	6.34088	66.6667	1.30483	6.70864	83.3333	0.972331	8.03634
996057	Q9BVK6	TMED9	Transmembrane emp24 domain-containing protein 9 (GMP25) (Glycoprotein 25L2) (p24 family protein alpha-2) (p24alpha2) (p25)	6.4	25123	3	68.4211	0.921605	8.79618	85.7143	1.45928	14.2584	66.6667	0.793579	6.74656	50	0.422341	4.47321
159031630	A8YQF4	HLA-C	MHC class I antigen (Fragment)	6	38423	3	68.4211	0.87037	10.1436	42.8571	0.484698	7.2726	83.3333	1.2225	12.2691	83.3333	0.968192	11.3676
141515930	A4USG3	HLA-B	MHC class I antigen (Fragment)	5.9	31726	3	68.4211	0.815195	8.1825	42.8571	0.486018	5.94252	83.3333	1.18067	10.0001	83.3333	0.833764	8.97826
4757768	V9HWE8	HEL-S-47e	Epididymis secretory sperm binding protein Li 47e (Rho GDP dissociation inhibitor (GDI) alpha, isoform CRA_a) (Rho GDP dissociation inhibitor alpha isoform 1)	4.9	23189	3	68.4211	0.781925	6.8468	57.1429	0.628793	6.15462	50	0.758736	5.11149	100	0.983768	9.38965
157426879	Q8TAT6	NPLOC4	Nuclear protein localization protein 4 homolog (Protein NPL4)	5.9	68102	3	68.4211	0.773239	8.41571	71.4286	0.62041	8.51829	66.6667	0.956289	9.24818	66.6667	0.768489	7.46356
119605144	A0A024R7L8	UPF1	UPF1 regulator of nonsense transcripts homolog (Yeast), isoform CRA_a	6.2	124326	3	68.4211	0.735651	7.55605	85.7143	0.826775	9.9509	50	0.504871	4.81528	66.6667	0.860119	7.50283
62421162	Q562M3	ACT	Actin-like protein (Fragment)	6.2	11537	3	63.1579	7.85987	8.29878	57.1429	5.8335	6.7369	33.3333	1.84373	4.2435	100	16.2401	14.1762	X	X
10439439	P49773	HINT1	Histidine triad nucleotide-binding protein 1 (EC 3.-.-.-) (Adenosine 5'-monophosphoramidase) (Protein kinase C inhibitor 1) (Protein kinase C-interacting protein 1) (PKCI-1)	6	13804	3	63.1579	2.56295	10.3272	42.8571	0.947245	6.13766	83.3333	3.48339	14.8294	66.6667	3.52751	10.7128
1272662	P62701	RPS4X	40S ribosomal protein S4, X isoform (SCR10) (Single copy abundant mRNA protein) (Small ribosomal subunit protein eS4)	12.1	6901	3	63.1579	2.29166	9.38679	28.5714	1.55436	4.35462	83.3333	3.86517	14.2885	83.3333	1.57833	10.3559		X
321117084	A0A1W2PQS6	RPS10	RPS10-NUDT3 readthrough protein	9.6	33142	2	63.1579	2.1807	6.12497	0	0	0	100	3.39269	10.0268	100	3.51287	9.36897
118498359	O76021	RSL1D1	Ribosomal L1 domain-containing protein 1 (CATX-11) (Cellular senescence-inhibited gene protein) (Protein PBK1)	10.6	54954	3	63.1579	2.0743	12.624	14.2857	0.110725	1.66917	100	3.56918	19.605	83.3333	2.87024	18.4237		X
34638	Q5JNW1	TAP2	TAP2 (Transporter 2, ATP-binding cassette, sub-family B (MDR/TAP)) (Transporter 2, ATP-binding cassette, sub-family B (MDR/TAP), isoform CRA_b) (cDNA FLJ77215, highly similar to Homo sapiens transporter 2, ATP-binding cassette, sub-family B (MDR/TAP), mRN	7.9	75664	3	63.1579	2.06411	10.895	28.5714	1.23087	7.50093	83.3333	2.74348	14.3444	83.3333	2.35686	11.4054
50592994	P10599	TXN	Thioredoxin (Trx) (ATL-derived factor) (ADF) (Surface-associated sulphydryl protein) (SASP)	4.7	11738	3	63.1579	1.87612	6.24488	57.1429	2.21229	6.20179	50	1.26976	4.80706	83.3333	2.09027	7.73298
4529892	P0DMV9	HSPA1B	Heat shock 70 kDa protein 1B (Heat shock 70 kDa protein 2) (HSP70-2) (HSP70.2)	5.4	70026	3	63.1579	1.86838	11.9325	14.2857	0.113863	1.78307	83.3333	2.65169	18.933	100	3.13202	16.7731		X
119597384		HNRNPA1	Heterogeneous Nuclear Ribonucleoprotein A1	9.6	33912	3	63.1579	1.80454	10.0193	14.2857	0.485227	1.93386	100	2.77569	15.9305	83.3333	2.37258	13.5412		X
559703		CYFIP1	Cytoplasmic FMR1 Interacting Protein 1	6.7	147136	3	63.1579	1.6831	12.1306	14.2857	0.141789	2.76914	100	3.30421	19.5439	83.3333	1.8602	15.6388		X
62896557	O14773	TPP1	Tripeptidyl-peptidase 1 (TPP-1) (EC 3.4.14.9) (Cell growth-inhibiting gene 1 protein) (Lysosomal pepstatin-insensitive protease) (LPIC) (Tripeptidyl aminopeptidase) (Tripeptidyl-peptidase I) (TPP-I)	6	61230	3	63.1579	1.65123	8.44552	14.2857	0.161742	1.38508	100	2.61535	13.3939	83.3333	2.42484	11.7343		X
930063	P09104	ENO2	Gamma-enolase (EC 4.2.1.11) (2-phospho-D-glycerate hydro-lyase) (Enolase 2) (Neural enolase) (Neuron-specific enolase) (NSE)	4.8	47155	2	63.1579	1.63471	11.7235	0	0	0	100	1.54666	13.3161	100	3.62993	23.8083		X
17975627	Q8WWS9	STAT5A	Signal transducer and activator of transcription	6	90331	3	63.1579	1.63168	12.7646	14.2857	0.186412	1.60153	83.3333	1.9339	16.0105	100	3.01559	22.5423		X
98986464	P49755	TMED10	Transmembrane emp24 domain-containing protein 10 (21 kDa transmembrane-trafficking protein) (S31III125) (S31I125) (Tmp-21-I) (Transmembrane protein Tmp21) (p23) (p24 family protein delta-1) (p24delta1) (p24delta)	7.3	24958	3	63.1579	1.52232	7.54119	28.5714	0.88272	3.00006	83.3333	1.64171	9.97787	83.3333	2.14914	10.4025
119594296		MS4A1	Membrane-Spanning 4-Domains, Subfamily A, Member 1	4.9	33002	3	63.1579	1.51982	14.3518	100	3.11804	30.3983	50	0.891268	7.11925	33.3333	0.283774	2.86339		X
41393545	P51148	RAB5C	Ras-related protein Rab-5C (L1880) (RAB5L)	8.5	23464	3	63.1579	1.37664	12.9111	100	2.889	27.47	50	0.54017	4.89595	33.3333	0.448696	3.94075		X
57209094	P61758	VBP1	Prefoldin subunit 3 (HIBBJ46) (von Hippel-Lindau-binding protein 1) (VBP-1) (VHL-binding protein 1)	7	22659	3	63.1579	1.34361	7.23208	28.5714	0.534566	4.56967	100	2.47162	10.07	66.6667	1.15947	7.50035		X
5174613	Q99733	NAP1L4	Nucleosome assembly protein 1-like 4 (Nucleosome assembly protein 2) (NAP-2)	4.4	42824	3	63.1579	1.30838	7.81231	28.5714	0.696308	2.9822	66.6667	1.86227	8.82534	100	1.46856	12.4344
8922601	Q9NVJ2	ARL8B	ADP-ribosylation factor-like protein 8B (ADP-ribosylation factor-like protein 10C) (Novel small G protein indispensable for equal chromosome segregation 1)	8.6	21521	3	63.1579	1.30532	8.96053	28.5714	0.225908	3.52378	66.6667	1.69534	9.30136	100	2.1746	14.9626		X
119616098		MCCC2	Methylcrotonoyl-Coenzyme A carboxylase 2 (beta), isoform	7.2	47098	3	63.1579	1.27666	10.74	42.8571	1.13575	10.4907	83.3333	1.63843	13.2981	66.6667	1.07927	8.47267
119585428		UBA7	Ubiquitin-activating enzyme E1-like, isoform CRA_b	5.9	70212	3	63.1579	1.27093	9.69922	28.5714	0.462334	4.35851	100	2.1674	16.2609	66.6667	1.31783	9.3684
23097250	O75663	TIPRL	TIP41-like protein (Putative MAPK-activating protein PM10) (Type 2A-interacting protein) (TIP)	5.5	31445	3	63.1579	1.22104	8.57906	28.5714	0.300592	2.99306	66.6667	1.21348	7.97509	100	2.30246	15.7		X
115501316	Q08J23	NSUN2	tRNA (cytosine(34)-C(5))-methyltransferase (EC 2.1.1.203) (Myc-induced SUN domain-containing protein) (Misu) (NOL1/NOP2/Sun domain family member 2) (Substrate of AIM1/Aurora kinase B) (tRNA (cytosine-5-)-methyltransferase) (tRNA methyltransferase 4 homolo	6.4	86480	3	63.1579	1.20634	10.1639	85.7143	1.01319	11.4654	50	1.68615	12.6754	50	0.951889	6.134
4503609	P38117	ETFB	Electron transfer flavoprotein subunit beta (Beta-ETF)	8.2	27825	3	63.1579	1.19446	7.87245	57.1429	1.13879	6.40858	33.3333	0.37826	3.0848	100	2.07561	14.3679		X
157738677	Q5TEJ8	THEMIS2	Protein THEMIS2 (Induced by contact to basement membrane 1 protein) (Protein ICB-1) (Thymocyte-expressed molecule involved in selection protein 2)	5.7	72049	3	63.1579	1.19302	10.0942	42.8571	0.766458	9.9615	50	0.9276	7.85099	100	1.9561	12.4923
9910460	V9HW91	HEL-S-8a	Epididymis secretory sperm binding protein Li 8a	7	30609	3	63.1579	1.18021	7.03377	28.5714	0.348154	3.00221	83.3333	1.97	9.67702	83.3333	1.36114	9.09402
180637	P22061	PCMT1	Protein-L-isoaspartate(D-aspartate) O-methyltransferase (PIMT) (EC 2.1.1.77) (L-isoaspartyl protein carboxyl methyltransferase) (Protein L-isoaspartyl/D-aspartyl methyltransferase) (Protein-beta-aspartate methyltransferase)	6.1	24661	3	63.1579	1.15577	6.55862	14.2857	0.186412	1.5986	83.3333	1.25222	7.99973	100	2.19025	10.9042
62897461	Q96IJ6	GMPPA	Mannose-1-phosphate guanyltransferase alpha (GDP-mannose pyrophosphorylase A) (GMPP-alpha) (GTP-mannose-1-phosphate guanylyltransferase alpha)	6.8	46319	3	63.1579	1.14669	8.2953	42.8571	0.793475	6.05403	50	1.38766	8.22511	100	1.31782	10.9803
1037164	P48556	PSMD8	26S proteasome non-ATPase regulatory subunit 8 (26S proteasome regulatory subunit RPN12) (26S proteasome regulatory subunit S14) (p31)	7.2	30006	3	63.1579	1.12041	6.24247	28.5714	0.534566	2.99485	100	1.84825	10.0685	66.6667	1.07605	6.20532
188524	P04440	HLA-DPB1	HLA class II histocompatibility antigen, DP beta 1 chain (HLA class II histocompatibility antigen, DP(W4) beta chain) (MHC class II antigen DPB1)	7.2	20424	3	63.1579	1.09899	7.2254	57.1429	0.949021	6.39129	83.3333	1.4586	9.56853	50	0.914353	5.85539
62897789	Q53G17	NDUFS8	NADH dehydrogenase (Ubiquinone) Fe-S protein 8, 23kDa (NADH-coenzyme Q reductase) variant (Fragment)	5.4	23718	2	63.1579	1.09802	7.15315	0	0	0	100	1.77096	12.0066	100	1.70612	10.6451		X
109134349	Q9UBF2	COPG2	Coatomer subunit gamma-2 (Gamma-2-coat protein) (Gamma-2-COP)	5.5	97623	3	63.1579	1.08111	7.70655	71.4286	0.942259	7.96941	83.3333	1.78323	12.1354	33.3333	0.540977	2.97104
162417971	Q15005	SPCS2	Signal peptidase complex subunit 2 (EC 3.4.-.-) (Microsomal signal peptidase 25 kDa subunit) (SPase 25 kDa subunit)	8.6	25004	3	63.1579	1.07979	7.44058	42.8571	0.502833	6.77629	66.6667	1.42674	7.88637	83.3333	1.40597	7.7698
119619920	B4DEX8	MAT2A	S-adenosylmethionine synthase (EC 2.5.1.6)	5.6	39692	3	63.1579	1.0696	10.2867	85.7143	1.31783	15.0444	50	1.13948	8.882	50	0.710115	6.14058
13376840	Q9GZS3	WDR61	WD repeat-containing protein 61 (Meiotic recombination REC14 protein homolog) (SKI8 homolog) (Ski8) [Cleaved into: WD repeat-containing protein 61, N-terminally processed]	5.1	33581	3	63.1579	1.06071	8.31424	42.8571	0.487004	4.59434	83.3333	1.69104	12.1892	66.6667	1.09972	8.77915
643589	P36957	DLST	Dihydrolipoyllysine-residue succinyltransferase component of 2-oxoglutarate dehydrogenase complex, mitochondrial (EC 2.3.1.61) (2-oxoglutarate dehydrogenase complex component E2) (OGDC-E2) (Dihydrolipoamide succinyltransferase component of 2-oxoglutarate	8.9	48586	3	63.1579	1.01747	7.71046	85.7143	1.91665	13.1756	33.3333	0.413559	3.2173	66.6667	0.572345	5.82759
62089240	Q59EI4	CPNE1	Copine I variant (Fragment)	5.4	56761	3	63.1579	1.00295	6.16603	14.2857	0.161742	1.38859	83.3333	1.52363	8.49624	100	1.46369	9.40951
190014586	O75475	PSIP1	PC4 and SFRS1-interacting protein (CLL-associated antigen KW-7) (Dense fine speckles 70 kDa protein) (DFS 70) (Lens epithelium-derived growth factor) (Transcriptional coactivator p75/p52)	9.6	37707	3	63.1579	0.985425	6.7539	57.1429	0.506547	6.69433	83.3333	1.58601	8.00621	50	0.943533	5.57109
19913416	O95782	AP2A1	AP-2 complex subunit alpha-1 (100 kDa coated vesicle protein A) (Adaptor protein complex AP-2 subunit alpha-1) (Adaptor-related protein complex 2 subunit alpha-1) (Alpha-adaptin A) (Alpha1-adaptin) (Clathrin assembly protein complex 2 alpha-A large chain)	7.5	105343	3	63.1579	0.963013	8.59825	28.5714	0.280638	3.16449	100	1.71201	14.7248	66.6667	1.01012	8.81111		X
119575634	D6RBD7	EEF1E1	Eukaryotic translation elongation factor 1 epsilon-1 (HCG15559, isoform CRA_d)	8.5	16687	3	63.1579	0.960069	7.08385	71.4286	1.3451	9.768	50	0.625593	5.22554	66.6667	0.84534	5.81066
10438576	Q63HN8	RNF213	E3 ubiquitin-protein ligase RNF213 (EC 2.3.2.27) (EC 3.6.4.-) (ALK lymphoma oligomerization partner on chromosome 17) (Mysterin) (RING finger protein 213) (RING-type E3 ubiquitin transferase RNF213)	7.7	104444	3	63.1579	0.951371	8.61286	28.5714	0.534566	4.5563	66.6667	1.03931	9.38567	100	1.34971	12.5727
34209	Q14730	SSB	La 4.1 protein (Fragment)	8.1	33759	3	63.1579	0.948652	8.62978	71.4286	0.62041	8.50699	66.6667	1.61496	12.8503	50	0.665289	4.5525		X
62087568	Q59GW5	TRIM25	Tripartite motif-containing 25 variant (Fragment)	7.9	72231	3	63.1579	0.92747	8.13834	71.4286	1.2491	11.1313	66.6667	1.04179	8.51933	50	0.437917	4.26551
300360547	O75494	SRSF10	Serine/arginine-rich splicing factor 10 (40 kDa SR-repressor protein) (SRrp40) (FUS-interacting serine-arginine-rich protein 1) (Splicing factor SRp38) (Splicing factor, arginine/serine-rich 13A) (TLS-associated protein with Ser-Arg repeats) (TASR) (TLS-a	11.7	31195	3	63.1579	0.915328	8.52738	57.1429	0.628793	6.14227	66.6667	1.29325	11.3973	66.6667	0.871695	8.44005
10047313	Q63HN8	RNF213	E3 ubiquitin-protein ligase RNF213 (EC 2.3.2.27) (EC 3.6.4.-) (ALK lymphoma oligomerization partner on chromosome 17) (Mysterin) (RING finger protein 213) (RING-type E3 ubiquitin transferase RNF213)	5.6	160273	3	63.1579	0.911154	7.67323	28.5714	0.534566	4.5539	66.6667	1.27789	9.62594	100	0.983768	9.35974
5453760	Q15843	NEDD8	NEDD8 (Neddylin) (Neural precursor cell expressed developmentally down-regulated protein 8) (NEDD-8) (Ubiquitin-like protein Nedd8)	9.1	9072	3	63.1579	0.879404	8.06738	85.7143	0.897335	9.86267	50	0.928056	7.9214	50	0.809833	6.11885
6002803	P61106	RAB14	Ras-related protein Rab-14	5.8	23928	3	63.1579	0.873207	7.18165	28.5714	0.328201	3.15434	66.6667	1.09914	9.65241	100	1.28312	9.40941
62898071	Q53FM7	NDUFS3	NADH dehydrogenase (Ubiquinone) Fe-S protein 3, 30kDa (NADH-coenzyme Q reductase) variant (Fragment)	6.3	30142	3	63.1579	0.862361	8.94358	85.7143	1.13848	12.912	33.3333	0.502232	4.66226	66.6667	0.900354	8.59513
119592808		U2AF2	U2 Small Nuclear Ribonucleoprotein Auxiliary Factor (65kD)	10.1	41949	3	63.1579	0.859742	6.79769	42.8571	0.645292	4.66241	83.3333	1.21676	9.94913	66.6667	0.752913	6.1374
6912634	P40429	RPL13A	60S ribosomal protein L13a (23 kDa highly basic protein) (Large ribosomal subunit protein uL13)	11.4	23578	3	63.1579	0.839347	8.24219	71.4286	1.03666	12.279	66.6667	0.980019	6.98872	50	0.468482	4.78611
3068550	Q15786	CAST	Testis calpastatin	4.5	47086	3	63.1579	0.824879	6.48581	57.1429	0.5772	6.6355	66.6667	0.87396	6.37689	66.6667	1.06476	6.4201
33413400	P10768	ESD	S-formylglutathione hydrolase (FGH) (EC 3.1.2.12) (Esterase D) (Methylumbelliferyl-acetate deacetylase) (EC 3.1.1.56)	6.6	31464	3	63.1579	0.818519	7.2437	42.8571	0.395821	6.26339	66.6667	1.06235	6.84538	83.3333	1.06784	8.78572
259155302	P19838	NFKB1	Nuclear factor NF-kappa-B p105 subunit (DNA-binding factor KBF1) (EBP-1) (Nuclear factor of kappa light polypeptide gene enhancer in B-cells 1) [Cleaved into: Nuclear factor NF-kappa-B p50 subunit]	5.1	105337	3	63.1579	0.816954	7.29841	42.8571	0.487004	4.61995	83.3333	1.00385	8.37034	66.6667	1.015	9.35137
20384693	Q8NHX6	MCM3	DNA helicase (EC 3.6.4.12)	6	75788	3	63.1579	0.808689	7.27459	28.5714	0.297137	3.26594	100	1.43144	12.0347	66.6667	0.78275	7.19127		X
91992949	P62873	GNB1	Guanine nucleotide-binding protein G(I)/G(S)/G(T) subunit beta-1 (Transducin beta chain 1)	5.5	36299	3	63.1579	0.808415	7.25066	71.4286	0.743975	7.98763	50	0.909259	6.45445	66.6667	0.78275	7.18707
133925811	Q92973	TNPO1	Transportin-1 (Importin beta-2) (Karyopherin beta-2) (M9 region interaction protein) (MIP)	4.7	102355	3	63.1579	0.803302	6.8529	42.8571	0.530213	4.8264	83.3333	1.1723	9.92925	66.6667	0.752913	6.14078
24430155	P43686	PSMC4	26S proteasome regulatory subunit 6B (26S proteasome AAA-ATPase subunit RPT3) (MB67-interacting protein) (MIP224) (Proteasome 26S subunit ATPase 4) (Tat-binding protein 7) (TBP-7)	5	43490	3	63.1579	0.798326	6.79138	71.4286	0.66697	7.99848	66.6667	0.808939	7.02306	50	0.940963	5.15142
633226	P12270	TPR	Nucleoprotein TPR (Megator) (NPC-associated intranuclear protein) (Translocated promoter region protein)	4.9	265600	3	63.1579	0.765968	10.2114	71.4286	0.912514	13.9572	50	0.71125	6.62103	66.6667	0.649714	9.43164
119623396		RANBP1	RAN binding protein 1, isoform CRA_e	10.4	7711	3	63.1579	0.755077	6.63112	71.4286	0.913834	8.28246	100	1.17493	10.0054	16.6667	0.150004	1.33025
6996014	P12081	HARS	Histidine--tRNA ligase, cytoplasmic (EC 6.1.1.21) (Histidyl-tRNA synthetase) (HisRS)	5.6	57392	3	63.1579	0.753746	6.63662	28.5714	0.348154	2.99627	83.3333	1.13134	9.66299	83.3333	0.84934	7.85732
6855637	Q12905	ILF2	Interleukin enhancer-binding factor 2 (Nuclear factor of activated T-cells 45 kDa)	4.7	26234	3	63.1579	0.751585	7.96248	100	1.11035	12.9802	16.6667	0.212912	1.64278	66.6667	0.871695	8.42816
11125770	Q13155	AIMP2	Aminoacyl tRNA synthase complex-interacting multifunctional protein 2 (Multisynthase complex auxiliary component p38) (Protein JTV-1)	8.2	35331	3	63.1579	0.749181	6.73549	57.1429	0.557247	6.77521	83.3333	1.1723	8.28934	50	0.54999	5.13532
119601698		AHSA1	AHA1, Activator Of Heat Shock 90kDa Protein ATPase Homolog 1	5.4	20053	3	63.1579	0.741974	7.07542	42.8571	0.6059	6.34176	66.6667	0.808939	7.00466	83.3333	0.833764	8.00213
197304715	P52735	VAV2	Guanine nucleotide exchange factor VAV2 (VAV-2)	6.7	101270	3	63.1579	0.707926	7.2811	57.1429	0.52944	6.4608	66.6667	0.705518	6.34758	66.6667	0.918569	9.17164
45446743	Q86XP3	DDX42	ATP-dependent RNA helicase DDX42 (EC 3.6.4.13) (DEAD box protein 42) (RNA helicase-like protein) (RHELP) (RNA helicase-related protein) (RNAHP) (SF3b DEAD box protein) (Splicing factor 3B-associated 125 kDa protein) (SF3b125)	6.6	102975	3	63.1579	0.703267	6.86205	57.1429	0.595424	6.87051	66.6667	0.753082	6.5518	66.6667	0.779268	7.16242
4506205	P28065	PSMB9	Proteasome subunit beta type-9 (EC 3.4.25.1) (Low molecular mass protein 2) (Macropain chain 7) (Multicatalytic endopeptidase complex chain 7) (Proteasome chain 7) (Proteasome subunit beta-1i) (Really interesting new gene 12 protein)	4.8	23246	3	63.1579	0.702004	6.85575	71.4286	0.671427	8.18836	50	0.578906	4.65879	66.6667	0.860776	7.49799
7706425	O95777	LSM8	U6 snRNA-associated Sm-like protein LSm8	4.2	10385	3	63.1579	0.70086	6.28569	28.5714	0.348154	2.98031	100	1.17493	10.0299	66.6667	0.638277	6.39776		X
218751490	B7VU68	HLA-B	MHC class I antigen (Fragment)	5.6	31625	3	57.8947	4.1223	5.8466	71.4286	3.7104	8.05145	33.3333	2.24391	3.24318	66.6667	6.48123	5.87771	X
4503519	O00303	EIF3F	Eukaryotic translation initiation factor 3 subunit F (eIF3f) (Deubiquitinating enzyme eIF3f) (EC 3.4.19.12) (Eukaryotic translation initiation factor 3 subunit 5) (eIF-3-epsilon) (eIF3 p47)	5.1	37546	2	57.8947	2.21549	8.25535	0	0	0	100	3.64656	13.2606	83.3333	3.36915	12.8814		X
11225591	O15533	TAPBP	Tapasin (TPN) (TPSN) (NGS-17) (TAP-associated protein) (TAP-binding protein)	6.5	43886	3	57.8947	1.91716	7.05525	14.2857	0.64697	1.38945	100	3.14792	13.1974	66.6667	2.16828	7.52315
11128019	P99999	CYCS	Cytochrome c	10	11750	3	57.8947	1.43908	11.3881	14.2857	0.161742	1.38149	100	2.64006	19.3793	66.6667	1.72832	15.0712		X
117320531	Q00653	NFKB2	Nuclear factor NF-kappa-B p100 subunit (DNA-binding factor KBF2) (H2TF1) (Lymphocyte translocation chromosome 10 protein) (Nuclear factor of kappa light polypeptide gene enhancer in B-cells 2) (Oncogene Lyt-10) (Lyt10) [Cleaved into: Nuclear factor NF-kap	5.8	96730	3	57.8947	1.2819	8.61939	42.8571	0.645292	6.24076	66.6667	1.10681	7.96009	66.6667	2.19971	12.0538
21624607	Q14019	COTL1	Coactosin-like protein	5.4	15946	3	57.8947	1.27839	6.79355	28.5714	0.696308	3.01637	83.3333	1.46674	8.62042	66.6667	1.76915	9.37339
5107134	Q95J07	HLA-A	MHC class I antigen (MHC class I antigen heavy chain)	5.8	40885	3	57.8947	1.27277	6.28401	28.5714	1.04446	3.0094	100	2.30804	11.521	50	0.503849	4.8674
119612175		RPL30	Ribosomal protein L30, isoform CRA_a	9.7	9557	3	57.8947	1.27205	6.19866	42.8571	0.9969	4.59615	100	2.1164	11.6068	33.3333	0.748703	2.66008
119606726		NUDT5	Nudix (Nucleoside Diphosphate Linked Moiety X)-Type Motif 5	4.8	24080	3	57.8947	1.23243	6.12058	42.8571	0.838098	6.11773	50	1.01238	4.78641	83.3333	1.91252	7.45807
2662291	O43169	CYB5B	Cytochrome b5 type B (Cytochrome b5 outer mitochondrial membrane isoform)	4.6	16333	3	57.8947	1.23135	9.82354	28.5714	0.348154	2.98427	100	2.24954	19.4259	50	1.24354	8.2003		X
4506621	P61254	RPL26	60S ribosomal protein L26 (Large ribosomal subunit protein uL24)	11	17259	3	57.8947	1.2313	9.69028	57.1429	1.48684	12.0049	66.6667	1.0978	8.48992	50	1.06667	8.19024
3088347	P32969	RPL9	60S ribosomal protein L9 (Large ribosomal subunit protein uL6)	4.3	5152	3	57.8947	1.20375	7.89149	71.4286	1.55781	9.86747	66.6667	1.49894	10.5156	33.3333	0.495494	2.96212
62089042	Q59ET0	GBE1	Glucan, branching enzyme 1 variant (Fragment)	6.5	86114	3	57.8947	1.20069	9.48051	14.2857	0.110725	1.66382	66.6667	1.59209	12.3391	100	2.08093	15.7414
255682810	C7FDR3	HLA-B	MHC class I antigen (Fragment)	5.1	21032	3	57.8947	1.18202	7.86598	71.4286	1.5105	12.3673	50	1.02097	5.35466	50	0.959836	5.12569
35844	P13489	RNH1	Ribonuclease inhibitor (Placental ribonuclease inhibitor) (Placental RNase inhibitor) (Ribonuclease/angiogenin inhibitor 1) (RAI)	4.5	49906	3	57.8947	1.16698	12.9314	100	2.09049	26.4579	50	0.670063	5.24671	16.6667	0.58646	4.83509		X
4507605	P32970	CD70	CD70 antigen (CD27 ligand) (CD27-L) (Tumor necrosis factor ligand superfamily member 7) (CD antigen CD70)	8.5	21119	3	57.8947	1.1561	8.02966	57.1429	0.909431	6.12599	66.6667	1.0424	9.53906	50	1.55757	8.74122
119577296	M0R210	RPS16	40S ribosomal protein S16 (Ribosomal protein S16, isoform CRA_a)	10.6	14420	3	57.8947	1.14898	8.80719	14.2857	0.485227	2.74921	100	2.01608	16.9031	66.6667	1.05626	7.77891
21952248	Q8NFI1	MLL	MLL/SEPTIN6 fusion protein (Fragment)	9.7	28788	3	57.8947	1.10829	10.0762	57.1429	0.956994	9.31515	50	1.08274	8.85621	66.6667	1.31034	12.1841
221039498	B7Z1H6	ALDOC	Fructose-bisphosphate aldolase C (EC4.1.2.13)	9.5	14269	3	57.8947	1.05477	8.82076	57.1429	0.600669	6.19696	50	0.926567	7.24863	66.6667	1.71275	13.454
4506753	Q9Y265	RUVBL1	RuvB-like 1 (EC 3.6.4.12) (49 kDa TATA box-binding protein-interacting protein) (49 kDa TBP-interacting protein) (54 kDa erythrocyte cytosolic protein) (ECP-54) (INO80 complex subunit H) (Nuclear matrix protein 238) (NMP 238) (Pontin 52) (TIP49a) (TIP60-a	6	50229	3	57.8947	1.0536	8.67312	57.1429	1.39948	11.0441	33.3333	0.596904	4.97529	83.3333	1.10676	9.60483
37620220	Q5J908	TPD52L2	HCCR-binding protein 2	4.7	12587	3	57.8947	1.02122	8.194	28.5714	0.514613	4.72661	50	1.34972	9.70798	100	1.28377	10.7253
15082494	Q8WYJ6	SEPT1	Septin-1 (LARP) (Peanut-like protein 3) (Serologically defined breast cancer antigen NY-BR-24)	5.5	41972	3	57.8947	1.01761	8.91472	57.1429	1.09407	8.87152	66.6667	1.1362	10.2281	50	0.809833	7.65177
18152783	Q96L21	RPL10L	60S ribosomal protein L10-like (Large ribosomal subunit protein uL16-like)	10.4	24520	3	57.8947	1.01115	9.76642	42.8571	0.549393	6.28298	50	0.965459	7.96439	83.3333	1.59555	15.6325
11493441	Q9H3A5	QARS	Glutaminyl-TRNA Synthetase	6.7	69344	3	57.8947	1.00301	8.82057	57.1429	1.13543	9.3242	66.6667	1.26361	11.4459	50	0.587921	5.60763
21739834	Q2VPB7	AP5B1	AP-5 complex subunit beta-1 (Adaptor-related protein complex 5 beta subunit) (Beta5)	5.6	55162	3	57.8947	0.946959	5.90243	28.5714	0.341091	3.52368	100	1.97814	10.0107	50	0.622624	4.56937		X
5730023	Q9Y230	RUVBL2	RuvB-like 2 (EC 3.6.4.12) (48 kDa TATA box-binding protein-interacting protein) (48 kDa TBP-interacting protein) (51 kDa erythrocyte cytosolic protein) (ECP-51) (INO80 complex subunit J) (Repressing pontin 52) (Reptin 52) (TIP49b) (TIP60-associated protei	5.4	51157	3	57.8947	0.942492	10.8752	71.4286	1.37653	18.3119	83.3333	1.16267	11.1721	16.6667	0.215936	1.90218
1066082	Q13404	UBE2V1	Ubiquitin-conjugating enzyme E2 variant 1 (UEV-1) (CROC-1) (TRAF6-regulated IKK activator 1 beta Uev1A)	8.4	25798	3	57.8947	0.904566	6.68103	100	1.2721	11.4526	50	1.08034	6.46078	16.6667	0.300007	1.33445
50262342	Q6E433	SUB1	Activated RNA polymerase II transcription cofactor 4 (Fragment)	9.1	8637	3	57.8947	0.89355	7.22694	71.4286	0.643303	8.23905	50	1.38372	8.7944	50	0.695336	4.47869
5729937	O75431	MTX2	Metaxin-2 (Mitochondrial outer membrane import complex protein 2)	5.9	29764	2	57.8947	0.878219	5.50079	0	0	0	83.3333	1.30242	8.03375	100	1.4786	9.38542		X
119586310	D3DS95	RPL12	Ribosomal Protein L12	10.5	10124	3	57.8947	0.877313	7.07569	100	1.75517	13.2944	50	0.596027	5.34524	16.6667	0.134428	1.55094
13775198	Q9H299	SH3BGRL3	SH3 domain-binding glutamic acid-rich-like protein 3 (SH3 domain-binding protein 1) (SH3BP-1)	4.7	10420	3	57.8947	0.85414	6.33908	57.1429	1.21002	7.7319	50	0.54017	4.90749	66.6667	0.752913	6.14571
189053823	B2R880	CD38	CD38 antigen (p45)	7.3	34314	2	57.8947	0.851831	5.96105	0	0	0	83.3333	1.08378	7.99191	100	1.61369	10.8847		X
17402900	Q96AE4	FUBP1	Far upstream element-binding protein 1 (FBP) (FUSE-binding protein 1) (DNA helicase V) (hDH V)	7.4	67542	3	57.8947	0.850172	7.98598	42.8571	0.533897	6.64066	50	0.828878	6.883	83.3333	1.24045	10.6585
13569956	Q9BPX5	ARPC5L	Actin-related protein 2/3 complex subunit 5-like protein (Arp2/3 complex 16 kDa subunit 2) (ARC16-2)	6.2	16923	3	57.8947	0.84893	8.47071	57.1429	0.635906	8.09986	16.6667	0.256504	2.03674	100	1.68988	15.3373		X
297906	Q09028	RBBP4	Histone-binding protein RBBP4 (Chromatin assembly factor 1 subunit C) (CAF-1 subunit C) (Chromatin assembly factor I p48 subunit) (CAF-I 48 kDa subunit) (CAF-I p48) (Nucleosome-remodeling factor subunit RBAP48) (Retinoblastoma-binding protein 4) (RBBP-4)	4.8	46159	3	57.8947	0.847507	5.66694	42.8571	0.723019	4.55748	66.6667	0.968554	6.75933	66.6667	0.871695	5.86891
6841462	Q9Y2X3	NOP58	Nucleolar protein 58 (Nucleolar protein 5)	9.7	52496	3	57.8947	0.84585	7.5703	57.1429	0.759471	7.62379	33.3333	0.365995	3.02396	83.3333	1.42648	12.0542		X
4506289	P18031	PTPN1	Tyrosine-protein phosphatase non-receptor type 1 (EC 3.1.3.48) (Protein-tyrosine phosphatase 1B) (PTP-1B)	5.8	49949	3	57.8947	0.829181	7.03138	28.5714	0.564217	4.68091	83.3333	0.962021	8.38747	66.6667	1.00547	8.41749
20070220	O14744	PRMT5	Protein arginine N-methyltransferase 5 (EC 2.1.1.320) (72 kDa ICln-binding protein) (Histone-arginine N-methyltransferase PRMT5) (Jak-binding protein 1) (Shk1 kinase-binding protein 1 homolog) (SKB1 homolog) (SKB1Hs) [Cleaved into: Protein arginine N-meth	5.9	72665	3	57.8947	0.824801	6.52702	85.7143	1.20154	9.62331	33.3333	0.510604	3.35051	50	0.699476	6.09118
5531827	Q53FE8	NSFL1C	NSFL1 cofactor p47 (p47 protein isoform a variant), fragment	4.9	40573	3	57.8947	0.814342	6.98987	100	1.5387	13.3521	33.3333	0.510604	3.35411	33.3333	0.272995	3.20306		X
62898994	P55327	TPD52	Tumor protein D52 (Protein N8)	5.7	23764	3	57.8947	0.806844	7.95781	14.2857	0.161742	2.47233	83.3333	1.29978	11.2215	83.3333	1.06652	11.0939
119570872		RPS8	Ribosomal Protein S8	10.3	24213	3	57.8947	0.799924	6.07727	85.7143	1.21976	9.56384	50	0.584639	4.91676	33.3333	0.525401	3.1701
602021	P08621	SNRNP70	U1 small nuclear ribonucleoprotein 70 kDa (U1 snRNP 70 kDa) (U1-70K) (snRNP70)	10.9	35775	3	57.8947	0.796567	7.08719	28.5714	0.348154	2.98278	66.6667	0.705518	6.36007	83.3333	1.41077	12.6028
7706337	P61923	COPZ1	Coatomer subunit zeta-1 (Zeta-1-coat protein) (Zeta-1 COP)	4.5	20199	3	57.8947	0.795779	7.96645	85.7143	1.39407	15.0946	33.3333	0.37826	3.07767	50	0.515286	4.53909		X
62088106	Q59G46	TXNL1	Thioredoxin-like 1 variant (Fragment)	4.6	31356	3	57.8947	0.793204	5.72612	42.8571	0.835158	4.5965	66.6667	0.965116	6.94372	66.6667	0.572345	5.82639
4504175	Q0D2I8	GSTM2	Glutathione S-transferase (EC 2.5.1.18)	6	25726	3	57.8947	0.789114	7.48678	42.8571	0.442381	4.5444	50	0.54017	4.91115	83.3333	1.44258	13.4952
28071074	Q86TY5	LGALS3	Galectin	9.6	13898	3	57.8947	0.773238	6.37467	42.8571	0.489943	4.51906	66.6667	0.870865	7.76607	66.6667	1.00612	7.14815
13775200	Q9BWJ5	SF3B5	Splicing factor 3B subunit 5 (SF3b5) (Pre-mRNA-splicing factor SF3b 10 kDa subunit)	5.9	10136	3	57.8947	0.772817	6.15408	28.5714	0.514613	3.14697	66.6667	0.924162	6.56185	83.3333	0.922709	9.2546
14250528	P27816	MAP4	Microtubule-associated protein 4 (MAP-4)	5.2	102906	3	57.8947	0.772354	7.76147	71.4286	0.98071	11.7877	33.3333	0.37826	3.08394	66.6667	0.923366	7.74174
148753311	A5PLK7	RCC2	Regulator Of Chromosome Condensation 2	8.8	49679	3	57.8947	0.764402	6.13375	42.8571	0.67514	4.94625	83.3333	1.00959	8.56855	50	0.623359	5.08435
46249756	Q8WUM4	PDCD6IP	Programmed cell death 6-interacting protein (PDCD6-interacting protein) (ALG-2-interacting protein 1) (ALG-2-interacting protein X) (Hp95)	6.1	96818	3	57.8947	0.758832	8.45461	57.1429	0.726103	10.1172	33.3333	0.33379	3.07236	83.3333	1.22206	11.8972
119619063		USMG5	Ring Finger Protein, LIM Domain Interacting	10.3	6618	3	57.8947	0.753718	6.09679	100	1.4982	11.4346	33.3333	0.339523	3.32432	33.3333	0.29935	2.64179		X
20975570	Q8NHP1	AKR7L	Aflatoxin B1 aldehyde reductase member 4 (EC 1.-.-.-) (AFB1 aldehyde reductase 3) (AFB1-AR 3) (Aldoketoreductase 7-like)	6.1	29161	3	57.8947	0.752552	5.97896	71.4286	1.14288	8.33103	50	0.534437	4.64819	50	0.515286	4.56565
119608696		PHPT1	Phosphohistidine phosphatase 1, isoform CRA_b	7.2	13354	3	57.8947	0.735194	5.89877	42.8571	0.46705	4.75054	50	0.800111	5.1224	83.3333	0.98311	8.01473
7381095	P14406	COX7A2	Cytochrome c oxidase subunit 7A2, mitochondrial (Cytochrome c oxidase subunit VIIa-liver/heart) (Cytochrome c oxidase subunit VIIa-L) (Cytochrome c oxidase subunit VIIaL)	10.1	9378	3	57.8947	0.709435	9.14602	85.7143	0.944897	15.4046	33.3333	0.469416	3.67424	50	0.674748	7.31613
4379045	Q15477	SKIV2L	Helicase SKI2W (Ski2) (EC 3.6.4.-) (Helicase-like protein) (HLP)	5.7	137790	3	57.8947	0.696187	5.98078	28.5714	0.342909	3.67062	66.6667	0.805844	6.83523	83.3333	0.998686	7.82152
28178838	P51553	IDH3G	Isocitrate dehydrogenase [NAD] subunit gamma, mitochondrial (Isocitric dehydrogenase subunit gamma) (NAD(+)-specific ICDH subunit gamma)	9	41450	3	57.8947	0.68659	6.44114	42.8571	0.487004	4.58572	66.6667	0.967754	8.63831	66.6667	0.638277	6.40861
11345462	P61009	SPCS3	Signal peptidase complex subunit 3 (EC 3.4.-.-) (Microsomal signal peptidase 22/23 kDa subunit) (SPC22/23) (SPase 22/23 kDa subunit)	9.1	20314	3	57.8947	0.685554	6.50374	57.1429	0.615377	6.71987	50	0.628231	5.31873	66.6667	0.824751	7.4366
10435327	Q9P0J7	KCMF1	E3 ubiquitin-protein ligase KCMF1 (EC 2.3.2.27) (FGF-induced in gastric cancer) (Potassium channel modulatory factor) (PCMF) (RING-type E3 ubiquitin transferase KCMF1) (ZZ-type zinc finger-containing protein 1)	5.4	41874	3	57.8947	0.681229	5.58954	14.2857	0.161742	1.38567	66.6667	0.83541	6.71014	100	1.13311	9.37346		X
392494079	P11182	DBT	Lipoamide acyltransferase component of branched-chain alpha-keto acid dehydrogenase complex, mitochondrial (EC 2.3.1.168) (52 kDa mitochondrial autoantigen of primary biliary cirrhosis) (Branched chain 2-oxo-acid dehydrogenase complex component E2) (BCOAD	8.6	53469	3	57.8947	0.672674	6.36994	42.8571	0.442064	4.94521	50	0.634764	5.12396	83.3333	0.979628	9.2781
25900985	Q7Z5R6	APBB1IP	Amyloid beta A4 precursor protein-binding family B member 1-interacting protein (APBB1-interacting protein 1) (Proline-rich EVH1 ligand 1) (PREL-1) (Proline-rich protein 73) (Rap1-GTP-interacting adapter molecule) (RIAM) (Retinoic acid-responsive proline-	5.3	73217	3	57.8947	0.667379	7.15246	85.7143	1.15843	12.7201	33.3333	0.339523	3.32698	50	0.422341	4.48239
19923193	Q0IJ56	ST13	ST13 protein (Fragment)	5	41332	3	57.8947	0.664187	6.96069	85.7143	0.945671	11.6737	50	0.670063	5.24711	33.3333	0.329915	3.17579
4759160	P62318	SNRPD3	Small nuclear ribonucleoprotein Sm D3 (Sm-D3) (snRNP core protein D3)	10.7	13898	3	57.8947	0.646746	6.31664	42.8571	0.367895	5.24307	66.6667	0.83541	6.68292	66.6667	0.783407	7.20286
119605019		PGLS	6-phosphogluconolactonase, isoform CRA_a	5.4	20191	3	57.8947	0.633209	6.91411	85.7143	1.0112	11.7255	50	0.552435	5.01197	33.3333	0.272995	3.20296
62087566	Q59GW6	ACAT2	Acetyl-CoA acetyltransferase, cytosolic variant (Fragment)	7.1	42117	3	57.8947	0.625339	5.71441	28.5714	0.348154	3.0097	50	0.590294	5.14718	100	0.983768	9.43713
21411521	Q8N1B9	NDUFA10	NADH dehydrogenase (Ubiquinone) 1 alpha subcomplex, 10, 42kDa, isoform CRA_c (NADH dehydrogenase [ubiquinone] 1 alpha subcomplex subunit 10, mitochondrial) (NDUFA10 protein)	9.1	22374	3	57.8947	0.615953	5.62956	42.8571	0.487004	4.61074	66.6667	0.753082	6.5869	66.6667	0.629264	5.86083
221040542	B7Z2R2	UQCRB	Cytochrome b-c1 complex subunit 7 (cDNA FLJ52271, moderately similar to Ubiquinol-cytochrome c reductase complex 14 kDa protein (EC 1.10.2.2))	9.3	18738	3	57.8947	0.607438	6.00556	85.7143	0.995171	9.58183	33.3333	0.339523	3.33017	50	0.422998	4.50864
56203428		CPNE1	Copine I	5.6	42733	2	57.8947	0.592249	6.75747	85.7143	0.892878	11.4796	0	0	0	83.3333	0.833764	8.00583		X
24266820	Q6JBY9	RCSD1	CapZ-interacting protein (Protein kinase substrate CapZIP) (RCSD domain-containing protein 1)	5.2	44484	3	57.8947	0.582875	6.03889	71.4286	0.743975	8.0243	33.3333	0.339523	3.34965	66.6667	0.638277	6.41182
119570735		RAB1B	RAB1B, Member RAS Oncogene Family	8.2	11566	3	57.8947	0.580488	6.25841	85.7143	0.782152	9.86431	33.3333	0.421852	3.46899	50	0.503849	4.84095
12654399	Q9BVP2	GNL3	Guanine nucleotide-binding protein-like 3 (E2-induced gene 3 protein) (Novel nucleolar protein 47) (NNP47) (Nucleolar GTP-binding protein 3) (Nucleostemin)	9.5	61979	3	57.8947	0.571834	5.62255	57.1429	0.628793	6.15142	50	0.504871	4.80383	66.6667	0.572345	5.82427
2769647		F5	Coagulation factor V (proaccelerin, labile factor)	5.6	251656	2	52.6316	2.17747	18.2018	100	5.42949	45.5614	0	0	0	50	0.560908	4.48406		X
119614196		ABCE1	ATP-Binding Cassette, Sub-Family E (OABP), Member 1	5.1	22658	3	52.6316	1.70083	5.10473	28.5714	0.858051	3.00288	83.3333	3.12091	8.07231	50	1.26399	4.58929
111118981		FDXR	NADPH:adrenodoxin oxidoreductase	8.4	53818	3	52.6316	1.67695	10.5017	28.5714	0.348154	2.98005	66.6667	2.23285	12.7352	66.6667	2.67132	17.0436
21686613	D0EV57	HLA-F	HLA class I histocompatibility antigen, alpha chain F (MHC class I antigen)	5.3	39052	3	52.6316	1.66894	9.59128	57.1429	0.976947	9.09397	50	2.19102	13.0519	50	1.9542	6.71091
1235727	Q99873	PRMT1	Protein arginine N-methyltransferase 1 (EC 2.1.1.319) (Histone-arginine N-methyltransferase PRMT1) (Interferon receptor 1-bound protein 4)	5.4	40518	3	52.6316	1.53101	11.087	100	3.67259	25.5788	33.3333	0.424946	3.64742	16.6667	0.138567	1.61937		X
47132620	P35908	KRT2	Keratin, type II cytoskeletal 2 epidermal (Cytokeratin-2e) (CK-2e) (Epithelial keratin-2e) (Keratin-2 epidermis) (Keratin-2e) (K2e) (Type-II keratin Kb2)	8	65414	3	52.6316	1.50568	18.0393	100	3.51693	44.4155	33.3333	0.469416	3.68081	16.6667	0.195487	1.62562		X
5031741	O60884	DNAJA2	DnaJ homolog subfamily A member 2 (Cell cycle progression restoration gene 3 protein) (Dnj3) (Dj3) (HIRA-interacting protein 4) (Renal carcinoma antigen NY-REN-14)	6	45746	3	52.6316	1.35993	7.1288	28.5714	0.534566	2.99699	66.6667	2.45608	10.9839	66.6667	1.22672	8.09412
57210030	Q5H928	HSD17B10	3-hydroxyacyl-CoA dehydrogenase type-2 (Hydroxysteroid (17-beta) dehydrogenase 10)	7.7	17206	3	52.6316	1.34887	9.85175	85.7143	2.19242	14.8227	33.3333	0.827117	6.40289	33.3333	0.886467	7.50116
40787656	Q6P1M2	NCKAP1L	NCKAP1L protein (Fragment)	6.1	94704	2	52.6316	1.32484	8.76712	0	0	0	100	2.54169	16.0643	66.6667	1.65365	11.6983		X
7768938	Q9NSD9	FARSB	Phenylalanine--tRNA ligase beta subunit (EC 6.1.1.20) (Phenylalanyl-tRNA synthetase beta subunit) (PheRS)	6.4	66172	2	52.6316	1.28735	6.79167	0	0	0	66.6667	1.24897	6.69339	100	2.82765	14.8136		X
223890243		RPL10	60S ribosomal protein L10 isoform a	10.5	24586	3	52.6316	1.13958	8.23047	100	2.45361	17.1312	16.6667	0.401293	3.13019	33.3333	0.344833	2.94654
21269877	P49589	CARS	Cysteine--tRNA ligase, cytoplasmic (EC 6.1.1.16) (Cysteinyl-tRNA synthetase) (CysRS)	6.6	82828	3	52.6316	1.10785	9.35345	28.5714	0.338452	5.21204	83.3333	1.67495	12.3788	50	1.43837	11.1597
12225000	Q96QK1	VPS35	Vacuolar protein sorting-associated protein 35 (hVPS35) (Maternal-embryonic 3) (Vesicle protein sorting 35)	5.1	56898	3	52.6316	1.08073	7.04802	14.2857	0.161742	1.38566	66.6667	1.72489	9.46999	83.3333	1.50872	11.2321
12654453	P46063	RECQL	ATP-dependent DNA helicase Q1 (EC 3.6.4.12) (DNA helicase, RecQ-like type 1) (RecQ1) (DNA-dependent ATPase Q1) (RecQ protein-like 1)	8	73438	3	52.6316	1.06828	7.80796	28.5714	0.983705	6.27837	66.6667	1.30728	10.2621	66.6667	0.927957	7.13833
167234419	Q9Y2W1	THRAP3	Thyroid hormone receptor-associated protein 3 (BCLAF1 and THRAP3 family member 2) (Thyroid hormone receptor-associated protein complex 150 kDa component) (Trap150)	10.6	108647	3	52.6316	1.03519	7.25886	14.2857	0.161742	1.38598	100	1.67671	12.8911	50	1.41268	8.47826
82880645	P54578	USP14	Ubiquitin carboxyl-terminal hydrolase 14 (EC 3.4.19.12) (Deubiquitinating enzyme 14) (Ubiquitin thioesterase 14) (Ubiquitin-specific-processing protease 14)	5.5	52368	3	52.6316	0.998431	9.24601	57.1429	0.767642	7.71234	83.3333	1.96611	17.6316	16.6667	0.300007	2.64971		X
157694492	Q9BQG0	MYBBP1A	Myb-binding protein 1A	9.7	148854	3	52.6316	0.991965	7.71746	14.2857	0.161742	1.38531	66.6667	1.74677	11.1632	83.3333	1.20575	11.6593		X
24797086	Q9BVS9	IPO5	IPO5 protein (Fragment)	4.7	125545	3	52.6316	0.902673	5.47281	42.8571	0.75341	5.12588	66.6667	1.09826	6.80419	50	0.881225	4.54617
4507215	P61011	SRP54	Signal recognition particle 54 kDa protein (SRP54)	9.1	55686	3	52.6316	0.895199	6.42885	28.5714	0.348154	2.98135	66.6667	1.20729	8.05175	66.6667	1.22132	8.82802
976227	P62195	PSMC5	26S proteasome regulatory subunit 8 (26S proteasome AAA-ATPase subunit RPT6) (Proteasome 26S subunit ATPase 5) (Proteasome subunit p45) (Thyroid hormone receptor-interacting protein 1) (TRIP1) (p45/SUG)	8.3	45654	3	52.6316	0.892947	8.32129	14.2857	0.161742	1.39343	83.3333	1.21676	12.4106	66.6667	1.4222	12.3144		X
33469968	P33993	MCM7	DNA replication licensing factor MCM7 (EC 3.6.4.12) (CDC47 homolog) (P1.1-MCM3)	6	81289	3	52.6316	0.865778	6.51531	28.5714	0.280638	3.1611	66.6667	1.12164	6.66103	66.6667	1.29258	10.2828
62896945	Q53H88	DCTN2	Dynactin 2 variant (Fragment)	4.9	44821	3	52.6316	0.854829	6.71493	57.1429	0.956468	6.71911	50	0.797551	6.55436	50	0.793529	6.87063
21464270	Q8NEV1	CSNK2A3	Casein kinase II subunit alpha 3 (CK II alpha 3) (EC 2.7.11.1) (Casein kinase II alpha 1 polypeptide pseudogene)	8.7	45176	3	52.6316	0.848259	5.72031	14.2857	0.186412	1.59885	83.3333	1.4638	9.82393	66.6667	1.00487	6.42507		X
194375490	B4DDC9	HADHB	Trifunctional enzyme subunit beta, mitochondrial	9.7	49684	3	52.6316	0.826634	5.19245	42.8571	0.672002	4.83594	16.6667	0.165348	1.44984	100	1.66832	9.35098
4506381	V9H0H7	RAC2	Ras-related C3 botulinum toxin substrate 2	7.5	21411	3	52.6316	0.824868	6.77072	71.4286	1.38946	11.3977	33.3333	0.383993	3.34982	50	0.607049	4.79352
62897075	P38646	HSPA9	Stress-70 protein, mitochondrial (75 kDa glucose-regulated protein) (GRP-75) (Heat shock 70 kDa protein 9) (Mortalin) (MOT) (Peptide-binding protein 74) (PBP74)	5.8	73616	2	52.6316	0.810902	5.99717	0	0	0	66.6667	0.717783	6.41976	100	1.85007	12.5713
34707	P04179	SOD2	Superoxide dismutase [Mn], mitochondrial (EC 1.15.1.1)	8.4	24711	3	52.6316	0.793059	7.4734	28.5714	0.280638	3.15596	50	0.673313	5.92901	83.3333	1.51063	14.0548		X
19924129	Q92878	RAD50	DNA repair protein RAD50 (hRAD50) (EC 3.6.-.-)	6.5	153892	3	52.6316	0.790955	6.90486	42.8571	0.442381	4.53909	66.6667	1.23167	10.0883	50	0.756913	6.48145
3169010	O60841	EIF5B	Eukaryotic translation initiation factor 5B (eIF-5B) (EC 3.6.5.3) (Translation initiation factor IF-2)	6.2	43810	3	52.6316	0.784583	6.84037	14.2857	0.186412	1.59556	66.6667	0.803206	7.87904	83.3333	1.46382	11.9207		X
223555917	Q86UE4	MTDH	Protein LYRIC (3D3/LYRIC) (Astrocyte elevated gene-1 protein) (AEG-1) (Lysine-rich CEACAM1 co-isolated protein) (Metadherin) (Metastasis adhesion protein)	9.8	63837	3	52.6316	0.78024	6.6626	85.7143	1.28367	11.2721	50	0.823145	6.60899	16.6667	0.150004	1.33848		X
13399304	Q9HC16	APOBEC3G	DNA dC->dU-editing enzyme APOBEC-3G (EC 3.5.4.-) (APOBEC-related cytidine deaminase) (APOBEC-related protein) (ARCD) (APOBEC-related protein 9) (ARP-9) (CEM-15) (CEM15) (Deoxycytidine deaminase) (A3G)	7.9	46409	3	52.6316	0.775376	7.2507	42.8571	0.46705	4.75339	50	0.844394	8.07693	66.6667	1.06607	9.33801
21748624	Q13077	TRAF1	TNF receptor-associated factor 1 (Epstein-Barr virus-induced protein 6)	7.5	39716	3	52.6316	0.773526	6.96688	14.2857	0.138849	1.60426	66.6667	1.1287	9.50866	83.3333	1.15881	10.6815
50345294	Q9UK76	HN1	Jupiter microtubule associated homolog 1 (Androgen-regulated protein 2) (Hematological and neurological expressed 1 protein) [Cleaved into: Jupiter microtubule associated homolog 1, N-terminally processed]	8.3	19898	3	52.6316	0.768223	6.86804	71.4286	0.960181	8.48646	33.3333	0.678356	5.49974	50	0.634138	6.34819
21751732	Q8NAA8	MX1	Interferon-Regulated Resistance GTP-Binding Protein MxA	5.9	76176	3	52.6316	0.767306	5.02114	42.8571	1.04356	4.55602	50	0.578906	4.67232	66.6667	0.633404	5.91259
5902181	Q9ULA0	DNPEP	Aspartyl aminopeptidase (EC 3.4.11.21)	7.1	52429	3	52.6316	0.763623	5.37491	14.2857	0.161742	1.3897	66.6667	1.08423	6.32004	83.3333	1.14521	9.0792
14042722	Q96A33	CCDC47	Coiled-coil domain-containing protein 47	4.5	55319	3	52.6316	0.752816	6.67602	28.5714	0.696308	5.92648	66.6667	0.953728	8.10278	66.6667	0.617828	6.12374
5174741	P15374	UCHL3	Ubiquitin carboxyl-terminal hydrolase isozyme L3 (UCH-L3) (EC 3.4.19.12) (Ubiquitin thioesterase L3)	4.7	26164	3	52.6316	0.745887	7.43048	42.8571	0.810852	9.54187	33.3333	0.566641	4.59051	83.3333	0.84934	7.80716
11342680	P42025	ACTR1B	Beta-centractin (Actin-related protein 1B) (ARP1B)	6	42294	3	52.6316	0.740503	6.44026	71.4286	0.743975	8.02566	33.3333	0.507965	3.35666	50	0.968988	7.67423
117553627	O95671	ASMTL	N-acetylserotonin O-methyltransferase-like protein (ASMTL) (EC 2.1.1.-)	5.7	68838	2	52.6316	0.737387	5.95552	0	0	0	100	1.17493	10.0435	66.6667	1.16013	8.81568		X
4506209	P35998	PSMC2	26S proteasome regulatory subunit 7 (26S proteasome AAA-ATPase subunit RPT1) (Proteasome 26S subunit ATPase 2) (Protein MSS1)	5.6	48616	3	52.6316	0.728157	6.8713	42.8571	0.750629	7.80663	50	0.791818	6.27012	66.6667	0.638277	6.38125
2443580	P33316	DUT	Deoxyuridine 5'-triphosphate nucleotidohydrolase, mitochondrial (dUTPase) (EC 3.6.1.23) (dUTP pyrophosphatase)	9.9	26707	3	52.6316	0.722251	7.18471	100	0.968564	11.491	33.3333	0.858444	6.7318	16.6667	0.298693	2.61365
21361370	P11216	PYGB	Glycogen phosphorylase, brain form (EC 2.4.1.1)	6.4	96696	3	52.6316	0.718308	6.39256	14.2857	0.186412	1.59789	66.6667	0.717783	6.42985	83.3333	1.33938	11.9491		X
4506635	P62910	RPL32	60S ribosomal protein L32 (Large ribosomal subunit protein eL32)	11.8	15861	3	52.6316	0.712782	5.67175	100	1.45164	11.5031	33.3333	0.413559	3.21008	16.6667	0.150004	1.33021		X
1888525	Q92835	INPP5D	Phosphatidylinositol 3,4,5-trisphosphate 5-phosphatase 1 (EC 3.1.3.86) (Inositol polyphosphate-5-phosphatase of 145 kDa) (SIP-145) (SH2 domain-containing inositol 5'-phosphatase 1) (SH2 domain-containing inositol phosphatase 1) (SHIP-1) (p150Ship) (hp51CN	7.5	133319	2	52.6316	0.702284	6.78039	0	0	0	83.3333	1.1723	9.90904	83.3333	1.05161	11.5622		X
4502599	P16152	CBR1	Carbonyl reductase [NADPH] 1 (EC 1.1.1.184) (15-hydroxyprostaglandin dehydrogenase [NADP(+)]) (EC 1.1.1.197) (NADPH-dependent carbonyl reductase 1) (Prostaglandin 9-ketoreductase) (Prostaglandin-E(2) 9-reductase) (EC 1.1.1.189) (Short chain dehydrogenase/	8.4	30376	3	52.6316	0.700145	6.337	57.1429	0.577776	6.48709	33.3333	0.591172	4.72716	66.6667	0.951882	7.77175
56676330	Q5SSJ5	HP1BP3	Heterochromatin protein 1-binding protein 3 (Protein HP1-BP74)	10.1	61189	3	52.6316	0.699866	5.71046	42.8571	0.391364	4.8335	33.3333	0.502232	3.07189	83.3333	1.25742	9.37215
115387094	P21912	SDHB	Succinate dehydrogenase [ubiquinone] iron-sulfur subunit, mitochondrial (EC 1.3.5.1) (Iron-sulfur subunit of complex II) (Ip)	8.8	31612	3	52.6316	0.69776	7.71261	28.5714	0.224589	3.4474	33.3333	0.336428	3.17449	100	1.61113	17.2268
1353386	P55263	ADK	Adenosine kinase (AK) (EC 2.7.1.20) (Adenosine 5'-phosphotransferase)	6.1	37513	3	52.6316	0.690568	6.20025	57.1429	0.574062	6.51842	50	0.702423	6.17023	50	0.814636	5.85908
285999	Q15393	SF3B3	Splicing factor 3B subunit 3 (Pre-mRNA-splicing factor SF3b 130 kDa subunit) (SF3b130) (STAF130) (Spliceosome-associated protein 130) (SAP 130)	5.1	44606	3	52.6316	0.6885	6.42057	28.5714	0.276925	3.24834	50	0.918886	6.45605	83.3333	0.938284	10.086
57208257		RPN2	Ribophorin II	5.2	18259	3	52.6316	0.684091	5.48823	28.5714	0.348154	2.98644	66.6667	0.749987	6.38386	66.6667	1.01012	7.51136
119592082		SRM	Spermidine synthase, isoform CRA_b	5.2	34941	3	52.6316	0.681619	6.86504	71.4286	1.02755	11.0386	33.3333	0.371727	3.27934	50	0.587921	5.5816
182067	P20042	EIF2S2	Eukaryotic translation initiation factor 2 subunit 2 (Eukaryotic translation initiation factor 2 subunit beta) (eIF-2-beta)	5.5	38382	3	52.6316	0.67951	6.78859	42.8571	0.48288	6.93978	50	0.811577	5.39196	66.6667	0.776844	8.00885
158258146	A8K8J2	PABPC1	Poly(A) Binding Protein Cytoplasmic 1	8.7	29877	3	52.6316	0.666204	5.46897	57.1429	0.694777	6.52539	66.6667	0.753082	6.5377	33.3333	0.54599	3.16775
394025704	O15511	ARPC5	Actin-related protein 2/3 complex subunit 5 (Arp2/3 complex 16 kDa subunit) (p16-ARC)	5.6	16613	2	52.6316	0.663655	7.06178	85.7143	0.782152	9.87173	0	0	0	66.6667	1.18906	10.8453		X
14042449	Q969X6	CIRH1A	U3 small nucleolar RNA-associated protein 4 homolog (Cirhin) (UTP4 small subunit processome component)	9	76923	3	52.6316	0.663453	5.03562	28.5714	0.348154	2.98837	66.6667	1.04504	6.35901	66.6667	0.649714	6.10071
23618867	Q9H9B4	SFXN1	Sideroflexin-1 (Tricarboxylate carrier protein) (TCC)	9.3	35620	3	52.6316	0.659465	9.18482	28.5714	0.272468	5.45936	33.3333	0.591172	7.14908	100	1.17925	15.5669
42734438	Q9NUQ9	FAM49B	Protein FAM49B (L1)	5.7	36749	3	52.6316	0.655495	6.94485	100	1.332	14.8874	33.3333	0.371727	3.29048	16.6667	0.150004	1.33295		X
20071563	Q8NBX0	SCCPDH	Saccharopine dehydrogenase-like oxidoreductase (EC 1.-.-.-)	9.5	47220	3	52.6316	0.654472	5.12076	28.5714	0.328201	3.14076	50	0.844394	4.80917	83.3333	0.8452	7.74235
14041927	Q96K97	SRP68	Signal Recognition Particle 68 KDa Protein	5.9	38225	2	52.6316	0.641606	5.38717	0	0	0	83.3333	0.918429	7.99761	83.3333	1.11332	9.06176
624704	P46977	STT3A	Dolichyl-diphosphooligosaccharide--protein glycosyltransferase subunit STT3A (Oligosaccharyl transferase subunit STT3A) (STT3-A) (EC 2.4.99.18) (B5) (Integral membrane protein 1) (Transmembrane protein TMC)	8.2	80453	3	52.6316	0.64085	6.52314	71.4286	1.01167	11.199	33.3333	0.33379	3.05386	50	0.515286	4.53723
62897685	Q53G69	TIMM44	Translocase of inner mitochondrial membrane 44 homolog (Fragment)	8.4	51305	3	52.6316	0.636647	6.0902	42.8571	0.442381	4.53579	33.3333	0.37826	3.09019	83.3333	1.12168	10.9037
9966849	Q9NQ88	TIGAR	Fructose-2,6-bisphosphatase TIGAR (EC 3.1.3.46) (TP53-induced glycolysis and apoptosis regulator) (TP53-induced glycolysis regulatory phosphatase)	7.6	30063	3	52.6316	0.627266	5.77964	14.2857	0.113863	1.78892	83.3333	1.14273	10.0372	66.6667	0.710773	6.17789		X
112382214	O95487	SEC24B	Protein transport protein Sec24B (SEC24-related protein B)	7	133610	3	52.6316	0.620398	6.10879	71.4286	0.778698	8.47137	50	0.54017	4.90336	33.3333	0.515943	4.5579
22761762	Q8TEM1	NUP210	Nuclear pore membrane glycoprotein 210 (Nuclear pore protein gp210) (Nuclear envelope pore membrane protein POM 210) (POM210) (Nucleoporin Nup210) (Pore membrane protein of 210 kDa)	6.8	44684	3	52.6316	0.618012	4.96115	28.5714	0.348154	2.98505	66.6667	0.705518	6.38165	66.6667	0.84534	5.84611
11386183	Q9Y6W5	WASF2	Wiskott-Aldrich syndrome protein family member 2 (WASP family protein member 2) (Protein WAVE-2) (Verprolin homology domain-containing protein 2)	5.2	54266	3	52.6316	0.59999	6.28055	42.8571	0.41232	5.13719	50	0.708156	7.68895	66.6667	0.710773	6.20607
4758442	P60983	GMFB	Glia maturation factor beta (GMF-beta)	5.1	16714	3	52.6316	0.59793	5.81735	57.1429	0.735805	7.88884	50	0.54017	4.94057	50	0.494837	4.27739
50428938	O43681	ASNA1	ATPase ASNA1 (EC 3.6.-.-) (Arsenical pump-driving ATPase) (Arsenite-stimulated ATPase) (Transmembrane domain recognition complex 40 kDa ATPase subunit) (hARSA-I) (hASNA-I)	4.7	38794	3	52.6316	0.596472	5.15839	14.2857	0.141789	1.55917	50	0.590294	5.11567	100	1.13311	9.40021		X
158260881	Q6YN16	HSDL2	Hydroxysteroid dehydrogenase-like protein 2 (EC 1.-.-.-) (Short chain dehydrogenase/reductase family 13C member 1)	8.3	45323	3	52.6316	0.591751	5.15018	28.5714	0.348154	2.98693	50	0.622498	5.05991	83.3333	0.8452	7.76425
313014	P36543	ATP6V1E1	V-type proton ATPase subunit E 1 (V-ATPase subunit E 1) (V-ATPase 31 kDa subunit) (p31) (Vacuolar proton pump subunit E 1)	8.9	26231	3	52.6316	0.581771	5.19916	42.8571	0.487004	4.5937	50	0.578906	4.67102	66.6667	0.695197	6.43367
17402871	Q9P287	BCCIP	BRCA2 and CDKN1A-interacting protein (P21- and CDK-associated protein 1) (Protein TOK-1)	4.4	35961	2	52.6316	0.5803	5.20805	0	0	0	83.3333	1.00385	8.37762	83.3333	0.833764	8.11453		X
20149547	Q15418	RPS6KA1	Ribosomal protein S6 kinase alpha-1 (S6K-alpha-1) (EC 2.7.11.1) (90 kDa ribosomal protein S6 kinase 1) (p90-RSK 1) (p90RSK1) (p90S6K) (MAP kinase-activated protein kinase 1a) (MAPK-activated protein kinase 1a) (MAPKAP kinase 1a) (MAPKAPK-1a) (Ribosomal S6	7.7	82704	2	52.6316	0.575882	5.13598	0	0	0	83.3333	0.974287	8.45331	83.3333	0.84934	7.81063		X
194377854	B4DX78	DDX39A	ATP-dependent RNA helicase DDX39 (EC 3.6.1.-)	5.5	53697	3	52.6316	0.574562	4.98578	28.5714	0.348154	2.98916	83.3333	0.918429	8.01723	50	0.494837	4.2837
30582349	A0A0C4DH82	SEC23IP	SEC23-interacting protein	4.8	53154	3	52.6316	0.563377	5.66213	57.1429	0.628793	6.13314	33.3333	0.339523	3.33749	66.6667	0.710912	7.43725
119580514		EIF3D	Eukaryotic translation initiation factor 3, subunit	5.9	63709	3	52.6316	0.56304	5.61108	28.5714	0.422428	4.70014	66.6667	0.717783	6.4329	66.6667	0.572345	5.85203
119578676	Q92928	RAB1C	Putative Ras-related protein Rab-1C (hRab1c)	5.1	22018	3	52.6316	0.547767	5.35056	57.1429	0.602186	6.46363	33.3333	0.413559	3.23386	66.6667	0.618485	6.16869
91208437	Q9P107	GMIP	GEM-interacting protein (GMIP)	5.4	106683	3	52.6316	0.543906	5.14574	28.5714	0.255652	3.32942	50	0.578906	4.66465	83.3333	0.8452	7.74586
62897219	Q96PK6	RBM14	RNA-binding protein 14 (Paraspeckle protein 2) (PSP2) (RNA-binding motif protein 14) (RRM-containing coactivator activator/modulator) (Synaptotagmin-interacting protein) (SYT-interacting protein)	9.9	69520	3	52.6316	0.507032	5.32757	57.1429	0.580914	6.52345	50	0.504871	4.76091	50	0.422998	4.49903
825683	P62328	TMSB4X	Thymosin beta-4 (T beta-4) (Fx) [Cleaved into: Hematopoietic system regulatory peptide (Seraspenide)]	5.2	4249	2	47.3684	5.87274	17.8698	100	14.8788	44.2271	0	0	0	33.3333	1.23844	4.98946	X	X
62421069	Q562R8	ACT	Actin-like protein (Fragment)	6.6	11537	3	47.3684	2.94057	6.48962	14.2857	4.67904	1.55194	50	0.841299	7.06423	83.3333	3.01162	11.6756
21961605	P13645	KRT10	Keratin, type I cytoskeletal 10 (Cytokeratin-10) (CK-10) (Keratin-10) (K10)	5	58828	2	47.3684	2.5247	23.3721	100	6.49118	60.4612	33.3333	0.421852	3.47366	0	0	0	X	X
48145673	P31943	HNRNPH1	Heterogeneous nuclear ribonucleoprotein H (hnRNP H) [Cleaved into: Heterogeneous nuclear ribonucleoprotein H, N-terminally processed]	5.8	49131	3	47.3684	2.16215	7.90071	42.8571	1.23328	7.94766	50	2.24741	4.98307	50	3.16057	10.7636
238684632	C9WEN0	HLA-A	MHC class I antigen (Fragment)	7.4	21129	2	47.3684	1.99674	4.7465	0	0	0	83.3333	3.42704	8.51514	66.6667	2.89598	6.51545
385139461	I1VE18	SEC22B	SEC22 vesicle trafficking protein B (Fragment)	4.7	6105	3	47.3684	1.31417	6.97865	28.5714	0.509897	3.00124	66.6667	2.15399	11.4108	50	1.41268	7.18685
89514797	Q206J9	HLA-A	MHC class I antigen (Fragment)	5.2	21024	3	47.3684	1.29257	4.74984	28.5714	0.71714	2.99331	66.6667	1.25726	6.69925	50	1.99923	4.84972
46812698	Q6NT72	SUN2	UNC84B protein (Fragment)	5.4	49424	3	47.3684	1.17341	7.81399	28.5714	0.696308	5.94364	66.6667	1.80923	10.9048	50	1.09419	6.90521
24797097	Q8TBX0	PYCR1	PYCR1 protein	7.4	33342	2	47.3684	1.13335	8.56802	0	0	0	50	0.838661	6.20384	100	2.75029	20.9282		X
15080279	A0A0C4DGQ5	CAPNS1	Calpain small subunit 1	5.8	33787	3	47.3684	1.08086	8.39485	28.5714	0.509897	4.35384	50	0.870709	6.83356	66.6667	1.95713	14.6706
7022134	Q9Y512	SAMM50	Sorting and assembly machinery component 50 homolog (Transformation-related gene 3 protein) (TRG-3)	6.65687	51905	2	47.3684	1.04673	7.26577	85.7143	2.01055	13.1801	0	0	0	50	0.968988	7.63153
33337544	Q71V07	SRP72	Signal recognition particle subunit SRP72	9.6	74589	3	47.3684	1.04406	8.36856	28.5714	0.509897	4.36018	66.6667	2.08137	15.5424	50	0.629922	5.87114
158254936	A8K3Y5	LYAR	Ly1 Antibody Reactive Homolog	10	43624	2	47.3684	1.02638	5.92987	0	0	0	83.3333	1.96347	11.3336	66.6667	1.28674	7.44432		X
4506587	P35244	RPA3	Replication protein A 14 kDa subunit (RP-A p14) (Replication factor A protein 3) (RF-A protein 3)	4.8	13570	2	47.3684	1.01132	4.58058	0	0	0	50	1.06059	5.12717	100	2.14192	9.37799		X
284444053	D3JW64	HLA-A	MHC class I antigen (Fragment)	5.2	31591	3	47.3684	1.01047	5.07713	42.8571	0.70189	5.06064	50	1.26865	5.0913	50	1.11229	5.0822
4107243	P04440	HLA-DPB1	HLA class II histocompatibility antigen, DP beta 1 chain (HLA class II histocompatibility antigen, DP(W4) beta chain) (MHC class II antigen DPB1)	4.7	10866	3	47.3684	0.975773	5.29929	28.5714	0.224589	3.4484	66.6667	1.75056	6.37465	50	1.07737	6.38331
119570072		ACTR1A	ARP1 Actin-Related Protein 1 Homolog A, Centractin Alpha	6.4	42154	2	47.3684	0.967608	8.19169	0	0	0	83.3333	2.20332	18.3963	66.6667	0.860776	7.54402		X
5454096	Q13043	STK4	Serine/threonine-protein kinase 4 (EC 2.7.11.1) (Mammalian STE20-like protein kinase 1) (MST-1) (STE20-like kinase MST1) (Serine/threonine-protein kinase Krs-2) [Cleaved into: Serine/threonine-protein kinase 4 37kDa subunit (MST1/N); Serine/threonine-prot	4.8	55631	2	47.3684	0.950578	6.31575	0	0	0	83.3333	1.4555	10.9856	66.6667	1.55466	9.01432		X
119598044		LACTB	Lactamase, beta, isoform CRA_b	8.5	60694	2	47.3684	0.900992	5.33127	0	0	0	83.3333	1.42903	9.70878	66.6667	1.42411	7.17358
119610004		RNF213	Chromosome 17 open reading frame 27, isoform CRA_c	5.7	100542	3	47.3684	0.869147	7.23258	14.2857	0.186412	1.59644	83.3333	1.59129	12.8341	50	0.943533	8.20661
119609678		GRB2	Growth Factor Receptor Bound Protein 2	6.4	23537	3	47.3684	0.847641	7.32503	28.5714	0.509897	4.34037	66.6667	1.21348	9.6449	50	0.875834	8.48726
222352151	Q53SS8	PCBP1	Epididymis secretory protein Li 85 (Poly(RC) binding protein 1) (cDNA, FLJ94964, highly similar to Homo sapiens poly(rC) binding protein 1 (PCBP1), mRNA)	6.7	37499	3	47.3684	0.843852	4.883	28.5714	0.348154	4.07263	50	1.18392	4.79418	66.6667	1.0821	5.91727
576556	Q9UL25	RAB21	Ras-related protein Rab-21	5.8	17833	2	47.3684	0.824589	7.02629	0	0	0	66.6667	1.30895	9.47949	83.3333	1.30225	12.7704		X
62897603	Q53GB0	TOMM22	Mitochondrial import receptor Tom22 variant (Fragment)	4.1	15487	2	47.3684	0.789209	5.97384	57.1429	0.742458	6.2493	83.3333	1.63296	11.6263	0	0	0
4501859	P45954	ACADSB	Short/branched chain specific acyl-CoA dehydrogenase, mitochondrial (SBCAD) (EC 1.3.8.5) (2-methyl branched chain acyl-CoA dehydrogenase) (2-MEBCAD) (2-methylbutyryl-coenzyme A dehydrogenase) (2-methylbutyryl-CoA dehydrogenase)	6.6	47467	2	47.3684	0.787303	4.49932	0	0	0	83.3333	1.28752	8.03628	66.6667	1.20561	6.21158		X
34276	P08575	PTPRC	Receptor-type tyrosine-protein phosphatase C (EC 3.1.3.48) (Leukocyte common antigen) (L-CA) (T200) (CD antigen CD45)	5.9	130898	2	47.3684	0.787294	6.43347	0	0	0	66.6667	1.45241	11.0429	83.3333	1.04069	9.32974		X
1785635	Q6LAP8	SLC25A1	Mitochondrial citrate transport protein (Fragment)	10.3	34769	3	47.3684	0.757523	4.4541	14.2857	0.186412	1.59443	66.6667	1.05157	6.42311	66.6667	1.12977	5.82138
34223761	Q6URC4	DIAPH1	Diaphanous 1	5.2	141303	2	47.3684	0.756122	5.23281	0	0	0	83.3333	1.61512	9.41511	66.6667	0.779268	7.15545
11527773	Q9Y6K5	OAS3	2'-5'-oligoadenylate synthase 3 ((2-5')oligo(A) synthase 3) (2-5A synthase 3) (EC 2.7.7.84) (p100 OAS) (p100OAS)	8.3	121236	3	47.3684	0.754399	7.11147	14.2857	0.141789	1.54678	50	0.584639	4.92415	83.3333	1.63887	15.7909		X
7661920	P38919	EIF4A3	Eukaryotic initiation factor 4A-III (eIF-4A-III) (eIF4A-III) (EC 3.6.4.13) (ATP-dependent RNA helicase DDX48) (ATP-dependent RNA helicase eIF4A-3) (DEAD box protein 48) (Eukaryotic initiation factor 4A-like NUK-34) (Eukaryotic translation initiation facto	6.3	46872	3	47.3684	0.73715	7.6613	42.8571	0.395821	5.02579	33.3333	0.413559	3.22264	66.6667	1.45896	15.1747
310923127	F6XY72	NME2	Nucleoside diphosphate kinase B isoform b	10.1	9565	3	47.3684	0.732964	5.25326	57.1429	0.688699	6.64938	50	1.06887	6.22913	33.3333	0.448696	2.64858
119610105		ALYREF	THO complex 4	11.3	24794	3	47.3684	0.720033	5.58839	28.5714	0.300592	2.98745	66.6667	1.41413	9.65833	50	0.515286	4.5529
119575807		DEK	DEK Proto-Oncogene	8.9	43230	2	47.3684	0.708211	6.91264	100	1.38088	13.0093	0	0	0	33.3333	0.631637	6.71256		X
4506921	O43765	SGTA	Small glutamine-rich tetratricopeptide repeat-containing protein alpha (Alpha-SGT) (Vpu-binding protein) (UBP)	4.6	34045	2	47.3684	0.701749	5.55296	0	0	0	100	1.72737	13.3097	50	0.494837	4.27468		X
14149627	Q9Y4E8	USP15	Ubiquitin carboxyl-terminal hydrolase 15 (EC 3.4.19.12) (Deubiquitinating enzyme 15) (Ubiquitin thioesterase 15) (Ubiquitin-specific-processing protease 15) (Unph-2) (Unph4)	4.9	109278	3	47.3684	0.697637	5.95845	28.5714	0.422428	4.68435	66.6667	1.07151	7.7981	50	0.64484	5.60525
6468766	Q9UIQ6	LNPEP	Leucyl-cystinyl aminopeptidase (Cystinyl aminopeptidase) (EC 3.4.11.3) (Insulin-regulated membrane aminopeptidase) (Insulin-responsive aminopeptidase) (IRAP) (Oxytocinase) (OTase) (Placental leucine aminopeptidase) (P-LAP) [Cleaved into: Leucyl-cystinyl a	5.4	117300	3	47.3684	0.696001	6.41902	42.8571	0.339771	5.31534	66.6667	1.22514	8.66124	33.3333	0.582467	5.46443
14042728	Q8TCJ2	STT3B	Dolichyl-diphosphooligosaccharide--protein glycosyltransferase subunit STT3B (Oligosaccharyl transferase subunit STT3B) (STT3-B) (EC 2.4.99.18) (Source of immunodominant MHC-associated peptides homolog)	9.9	33410	3	47.3684	0.686271	4.5771	14.2857	0.161742	1.38259	83.3333	1.1692	8.3247	50	0.815293	4.55644
50845388	P07355	ANXA2	Annexin A2 (Annexin II) (Annexin-2) (Calpactin I heavy chain) (Calpactin-1 heavy chain) (Chromobindin-8) (Lipocortin II) (Placental anticoagulant protein IV) (PAP-IV) (Protein I) (p36)	8.5	40412	3	47.3684	0.68571	5.4042	100	1.47379	11.5202	16.6667	0.256504	2.04529	16.6667	0.195487	1.62781
46362557	Q15393	SF3B3	Splicing factor 3B subunit 3 (Pre-mRNA-splicing factor SF3b 130 kDa subunit) (SF3b130) (STAF130) (Spliceosome-associated protein 130) (SAP 130)	5	135517	3	47.3684	0.673185	5.68029	28.5714	0.348154	2.983	100	1.57623	13.1893	16.6667	0.149346	1.31815
62897195	Q53GW3	GLUD1	Glutamate dehydrogenase 1 variant (Fragment)	8	61340	3	47.3684	0.668209	6.62799	71.4286	1.22966	12.461	16.6667	0.212912	1.6453	50	0.468482	4.80549
7705704	Q9Y2Q3	GSTK1	Glutathione S-transferase kappa 1 (EC 2.5.1.18) (GST 13-13) (GST class-kappa) (GSTK1-1) (hGSTK1) (Glutathione S-transferase subunit 13)	8.7	25479	3	47.3684	0.660125	5.90548	14.2857	0.186412	1.59522	50	0.785286	6.49082	83.3333	1.08763	10.3488
13540192	Q13907	IDI1	Isopentenyl-diphosphate Delta-isomerase 1 (EC 5.3.3.2) (Isopentenyl pyrophosphate isomerase 1) (IPP isomerase 1) (IPPI1)	5.9	26432	3	47.3684	0.656233	6.92678	71.4286	0.912514	11.7136	50	0.622498	5.04352	16.6667	0.390974	3.22548
20521876		MESDC2	Mesoderm Development LRP Chaperone	8.3	26206	3	47.3684	0.645438	5.01196	14.2857	0.141789	1.554	33.3333	0.33379	3.06694	100	1.54468	10.9913		X
1655596	P62899	RPL31	60S ribosomal protein L31 (Large ribosomal subunit protein eL31)	11	14093	3	47.3684	0.628777	6.36835	42.8571	0.453635	7.10559	50	0.634764	5.11508	50	0.827124	6.7615
221044014	B7Z7P8	ETF1	Eukaryotic peptide chain release factor subunit 1 (cDNA FLJ56175, highly similar to Eukaryotic peptide chain release factor subunit1)	5.3	47477	3	47.3684	0.626434	5.12123	42.8571	0.411001	5.04111	66.6667	0.906164	6.38168	33.3333	0.598043	3.95426
193786953	O75746	SLC25A12	Calcium-binding mitochondrial carrier protein Aralar1 (Mitochondrial aspartate glutamate carrier 1) (Solute carrier family 25 member 12)	9.4	62721	3	47.3684	0.61379	4.55272	28.5714	0.280638	3.16795	66.6667	0.88313	6.4894	50	0.733128	4.23162
56550081	O43684	BUB3	Mitotic checkpoint protein BUB3	6.4	36936	3	47.3684	0.613569	4.64971	14.2857	0.141789	1.54886	50	0.634764	5.14368	83.3333	1.14278	7.7734
5729875	Q6IB11	PGRMC1	PGRMC1 protein (Progesterone receptor membrane component 1) (Progesterone receptor membrane component 1, isoform CRA_a) (cDNA, FLJ94602, Homo sapiens progesterone receptor membrane component 1 (PGRMC1),mRNA)	4.4	21653	2	47.3684	0.610558	4.70242	57.1429	0.628793	6.13678	0	0	0	83.3333	1.19984	7.73141		X
194391276	B4DPZ4	ARHGAP1	Rho-GTPase-activating protein 1	6.2	52756	3	47.3684	0.607861	5.65057	57.1429	0.790535	7.4946	50	0.714688	6.21854	33.3333	0.287913	2.93122
4503253	Q53G02	DAD1	Dolichyl-diphosphooligosaccharide--protein glycosyltransferase subunit DAD1 (Oligosaccharyl transferase subunit DAD1) (Fragment)	6.9	12479	3	47.3684	0.598525	5.92116	85.7143	1.12192	11.6106	16.6667	0.256504	2.03043	33.3333	0.329915	3.17425		X
112293277	O75937	DNAJC8	DnaJ homolog subfamily C member 8 (Splicing protein spf31)	9.5	29842	3	47.3684	0.593178	4.6842	28.5714	0.348154	2.98907	66.6667	0.977381	7.03035	50	0.494837	4.31571
344179069	G1UI39	CAD	CAD protein (Fragment)	5.5	21503	3	47.3684	0.585159	5.50951	85.7143	1.01252	9.86038	33.3333	0.371727	3.28875	16.6667	0.300007	2.65425
42789729	Q12912	LRMP	Lymphoid-restricted membrane protein (Protein Jaw1) [Cleaved into: Processed lymphoid-restricted membrane protein]	5.3	56195	3	47.3684	0.584614	4.77349	42.8571	0.487004	4.60948	83.3333	1.1331	8.40281	16.6667	0.150004	1.33553		X
16306492	P06493	CDK1	Cyclin-dependent kinase 1 (CDK1) (EC 2.7.11.22) (EC 2.7.11.23) (Cell division control protein 2 homolog) (Cell division protein kinase 1) (p34 protein kinase)	6.7	27504	3	47.3684	0.580621	4.60121	28.5714	0.348154	2.99546	83.3333	1.1331	8.41208	33.3333	0.29935	2.66373		X
10047337	Q96HY7	DHTKD1	Probable 2-oxoglutarate dehydrogenase E1 component DHKTD1, mitochondrial (EC 1.2.4.2) (Dehydrogenase E1 and transketolase domain-containing protein 1)	6.3	101086	3	47.3684	0.575838	4.78484	14.2857	0.161742	1.38841	66.6667	0.705518	6.36772	66.6667	0.929271	7.16447
3355597	Q32MZ4	LRRFIP1	Leucine-rich repeat flightless-interacting protein 1 (LRR FLII-interacting protein 1) (GC-binding factor 2) (TAR RNA-interacting protein)	4.4	86438	3	47.3684	0.558183	4.54267	14.2857	0.141789	1.54773	83.3333	1.08687	8.01694	50	0.515286	4.56251		X
4506681	P62280	RPS11	40S ribosomal protein S11 (Small ribosomal subunit protein uS17)	10.7	18432	3	47.3684	0.558103	5.71334	71.4286	0.989836	9.9484	33.3333	0.339523	3.32196	33.3333	0.272995	3.16384
158258705	A8K9B9	EHD4	EH-domain containing 4	6.2	61157	3	47.3684	0.557659	6.00611	42.8571	0.477103	6.64165	50	0.740816	6.47914	50	0.468482	4.79161
22907039	Q9NRW3	APOBEC3C	DNA dC->dU-editing enzyme APOBEC-3C (A3C) (EC 3.5.4.-) (APOBEC1-like) (Phorbolin I)	7.5	22808	3	47.3684	0.555685	4.8956	57.1429	0.770582	6.1303	33.3333	0.371727	3.29386	50	0.488931	5.05684
194376028	B4DF97	FAM162A	Growth and transformation-dependent protein	10.4	15930	3	47.3684	0.552392	4.82165	42.8571	0.568817	5.32878	16.6667	0.168442	1.6144	83.3333	0.917178	7.43726
7023323	Q8WXF1	PSPC1	Paraspeckle component 1 (Paraspeckle protein 1)	5.9	41740	2	47.3684	0.551266	6.17516	85.7143	1.05462	12.8624	0	0	0	50	0.515286	4.5486		X
38373669	P53992	SEC24C	Protein transport protein Sec24C (SEC24-related protein C)	6.7	118325	2	47.3684	0.541999	4.45158	0	0	0	50	0.537075	4.73143	100	1.17925	9.36522		X
19923233	Q59HG9	SCP2	Sterol carrier protein X isoform 1 proprotein variant (Fragment)	6.5	58975	3	47.3684	0.540707	5.56668	42.8571	0.454954	7.16482	33.3333	0.37826	3.08973	66.6667	0.803199	6.17914
4758606	V9HWF0	HEL-S-28	Epididymis secretory protein Li 28	8	51420	3	47.3684	0.537788	5.04068	28.5714	0.43421	4.41294	50	0.546702	4.70444	66.6667	0.649714	6.10927
190119	P29590	PML	Protein PML (Promyelocytic leukemia protein) (RING finger protein 71) (Tripartite motif-containing protein 19)	5.9	65007	3	47.3684	0.535732	5.62414	71.4286	0.870728	10.1373	16.6667	0.165348	1.44025	50	0.515286	4.54274
20271451	J3K000	PEPD	PEPD protein	5.6	54583	3	47.3684	0.530468	4.60968	28.5714	0.348154	2.98174	83.3333	0.974287	8.46641	33.3333	0.29935	2.65221
62088708	Q59F96	ABCF1	ATP-binding cassette, sub-family F, member 1 variant (Fragment)	7.6	67405	3	47.3684	0.530222	5.08694	85.7143	1.01958	9.79794	33.3333	0.339523	3.33778	16.6667	0.150004	1.33992
119599882	Q8TDB6	DTX3L	E3 ubiquitin-protein ligase DTX3L (EC 2.3.2.27) (B-lymphoma- and BAL-associated protein) (Protein deltex-3-like) (RING-type E3 ubiquitin transferase DTX3L) (Rhysin-2) (Rhysin2)	7.9	83527	3	47.3684	0.521992	4.63601	14.2857	0.186412	1.59452	50	0.590294	5.09437	83.3333	0.8452	7.72604
4758774	O96000	NDUFB10	NADH dehydrogenase [ubiquinone] 1 beta subcomplex subunit 10 (Complex I-PDSW) (CI-PDSW) (NADH-ubiquinone oxidoreductase PDSW subunit)	8.6	20759	3	47.3684	0.521146	5.12061	71.4286	0.716049	8.22777	33.3333	0.469416	3.66354	33.3333	0.34549	2.95265
4505685	P08559	PDHA1	Pyruvate dehydrogenase E1 component subunit alpha, somatic form, mitochondrial (EC 1.2.4.1) (PDHE1-A type I)	8	43277	3	47.3684	0.517537	5.29094	28.5714	0.366576	5.15352	33.3333	0.365995	3.01746	83.3333	0.8452	7.72473
119612068		DECR1	2,4-Dienoyl-CoA Reductase 1, Mitochondrial	7.9	21216	3	47.3684	0.51576	5.18087	42.8571	0.390788	5.02785	33.3333	0.37826	3.10639	66.6667	0.79906	7.43387
8922701	Q53H12	AGK	Acylglycerol kinase, mitochondrial (hAGK) (EC 2.7.1.107) (EC 2.7.1.94) (Multiple substrate lipid kinase) (HsMuLK) (MuLK) (Multi-substrate lipid kinase)	8	47119	3	47.3684	0.513768	5.01593	71.4286	0.876062	8.51076	16.6667	0.171081	1.723	50	0.433778	4.23154
4406703	Q6IAK0	SELT	Selenoprotein T	6.2	15845	3	47.3684	0.508226	4.53609	14.2857	0.186412	1.59825	50	0.546702	4.73119	83.3333	0.8452	7.76849
62087562	P31040	SDHA	Succinate dehydrogenase [ubiquinone] flavoprotein subunit, mitochondrial (EC 1.3.5.1) (Flavoprotein subunit of complex II) (Fp)	6.9	73158	3	47.3684	0.504043	5.43093	71.4286	0.849668	9.66679	16.6667	0.171081	1.71286	50	0.433778	4.20715		X
37589015	Q9BV61	TRAP1	TRAP1 protein (Fragment)	7.7	79358	3	47.3684	0.499196	5.45721	42.8571	0.363438	5.05009	33.3333	0.33379	3.07063	66.6667	0.822985	8.31875
47132622	Q13126	MTAP	S-methyl-5'-thioadenosine phosphorylase (EC 2.4.2.28) (5'-methylthioadenosine phosphorylase) (MTA phosphorylase) (MTAP) (MTAPase)	6.8	31218	3	47.3684	0.497488	5.82751	71.4286	0.759259	10.1136	16.6667	0.200647	1.58086	50	0.488931	5.07368
21264318	Q01433	AMPD2	AMP deaminase 2 (EC 3.5.4.6) (AMP deaminase isoform L)	6.5	100688	3	47.3684	0.496772	4.64687	57.1429	0.628793	6.13255	50	0.54017	4.90244	33.3333	0.29935	2.65801
14017877		TMX3	Thioredoxin Related Transmembrane Protein 3	4.7	55204	3	47.3684	0.49182	4.4151	28.5714	0.348154	2.98723	50	0.578906	4.668	66.6667	0.572345	5.82806
21434741	P50851	LRBA	Lipopolysaccharide-responsive and beige-like anchor protein (Beige-like protein) (CDC4-like protein)	5.3	317653	3	47.3684	0.486017	4.99494	28.5714	0.280638	3.15135	50	0.504871	4.77755	66.6667	0.706773	7.36318
194381352	B4DIW8	MRPS5	Mitochondrial 28S ribosomal protein S5	10.3	32010	3	47.3684	0.485746	4.63206	28.5714	0.325261	3.19903	50	0.504871	4.7715	66.6667	0.653853	6.16449
763118	P05771	PRKCB	Protein kinase C beta type (PKC-B) (PKC-beta) (EC 2.7.11.13)	4.7	6074	2	47.3684	0.485117	4.53429	0	0	0	50	0.552435	4.97957	100	0.983768	9.37902		X
119597834	G5EA42	TMOD2	Tropomodulin 2 (Neuronal), isoform CRA_a (Tropomodulin-2)	6.5	34474	3	47.3684	0.476245	5.00699	71.4286	0.715851	8.04647	16.6667	0.168442	1.61861	50	0.504507	4.84932
27262647	Q8WWM7	ATXN2L	Ataxin-2-like protein (Ataxin-2 domain protein) (Ataxin-2-related protein)	8.8	113374	3	47.3684	0.473751	4.43217	28.5714	0.303532	2.93891	33.3333	0.37826	3.11554	83.3333	0.767832	7.49094
4502211	P62330	ARF6	ADP-ribosylation factor 6	9.3	20083	3	47.3684	0.463447	4.93497	85.7143	0.854701	9.66147	16.6667	0.171081	1.70758	33.3333	0.29935	2.64811		X
34365437	Q6MZI0	ANXA4	Annexin (Fragment)	8.7	12749	3	47.3684	0.448782	5.32825	71.4286	0.62041	8.45972	33.3333	0.413559	4.14188	33.3333	0.283774	2.86122
5138928	Q8WVM8	SCFD1	Sec1 family domain-containing protein 1 (SLY1 homolog) (Sly1p) (Syntaxin-binding protein 1-like 2)	6	72481	3	47.3684	0.439852	4.64594	42.8571	0.391364	4.82519	16.6667	0.168442	1.62261	83.3333	0.767832	7.46015
61104911	Q58FF8	HSP90AB2P	Putative heat shock protein HSP 90-beta 2 (Heat shock protein 90-beta b) (Heat shock protein 90Bb)	4.9	49123	2	42.1053	3.71551	5.59685	71.4286	7.64661	10.6111	50	2.84473	5.3438	0	0	0	X	X
18105045	Q96KK5	HIST1H2AH	Histone H2A type 1-H (Histone H2A/s)	11.3	13907	2	42.1053	1.83809	6.30984	100	4.87389	15.794	0	0	0	16.6667	0.134428	1.55484		X
14141170	O94776	MTA2	Metastasis-associated protein MTA2 (Metastasis-associated 1-like 1) (MTA1-L1 protein) (p53 target protein in deacetylase complex)	10	75024	3	42.1053	1.25215	6.69024	28.5714	2.30001	7.30339	50	0.720877	6.57517	50	0.560908	6.08997
914833	P02538	KRT6C	Keratin, type II cytoskeletal 6A (Cytokeratin-6A) (CK-6A) (Cytokeratin-6D) (CK-6D) (Keratin-6A) (K6A) (Type-II keratin Kb6) (allergen Hom s 5)	5.2	42469	2	42.1053	1.15324	9.30886	100	2.98849	24.0303	16.6667	0.165348	1.44265	0	0	0		X
20149498	P02792	FTL	Ferritin light chain (Ferritin L subunit)	5.4	20021	3	42.1053	1.12803	6.38158	14.2857	0.110725	1.66574	33.3333	0.543607	4.52095	83.3333	2.8993	13.744		X
171460916	O00429	DNM1L	Dynamin-1-like protein (EC 3.6.5.5) (Dnm1p/Vps1p-like protein) (DVLP) (Dynamin family member proline-rich carboxyl-terminal domain less) (Dymple) (Dynamin-like protein) (Dynamin-like protein 4) (Dynamin-like protein IV) (HdynIV) (Dynamin-related protein 1	6.5	79442	3	42.1053	0.960067	8.72326	14.2857	0.161742	1.37773	16.6667	0.425824	3.2676	100	2.42569	22.7487		X
34281	P08575	PTPRC	Receptor-type tyrosine-protein phosphatase C (EC 3.1.3.48) (Leukocyte common antigen) (L-CA) (T200) (CD antigen CD45)	5.7	147254	2	42.1053	0.952618	6.88978	0	0	0	66.6667	1.1009	10.1109	66.6667	1.91572	11.7068
221044958	B7Z920	TPP2	Tripeptidyl-peptidase 2 (EC 3.4.14.10) (Fragment)	5.9	117965	3	42.1053	0.902861	7.1253	57.1429	1.51151	10.6777	50	0.879693	8.20433	16.6667	0.215936	1.90174
116534937	P09914	IFIT1	Interferon-induced protein with tetratricopeptide repeats 1 (IFIT-1) (Interferon-induced 56 kDa protein) (IFI-56K) (P56)	6.8	55342	3	42.1053	0.902273	6.53305	28.5714	0.509897	4.3552	50	1.54253	8.89463	50	0.719785	6.71231
194375179	B4DVJ0	GPI	Glucose-6-phosphate isomerase (EC 5.3.1.9)	8.9	59991	3	42.1053	0.893597	4.14072	14.2857	0.485227	1.38848	50	0.787846	5.06335	66.6667	1.47578	6.42904
404435530	J9UEL0	HLA-A	MHC class I antigen (Fragment)	5.9	21097	3	42.1053	0.886484	4.56178	71.4286	1.4879	8.398	16.6667	0.425824	1.65564	33.3333	0.645497	2.99234
62088042	Q59G78	LDHB	Lactate dehydrogenase B variant (Fragment)	10.4	15006	2	42.1053	0.883435	4.41653	0	0	0	83.3333	2.13226	9.42873	50	0.665289	4.55696		X
14211889	Q9C005	DPY30	Protein dpy-30 homolog (Dpy-30-like protein) (Dpy-30L)	4.7	11251	3	42.1053	0.810265	4.24073	28.5714	0.509897	2.97846	66.6667	1.55954	6.42711	33.3333	0.411423	3.52701
373251164	Q68D38	GLS	Glutaminase kidney isoform, mitochondrial isoform	7.8	65442	3	42.1053	0.782992	4.12697	28.5714	0.348154	2.99825	50	1.08362	5.26912	50	0.989673	4.30166
7657381	Q9UMS4	PRPF19	Pre-mRNA-processing factor 19 (EC 2.3.2.27) (Nuclear matrix protein 200) (PRP19/PSO4 homolog) (hPso4) (RING-type E3 ubiquitin transferase PRP19) (Senescence evasion factor)	6.1	55181	3	42.1053	0.763322	4.27043	42.8571	0.905451	5.32636	33.3333	0.566641	3.02111	50	0.794187	4.28782
48146215	Q6IAV5	OXCT	Succinyl-CoA:3-ketoacid-coenzyme A transferase (EC 2.8.3.5)	7.20737	56192	2	42.1053	0.759443	7.3537	42.8571	0.439124	4.9837	0	0	0	83.3333	1.89259	17.4724		X
54673639	P55957	BID	BH3-interacting domain death agonist (p22 BID) (BID) [Cleaved into: BH3-interacting domain death agonist p15 (p15 BID); BH3-interacting domain death agonist p13 (p13 BID); BH3-interacting domain death agonist p11 (p11 BID)]	6.6	26828	3	42.1053	0.752015	5.88265	14.2857	0.161742	1.38294	50	0.957166	7.7122	66.6667	1.23552	9.30275
62898205	Q53FG6	SF3B4	Splicing factor 3b, subunit 4 variant (Fragment)	8.5	44368	3	42.1053	0.748901	6.15878	14.2857	0.161742	1.38646	50	1.12721	8.81272	66.6667	1.05561	9.07254
4506387	P54727	RAD23B	UV excision repair protein RAD23 homolog B (HR23B) (hHR23B) (XP-C repair-complementing complex 58 kDa protein) (p58)	4.6	43153	3	42.1053	0.742065	5.74756	28.5714	0.720978	4.56766	66.6667	0.967754	8.30409	33.3333	0.540977	4.5676
7158824	Q9Y5S9	RBM8A	RNA-binding protein 8A (Binder of OVCA1-1) (BOV-1) (RNA-binding motif protein 8A) (RNA-binding protein Y14) (Ribonucleoprotein RBM8A)	5.6	19761	2	42.1053	0.740486	5.80376	0	0	0	66.6667	1.03606	8.28775	66.6667	1.30882	10.0908		X
3165457	O60449	LY75	Lymphocyte antigen 75 (Ly-75) (C-type lectin domain family 13 member B) (DEC-205) (gp200-MR6) (CD antigen CD205)	6.2	198271	3	42.1053	0.726665	6.21694	28.5714	0.419488	4.73069	33.3333	0.339523	3.33183	66.6667	1.47218	10.836
28557709	P21108	PRPS1L1	Ribose-phosphate pyrophosphokinase 3 (EC 2.7.6.1) (Phosphoribosyl pyrophosphate synthase 1-like 1) (PRPS1-like 1) (Phosphoribosyl pyrophosphate synthase III) (PRS-III)	5.9	34821	2	42.1053	0.721725	5.11436	0	0	0	33.3333	0.457151	3.61827	100	1.82831	12.5772		X
7662502	Q9ULC4	MCTS1	Malignant T-cell-amplified sequence 1 (MCT-1) (Multiple copies T-cell malignancies)	9.1	20537	3	42.1053	0.710348	6.11395	14.2857	0.161742	1.38504	83.3333	1.46204	12.4672	33.3333	0.5987	5.27772		X
47078295	P00813	ADA	Adenosine deaminase (EC 3.5.4.4) (Adenosine aminohydrolase)	5.6	40765	2	42.1053	0.698279	4.07821	0	0	0	66.6667	1.22265	6.42204	66.6667	0.988564	6.4923
102469694	O00182	LGALS9	Galectin-9 (Gal-9) (Ecalectin) (Tumor antigen HOM-HD-21)	8.1	35889	3	42.1053	0.69239	6.4838	71.4286	1.10025	11.0813	33.3333	0.770383	5.98731	16.6667	0.138567	1.61648
51094896	A4D1G5	RPS27	40S ribosomal protein S27	9.9	16879	3	42.1053	0.690247	4.43026	57.1429	0.735805	6.52741	16.6667	0.401293	1.57461	50	0.926051	4.83923
13940245	Q68EM7	ARHGAP17	Rho GTPase-activating protein 17 (Rho-type GTPase-activating protein 17) (RhoGAP interacting with CIP4 homologs protein 1) (RICH-1)	6.8	25761	3	42.1053	0.688602	4.2623	28.5714	0.534566	3.00304	50	0.846798	5.12917	50	0.710115	4.86458
3947688	O95486	SEC24A	Protein transport protein Sec24A (SEC24-related protein A)	7.9	118792	3	42.1053	0.683883	6.16421	28.5714	0.601183	4.35533	50	0.670063	6.49349	50	0.794187	7.9453
1017757	P78527	PRKDC	DNA-dependent protein kinase catalytic subunit (DNA-PK catalytic subunit) (DNA-PKcs) (EC 2.7.11.1) (DNPK1) (p460)	6.5	105853	3	42.1053	0.67716	4.09716	14.2857	0.161742	1.3791	100	1.50563	10.028	16.6667	0.450011	1.33741
21739643	Q8N163	CCAR2	Cell cycle and apoptosis regulator protein 2 (Cell division cycle and apoptosis regulator protein 2) (DBIRD complex subunit KIAA1967) (Deleted in breast cancer gene 1 protein) (DBC-1) (DBC.1) (NET35) (p30 DBC)	5	102761	3	42.1053	0.677001	8.33537	71.4286	1.38281	18.5562	16.6667	0.200647	1.57192	33.3333	0.329915	3.17456		X
12655017	P80217	IFI35	Interferon-induced 35 kDa protein (IFP 35) (Ifi-35)	5.7	31745	3	42.1053	0.671921	4.02286	28.5714	0.348154	2.9795	66.6667	1.07804	6.30633	33.3333	0.643526	2.95664
11544639	O95373	IPO7	Importin-7 (Imp7) (Ran-binding protein 7) (RanBP7)	4.6	116379	2	42.1053	0.665456	5.98041	0	0	0	66.6667	1.40794	12.4648	66.6667	0.699336	6.4732		X
1545952	Q93009	USP7	Ubiquitin carboxyl-terminal hydrolase 7 (EC 3.4.19.12) (Deubiquitinating enzyme 7) (Herpesvirus-associated ubiquitin-specific protease) (Ubiquitin thioesterase 7) (Ubiquitin-specific-processing protease 7)	5.2	128253	3	42.1053	0.651768	6.21318	14.2857	0.161742	1.38056	16.6667	0.330696	2.87951	100	1.54454	15.1849		X
8922498	V9HW45	HEL-S-302	Epididymis secretory protein Li 302	6.7	29989	3	42.1053	0.632758	6.08886	28.5714	0.509897	4.34568	33.3333	0.424946	3.6538	66.6667	0.983907	10.5576
7019415	P61619	SEC61A1	Protein transport protein Sec61 subunit alpha isoform 1 (Sec61 alpha-1)	8	52246	2	42.1053	0.618467	4.64646	0	0	0	83.3333	1.46364	10.4323	50	0.494837	4.2815		X
190194386	Q9HD45	TM9SF3	Transmembrane 9 superfamily member 3 (EP70-P-iso) (SM-11044-binding protein)	6.8	67870	2	42.1053	0.616724	4.36171	0	0	0	66.6667	0.747349	7.60537	66.6667	1.20561	6.20671
7657369	P51970	NDUFA8	NADH dehydrogenase [ubiquinone] 1 alpha subcomplex subunit 8 (Complex I-19kD) (CI-19kD) (Complex I-PGIV) (CI-PGIV) (NADH-ubiquinone oxidoreductase 19 kDa subunit)	7.5	20087	2	42.1053	0.613055	5.35958	0	0	0	50	0.715144	6.31497	83.3333	1.2262	10.657		X
2196872	Q92888	ARHGEF1	Rho guanine nucleotide exchange factor 1 (115 kDa guanine nucleotide exchange factor) (p115-RhoGEF) (p115RhoGEF) (Sub1.5)	5.9	97886	3	42.1053	0.61252	5.43194	14.2857	0.138849	1.60966	66.6667	1.20466	10.8115	50	0.573002	4.51167
14043026	Q9BV40	VAMP8	Vesicle-associated membrane protein 8 (VAMP-8) (Endobrevin) (EDB)	7.3	11420	2	42.1053	0.611166	4.84956	57.1429	0.648534	6.81195	0	0	0	66.6667	1.17874	7.40965		X
9408096	Q9NQC3	RTN4	Reticulon-4 (Foocen) (Neurite outgrowth inhibitor) (Nogo protein) (Neuroendocrine-specific protein) (NSP) (Neuroendocrine-specific protein C homolog) (RTN-x) (Reticulon-5)	4.3	129942	2	42.1053	0.600738	4.49712	0	0	0	66.6667	1.09914	8.0492	66.6667	0.803199	6.19167
221043054	Q16698	DECR1	2,4-dienoyl-CoA reductase, mitochondrial (EC 1.3.1.34) (2,4-dienoyl-CoA reductase [NADPH]) (4-enoyl-CoA reductase [NADPH]) (Short chain dehydrogenase/reductase family 18C member 1)	9.2	34995	3	42.1053	0.600454	4.53847	42.8571	0.679543	5.30572	50	0.670063	5.23421	33.3333	0.438574	2.94762
62896777	Q12907	LMAN2	Vesicular integral-membrane protein VIP36 (Glycoprotein GP36b) (Lectin mannose-binding 2) (Vesicular integral-membrane protein 36) (VIP36)	6.6	40248	3	42.1053	0.599149	5.54821	28.5714	0.445321	4.45941	50	0.877398	7.56804	50	0.500367	4.79863
10337595	P35813	PPM1A	Protein phosphatase 1A (EC 3.1.3.16) (Protein phosphatase 2C isoform alpha) (PP2C-alpha) (Protein phosphatase IA)	5.1	42449	3	42.1053	0.598298	4.97658	14.2857	0.141789	1.56024	33.3333	0.549797	4.86509	83.3333	1.17939	9.07381
23065563	Q5T8R2	GSTM5	Glutathione S-transferase (EC 2.5.1.18)	7.2	25676	2	42.1053	0.596561	4.14213	0	0	0	66.6667	1.1362	6.96398	66.6667	0.752913	6.15275		X
15530205	Q96CV8	THOP1	Thimet oligopeptidase 1	5.7	78824	3	42.1053	0.592843	5.79213	42.8571	0.792311	7.90792	16.6667	0.165348	1.44101	66.6667	0.787624	7.67483
119598172		MAP2K1	Mitogen-Activated Protein Kinase Kinase 1	6	40746	3	42.1053	0.592269	5.56624	14.2857	0.141789	1.54176	66.6667	1.21039	11.0615	50	0.49971	4.76625		X
27436901	P52815	MRPL12	39S ribosomal protein L12, mitochondrial (L12mt) (MRP-L12) (5c5-2) (Mitochondrial large ribosomal subunit protein bL12m)	9.2	21330	2	42.1053	0.58304	5.02649	0	0	0	50	0.882974	6.87099	83.3333	0.963318	9.04622
7706563	Q92930	RAB8B	Ras-related protein Rab-8B	9.4	23585	3	42.1053	0.579941	5.39905	57.1429	0.745596	7.39596	16.6667	0.256504	3.63507	50	0.710115	4.83331
19913428	P21281	ATP6V1B2	V-type proton ATPase subunit B, brain isoform (V-ATPase subunit B 2) (Endomembrane proton pump 58 kDa subunit) (HO57) (Vacuolar proton pump subunit B 2)	5.5	56482	3	42.1053	0.562398	6.05984	57.1429	0.648336	8.21845	33.3333	0.679046	6.63762	33.3333	0.34549	2.96366
119595581		PRPF6	Chromosome 20 open reading frame 14, isoform CRA_b	8.4	59636	3	42.1053	0.561197	5.82654	42.8571	0.723019	7.65022	33.3333	0.510604	5.01566	50	0.422998	4.50979
551638	P43307	SSR1	Translocon-associated protein subunit alpha (TRAP-alpha) (Signal sequence receptor subunit alpha) (SSR-alpha)	4.3	32184	3	42.1053	0.558635	5.10538	57.1429	0.506547	6.67426	33.3333	0.457151	3.60194	33.3333	0.720888	4.77848
21708041	Q8N4N4	PSIP1	PC4 and SFRS1 interacting protein 1, isoform CRA_a (PSIP1 protein)	9.3	5703	3	42.1053	0.55616	5.80883	42.8571	0.608839	6.27409	50	0.504871	4.77006	33.3333	0.54599	6.30481
19923236	P23497	SP100	Nuclear autoantigen Sp-100 (Nuclear dot-associated Sp100 protein) (Speckled 100 kDa)	8.2	100398	3	42.1053	0.551616	4.80561	28.5714	0.437348	3.17403	33.3333	0.413559	3.21414	66.6667	0.822985	8.3006
4503729	Q02790	FKBP4	Peptidyl-prolyl cis-trans isomerase FKBP4 (PPIase FKBP4) (EC 5.2.1.8) (51 kDa FK506-binding protein) (FKBP51) (52 kDa FK506-binding protein) (52 kDa FKBP) (FKBP-52) (59 kDa immunophilin) (p59) (FK506-binding protein 4) (FKBP-4) (FKBP59) (HSP-binding immun	5.2	51786	3	42.1053	0.551369	3.89125	14.2857	0.161742	1.38921	83.3333	1.25795	8.03781	33.3333	0.29935	2.66373
4506019	P63151	PPP2R2A	Serine/threonine-protein phosphatase 2A 55 kDa regulatory subunit B alpha isoform (PP2A subunit B isoform B55-alpha) (PP2A subunit B isoform PR55-alpha) (PP2A subunit B isoform R2-alpha) (PP2A subunit B isoform alpha)	5.8	51674	3	42.1053	0.54634	5.06006	28.5714	0.328201	3.1456	50	0.909259	8.07738	50	0.437917	4.27628
1232077	P49736	MCM2	DNA replication licensing factor MCM2 (EC 3.6.4.12) (Minichromosome maintenance protein 2 homolog) (Nuclear protein BM28)	5.3	100886	3	42.1053	0.539914	4.31968	42.8571	0.366378	5.01503	33.3333	0.566641	3.02853	50	0.715646	4.79958
4885153	P46109	CRKL	Crk-like protein	6.3	33778	3	42.1053	0.53937	4.29127	28.5714	0.348154	2.98697	50	0.637858	5.3005	50	0.663968	4.80372
11056044	V9HWB5	HEL-S-66p	Epididymis secretory sperm binding protein Li 66p (Pyrophosphatase (Inorganic) 1, isoform CRA_a)	5.5	32661	2	42.1053	0.535591	4.06755	0	0	0	50	0.634764	5.11	83.3333	1.06128	7.77057
608723	P61221	ABCE1	ATP-binding cassette sub-family E member 1 (2'-5'-oligoadenylate-binding protein) (HuHP68) (RNase L inhibitor) (Ribonuclease 4 inhibitor) (RNS4I)	6.4	45564	3	42.1053	0.528105	5.13085	28.5714	0.422428	4.69741	33.3333	0.457151	3.60854	66.6667	0.722348	7.15885
6165618	P13284	IFI30	Gamma-interferon-inducible lysosomal thiol reductase (EC 1.8.-.-) (Gamma-interferon-inducible protein IP-30) (Legumaturain)	4.7	29131	3	42.1053	0.527219	4.24523	14.2857	0.161742	1.37813	83.3333	1.13046	8.38693	33.3333	0.350364	3.4485		X
7706751	Q9NRH3	TUBG2	Tubulin gamma-2 chain (Gamma-2-tubulin)	5.4	51092	3	42.1053	0.522822	4.59882	28.5714	0.509897	4.34808	66.6667	0.761375	6.84032	33.3333	0.29935	2.64984
119569069		RPL23A	Ribosomal Protein L23a	10.7	13041	3	42.1053	0.521651	4.97563	57.1429	0.727422	6.70745	16.6667	0.168442	1.61808	50	0.634795	6.31273
51944953	Q15155	NOMO1	Nodal modulator 1 (pM5 protein)	5.5	134324	3	42.1053	0.516477	4.40136	57.1429	0.762411	6.20171	50	0.596027	5.36686	16.6667	0.150004	1.33545
4803698	P05976	MYL1	Myosin light chain 1/3, skeletal muscle isoform (MLC1/MLC3) (MLC1F/MLC3F) (Myosin light chain alkali 1/2) (Myosin light chain A1/A2)	4.8	21164	3	42.1053	0.514105	4.69315	42.8571	0.502089	4.84511	33.3333	0.37826	4.39018	50	0.663968	4.81883
27529720	Q9UKV3	ACIN1	Apoptotic chromatin condensation inducer in the nucleus (Acinus)	5.8	145849	3	42.1053	0.510252	4.02236	14.2857	0.113863	1.79148	66.6667	1.04504	6.37342	50	0.437917	4.27398		X
96975097	Q9NRW1	RAB6B	Ras-related protein Rab-6B	5.3	23463	3	42.1053	0.510018	5.3384	14.2857	0.115183	2.96787	66.6667	1.00076	7.88164	50	0.479918	5.56077
119620360	D6W5E6	UGP2	UDP-glucose pyrophosphorylase 2, isoform CRA_b	7.4	38747	2	42.1053	0.509614	5.14757	71.4286	0.849668	9.64103	50	0.622498	5.05278	0	0	0
115298668	Q96DI7	SNRNP40	U5 small nuclear ribonucleoprotein 40 kDa protein (U5 snRNP 40 kDa protein) (U5-40K) (38 kDa-splicing factor) (Prp8-binding protein) (hPRP8BP) (U5 snRNP-specific 40 kDa protein) (WD repeat-containing protein 57)	8	39292	3	42.1053	0.508381	4.01838	28.5714	0.534566	3.00446	50	0.552435	4.99922	50	0.433778	4.22044
27477134	Q8TEM1	NUP210	Nuclear pore membrane glycoprotein 210 (Nuclear pore protein gp210) (Nuclear envelope pore membrane protein POM 210) (POM210) (Nucleoporin Nup210) (Pore membrane protein of 210 kDa)	6.3	205092	3	42.1053	0.505799	4.75193	57.1429	0.600867	6.38334	16.6667	0.256504	2.02814	50	0.644183	5.57241
119570878	A0A024QYX7	EIF3C	Eukaryotic translation initiation factor 3 subunit C (eIF3c) (Eukaryotic translation initiation factor 3 subunit 8) (eIF3 p110)	6.2	69249	3	42.1053	0.503293	4.76141	57.1429	0.636909	6.90881	50	0.634764	5.11715	16.6667	0.215936	1.90036
8655683	Q9P258	RCC2	Protein RCC2 (RCC1-like protein TD-60) (Telophase disk protein of 60 kDa)	8.4	36109	3	42.1053	0.49922	4.42188	71.4286	0.742656	7.90086	16.6667	0.168442	1.61493	33.3333	0.54599	3.17001
150010589	P13164	IFITM1	Interferon-induced transmembrane protein 1 (Dispanin subfamily A member 2a) (DSPA2a) (Interferon-induced protein 17) (Interferon-inducible protein 9-27) (Leu-13 antigen) (CD antigen CD225)	8	13920	3	42.1053	0.497296	4.63474	42.8571	0.414257	4.60082	16.6667	0.200647	1.5765	66.6667	0.890823	7.73254
73622130	Q9H3K6	BOLA2B	BolA-like protein 2	8.2	16933	2	42.1053	0.495345	4.48126	71.4286	0.881505	7.95184	50	0.54017	4.91349	0	0	0		X
15823767	P37108	SRP14	Signal recognition particle 14 kDa protein (SRP14) (18 kDa Alu RNA-binding protein)	10.5	14515	3	42.1053	0.494937	4.14824	42.8571	0.58417	4.53352	16.6667	0.256504	2.0255	66.6667	0.629264	5.82148
9845511	P63000	RAC1	Ras-related C3 botulinum toxin substrate 1 (Cell migration-inducing gene 5 protein) (Ras-like protein TC25) (p21-Rac1)	8.5	21432	3	42.1053	0.490135	4.62378	14.2857	0.115183	1.86535	66.6667	0.753082	6.58931	50	0.664632	5.87642
7657581	Q9UJS0	SLC25A13	Calcium-binding mitochondrial carrier protein Aralar2 (Citrin) (Mitochondrial aspartate glutamate carrier 2) (Solute carrier family 25 member 13)	8.8	74157	3	42.1053	0.489538	4.30528	42.8571	0.608839	4.73857	33.3333	0.339523	3.3276	50	0.500367	4.77747
7018436	Q9UBT2	UBA2	SUMO-activating enzyme subunit 2 (EC 2.3.2.-) (Anthracycline-associated resistance ARX) (Ubiquitin-like 1-activating enzyme E1B) (Ubiquitin-like modifier-activating enzyme 2)	5	71152	2	42.1053	0.488268	4.09058	0	0	0	66.6667	0.83541	6.73565	66.6667	0.710773	6.21784		X
531167	P61289	PSME3	Proteasome activator complex subunit 3 (11S regulator complex subunit gamma) (REG-gamma) (Activator of multicatalytic protease subunit 3) (Ki nuclear autoantigen) (Proteasome activator 28 subunit gamma) (PA28g) (PA28gamma)	6.1	30886	3	42.1053	0.485553	4.33271	42.8571	0.394502	4.95488	50	0.71205	4.7125	33.3333	0.365282	3.22705
15082470	Q96EL6	AP2B1	Adaptor Related Protein Complex 2 Beta 1 Subunit	4.7	61064	2	42.1053	0.476036	4.15394	0	0	0	66.6667	0.796674	6.9477	66.6667	0.710773	6.20645
119630558	A0A087WZQ7	NAPB	Beta-soluble NSF attachment protein (N-ethylmaleimide-sensitive factor attachment protein, beta, isoform CRA_d)	5.2	33899	2	42.1053	0.47513	4.35491	0	0	0	66.6667	0.705518	6.36456	66.6667	0.79906	7.42598
1731809	Q99471	PFDN5	Prefoldin subunit 5 (Myc modulator 1) (c-Myc-binding protein Mm-1)	5.6	18643	3	42.1053	0.47121	4.05988	14.2857	0.161742	1.39744	50	0.670063	5.26816	66.6667	0.633404	5.95778
119582091	A0A0S2Z377	ANXA6	Annexin (Fragment)	5.3	75277	3	42.1053	0.466954	4.4935	85.7143	0.992231	9.58637	16.6667	0.171081	1.71516	16.6667	0.150004	1.33015
6688197	O95861	HEL20	3'(2'),5'-bisphosphate nucleotidase 1 (EC 3.1.3.7) (Bisphosphate 3'-nucleotidase 1) (PAP-inositol 1,4-phosphatase) (PIP)	5.4	33423	3	42.1053	0.458514	5.19523	71.4286	0.834747	9.85594	33.3333	0.339523	3.33221	16.6667	0.138567	1.62074
4502271	P50993	ATP1A2	Sodium/potassium-transporting ATPase subunit alpha-2 (Na(+)/K(+) ATPase alpha-2 subunit) (EC 3.6.3.9) (Sodium pump subunit alpha-2)	5.4	112247	3	42.1053	0.458451	4.84942	42.8571	0.370835	5.22068	16.6667	0.401293	3.13826	66.6667	0.617828	6.12746
49522841	Q6DKI2	LGALS9C	Galectin-9C (Gal-9C) (Galectin-9-like protein B)	9.4	39615	3	42.1053	0.453605	4.17857	42.8571	0.478423	5.07864	50	0.578906	4.65791	33.3333	0.29935	2.64912
28862	Q04917	YWHAH	14-3-3 protein eta (Protein AS1)	4.9	22940	3	42.1053	0.450434	4.40269	71.4286	0.743975	8.00083	16.6667	0.212912	1.64465	33.3333	0.34549	2.9629		X
211827908	Q96G25	MED8	Mediator of RNA polymerase II transcription subunit 8 (Activator-recruited cofactor 32 kDa component) (ARC32) (Mediator complex subunit 8)	9.6	32275	2	42.1053	0.450048	4.75828	85.7143	0.829715	9.83014	33.3333	0.457151	3.59941	0	0	0		X
119627697		MYCBP	C-myc binding protein, isoform CRA_c	5.6	14040	3	42.1053	0.449611	4.12349	14.2857	0.186412	1.60339	50	0.552435	4.98281	66.6667	0.653853	6.20428
13236577	Q9BU02	THTPA	Thiamine-triphosphatase (ThTPase) (EC 3.6.1.28)	4.6	25567	3	42.1053	0.449467	3.97342	28.5714	0.348154	2.98921	66.6667	0.717783	6.43843	33.3333	0.29935	2.65666
4504937	Q16719	KYNU	Kynureninase (EC 3.7.1.3) (L-kynurenine hydrolase)	6.6	52352	3	42.1053	0.448228	5.05583	71.4286	0.825456	9.8068	16.6667	0.168442	1.62542	33.3333	0.287913	2.94345
1857620	P35573	AGL	Glycogen debranching enzyme (Glycogen debrancher) [Includes: 4-alpha-glucanotransferase (EC 2.4.1.25) (Oligo-1,4-1,4-glucantransferase); Amylo-alpha-1,6-glucosidase (Amylo-1,6-glucosidase) (EC 3.2.1.33) (Dextrin 6-alpha-D-glucosidase)]	6.3	174634	3	42.1053	0.446835	4.63194	42.8571	0.339771	5.316	33.3333	0.457151	3.60549	50	0.561426	4.86033
4502419	V9HWI1	HEL-S-10	Epididymis secretory protein Li 10	7.5	22120	3	42.1053	0.446169	4.49459	42.8571	0.339771	5.30771	33.3333	0.413559	3.21472	50	0.602909	4.82582
4507135	X5DP00	SNRPN	Small nuclear ribonucleoprotein polypeptide N isoform A, fragment	11.7	24596	3	42.1053	0.445975	4.1999	42.8571	0.487004	4.57819	66.6667	0.705518	6.34072	16.6667	0.138567	1.61775
28374365	Q86X55	CARM1	Histone-arginine methyltransferase CARM1 (EC 2.1.1.319) (Coactivator-associated arginine methyltransferase 1) (Protein arginine N-methyltransferase 4)	6.1	42717	3	42.1053	0.441412	4.07837	42.8571	0.414257	4.59878	16.6667	0.342161	1.72714	66.6667	0.572345	5.82246
238684658	C9WEP3	HLA-B	MHC class I antigen (Fragment)	6.4	21045	3	42.1053	0.441007	5.0422	57.1429	0.557563	7.07841	50	0.596027	6.36583	16.6667	0.150004	1.34299
38570156	Q9H2R1	NT5DC1	5'-nucleotidase domain containing 1, isoform CRA_c (HT023)	5.9	51827	3	42.1053	0.440709	4.95585	71.4286	0.807138	9.67301	16.6667	0.165348	1.44231	33.3333	0.288571	2.96603
4505061	P20645	M6PR	Cation-dependent mannose-6-phosphate receptor (CD Man-6-P receptor) (CD-MPR) (46 kDa mannose 6-phosphate receptor) (MPR 46)	5.5	30975	3	42.1053	0.439602	4.51558	57.1429	0.505227	6.63047	33.3333	0.457151	3.60366	33.3333	0.34549	2.96012
4507149	V9HWC9	HEL-S-44	Superoxide dismutase [Cu-Zn] (EC 1.15.1.1)	5.7	15937	3	42.1053	0.437214	4.61456	71.4286	0.687926	8.30855	33.3333	0.365995	3.01394	16.6667	0.215936	1.90554
189054116	B2R9T9	TMEM109	Transmembrane Protein 109	11.1	26195	3	42.1053	0.434387	4.07635	28.5714	0.325261	3.19738	33.3333	0.37826	3.07751	66.6667	0.617828	6.10064
1009337	P49792	RANBP2	E3 SUMO-protein ligase RanBP2 (EC 2.3.2.-) (358 kDa nucleoporin) (Nuclear pore complex protein Nup358) (Nucleoporin Nup358) (Ran-binding protein 2) (RanBP2) (p270)	5.8	358170	3	42.1053	0.434148	4.24647	42.8571	0.443384	5.01475	33.3333	0.37826	3.09377	50	0.479261	4.50286
62421170	Q562L9	ACT	Actin-like protein (Fragment)	6.1	11557	2	42.1053	0.429275	3.94179	0	0	0	66.6667	0.705518	6.33147	66.6667	0.653853	6.15088
363543330	Q96IU4	ABHD14B	Protein ABHD14B (EC 3.-.-.-) (Alpha/beta hydrolase domain-containing protein 14B) (Abhydrolase domain-containing protein 14B) (CCG1-interacting factor B)	6.2	18028	3	42.1053	0.425411	4.3434	28.5714	0.256972	3.43919	16.6667	0.212912	1.64794	83.3333	0.834421	8.09378
7657269	Q9NTI5	PDS5B	Sister chromatid cohesion protein PDS5 homolog B (Androgen-induced proliferation inhibitor) (Androgen-induced prostate proliferative shutoff-associated protein AS3)	8.5	164648	3	42.1053	0.423479	4.67469	42.8571	0.339771	5.32752	16.6667	0.165348	1.43989	66.6667	0.779268	7.14785
146424330	A5D906	TUBB2A	Tubulin beta chain (Fragment)	4.6	27918	3	42.1053	0.420891	4.29074	28.5714	0.224589	3.44948	66.6667	0.705518	6.34344	33.3333	0.365282	3.2195
119395709	P00488	F13A1	Coagulation factor XIII A chain (Coagulation factor XIIIa) (EC 2.3.2.13) (Protein-glutamine gamma-glutamyltransferase A chain) (Transglutaminase A chain)	5.6	83250	2	42.1053	0.420202	5.11825	100	0.968564	12.5434	16.6667	0.200647	1.57386	0	0	0		X
4165018	O95573	ACSL3	Long-chain-fatty-acid--CoA ligase 3 (EC 6.2.1.3) (Long-chain acyl-CoA synthetase 3) (LACS 3)	8.4	80346	3	42.1053	0.419955	4.34678	28.5714	0.224589	3.44972	50	0.578906	4.653	50	0.488931	5.08712
33875177	Q6PKI6	YBX1	YBX1 protein (Fragment)	10.6	29375	3	42.1053	0.412501	7.3054	71.4286	0.731135	14.0669	16.6667	0.165348	1.45352	33.3333	0.287913	5.26882		X
119612049		CPNE3	Copine III, isoform CRA_b	5.9	33695	3	42.1053	0.408874	4.05371	28.5714	0.328201	3.15053	33.3333	0.339523	3.33327	66.6667	0.572345	5.82785
7243183		TSR1	TSR1, Ribosome Maturation Factor	8	97049	3	42.1053	0.407344	4.13052	28.5714	0.280638	3.15457	50	0.54017	4.90881	50	0.422341	4.49085
119609470		PRKAR1A	Protein Kinase CAMP-Dependent Type I Regulatory Subunit Alpha	4.8	28784	3	42.1053	0.406277	4.25824	42.8571	0.41232	5.14566	33.3333	0.371727	3.28499	50	0.433778	4.19615
1922287	P30084	ECHS1	Enoyl-CoA hydratase, mitochondrial (EC 4.2.1.17) (Enoyl-CoA hydratase 1) (Short-chain enoyl-CoA hydratase) (SCEH)	8	31372	3	42.1053	0.389347	4.36689	71.4286	0.668289	8.10964	16.6667	0.165348	1.44384	33.3333	0.287913	2.92341
21396480	Q9UKM9	RALY	RNA-binding protein Raly (Autoantigen p542) (Heterogeneous nuclear ribonucleoprotein C-like 2) (hnRNP core protein C-like 2) (hnRNP associated with lethal yellow protein homolog)	10	30365	2	42.1053	0.387816	4.17168	42.8571	0.394502	4.9341	0	0	0	83.3333	0.767832	7.45387		X
4505185	P14174	MIF	Macrophage migration inhibitory factor (MIF) (EC 5.3.2.1) (Glycosylation-inhibiting factor) (GIF) (L-dopachrome isomerase) (L-dopachrome tautomerase) (EC 5.3.3.12) (Phenylpyruvate tautomerase)	8	12458	2	36.8421	2.09326	4.05072	71.4286	1.85448	8.26068	0	0	0	33.3333	4.46509	3.18982
435476	P35527	KRT9	Keratin, type I cytoskeletal 9 (Cytokeratin-9) (CK-9) (Keratin-9) (K9)	5.1	62130	1	36.8421	1.99877	14.1432	100	5.42523	38.3887	0	0	0	0	0	0		X
21361091	V9HW74	HEL-117	Ubiquitin carboxyl-terminal hydrolase (EC 3.4.19.12)	5.2	24806	1	36.8421	1.69163	9.54624	100	4.59157	25.9112	0	0	0	0	0	0
119588991		SWAP70	SWAP-70 protein, isoform CRA_c	5.8	57384	2	36.8421	1.31673	9.58866	0	0	0	50	2.02831	16.0963	66.6667	2.14135	14.2678
119601073		UBE2L3	Ubiquitin Conjugating Enzyme E2 L3	9.6	14135	3	36.8421	1.10717	4.10947	28.5714	1.34861	4.79905	33.3333	0.839117	3.09322	50	1.09354	4.32122
4868427	Q9TQ40	HLA-DRB1	MHC class II antigen (Fragment)	6.1	10835	1	36.8421	0.88575	4.21537	100	2.40418	11.4417	0	0	0	0	0	0
337451	Q99729	HNRNPAB	Heterogeneous nuclear ribonucleoprotein A/B (hnRNP A/B) (APOBEC1-binding protein 1) (ABBP-1)	9.7	31234	2	36.8421	0.84823	5.14845	0	0	0	50	0.988493	6.61531	66.6667	1.69757	9.68811		X
1620022	P50914	RPL14	60S ribosomal protein L14 (CAG-ISL 7) (Large ribosomal subunit protein eL14)	11.4	23804	2	36.8421	0.844478	5.05681	71.4286	1.97353	10.8939	33.3333	0.371727	3.30373	0	0	0
992944	P04440	HLA-DPB1	HLA class II histocompatibility antigen, DP beta 1 chain (HLA class II histocompatibility antigen, DP(W4) beta chain) (MHC class II antigen DPB1)	5.3	10609	2	36.8421	0.791424	3.74418	0	0	0	66.6667	1.59926	6.96764	50	0.906916	4.88893
21264343	Q15424	SAFB	Scaffold attachment factor B1 (SAF-B) (SAF-B1) (HSP27 estrogen response element-TATA box-binding protein) (HSP27 ERE-TATA-binding protein)	5.2	102623	3	36.8421	0.696936	7.27183	28.5714	0.561277	6.27165	33.3333	0.718239	6.47641	50	0.833903	9.23412
4506491	P35249	RFC4	Replication factor C subunit 4 (Activator 1 37 kDa subunit) (A1 37 kDa subunit) (Activator 1 subunit 4) (Replication factor C 37 kDa subunit) (RF-C 37 kDa subunit) (RFC37)	8	39682	3	36.8421	0.691042	3.61621	28.5714	0.348154	2.9949	66.6667	1.63277	6.63359	16.6667	0.149346	1.32369		X
11990422	A0AVT1	UBA6	Ubiquitin-like modifier-activating enzyme 6 (Ubiquitin-activating enzyme 6) (EC 6.2.1.45) (Monocyte protein 4) (MOP-4) (Ubiquitin-activating enzyme E1-like protein 2) (E1-L2)	5.7	117998	2	36.8421	0.6778	5.29623	0	0	0	50	0.838661	6.38294	66.6667	1.30771	10.3885		X
55770850	Q07973	CYP24A1	1,25-dihydroxyvitamin D(3) 24-hydroxylase, mitochondrial (24-OHase) (Vitamin D(3) 24-hydroxylase) (EC 1.14.15.16) (Cytochrome P450 24A1) (Cytochrome P450-CC24)	8.9	58857	3	36.8421	0.663827	3.54145	14.2857	0.372824	1.5954	66.6667	0.930694	6.4009	33.3333	0.736464	2.9524
24497603	P37198	NUP62	Nuclear pore glycoprotein p62 (62 kDa nucleoporin) (Nucleoporin Nup62)	5.1	53256	3	36.8421	0.660063	4.62335	28.5714	0.348154	2.98626	50	0.797551	6.56947	33.3333	0.886467	4.58717
19568094	Q15642	TRIP10	Cdc42-interacting protein 4 (Protein Felic) (Salt tolerant protein) (hSTP) (Thyroid receptor-interacting protein 10) (TR-interacting protein 10) (TRIP-10)	6.4	52701	2	36.8421	0.655621	5.46374	0	0	0	33.3333	0.593389	5.25185	83.3333	1.48274	12.05		X
38679884	P30626	SRI	Sorcin (22 kDa protein) (CP-22) (CP22) (V19)	5	20346	2	36.8421	0.643437	4.15042	0	0	0	33.3333	0.657797	5.15232	83.3333	1.37975	7.99068		X
115298678	V9HWA9	HEL-S-62p	Epididymis secretory sperm binding protein Li 62p	6	187148	1	36.8421	0.639292	5.92791	100	1.73522	16.09	0	0	0	0	0	0
119591127		TUBA4B	Tubulin, alpha 4, isoform CRA_b	8.5	27575	3	36.8421	0.626392	3.87602	28.5714	0.303532	2.92759	66.6667	1.41352	6.9585	16.6667	0.215936	1.90003
7920147	P46459	NSF	Vesicle-fusing ATPase (EC 3.6.4.6) (N-ethylmaleimide-sensitive fusion protein) (NEM-sensitive fusion protein) (Vesicular-fusion protein NSF)	6.4	82636	3	36.8421	0.61966	4.21709	57.1429	0.956994	6.15966	16.6667	0.165348	1.4442	33.3333	0.680418	4.72364
15088550	Q8WU39	MZB1	Marginal zone B- and B1-cell-specific protein (Mesenteric estrogen-dependent adipose 7) (MEDA-7) (Plasma cell-induced resident endoplasmic reticulum protein) (Plasma cell-induced resident ER protein) (pERp1) (Proapoptotic caspase adapter protein)	8	13048	2	36.8421	0.618412	3.43664	0	0	0	33.3333	0.37826	3.10115	83.3333	1.58004	7.78153
45331213	O60518	RANBP6	Ran-binding protein 6 (RanBP6)	4.7	124714	3	36.8421	0.612192	5.83105	57.1429	0.978672	7.91218	16.6667	0.256504	3.63608	33.3333	0.54032	5.59804
4557014	P04040	CAT	Catalase (EC 1.11.1.6)	6.971	59757	2	36.8421	0.606038	5.92123	42.8571	0.46705	4.7708	0	0	0	66.6667	1.37423	13.1846
13276641	Q969V3	NCLN	Nicalin (Nicastrin-like protein)	7.1	61788	3	36.8421	0.600403	4.79429	28.5714	0.483549	3.26132	33.3333	0.543607	4.50582	50	0.793529	6.87125
38079		NDUFS1	75 kDa subunit NADH dehydrogenase precursor	5.7	79555	3	36.8421	0.592617	6.35251	42.8571	0.391364	4.82652	33.3333	0.596904	4.9825	33.3333	0.823124	9.50283
119590315	G3V1S6	GALNT2	Polypeptide N-acetylgalactosaminyltransferase (EC 2.4.1.-) (Protein-UDP acetylgalactosaminyltransferase)	7.4	60776	3	36.8421	0.585239	4.55978	28.5714	0.348154	2.97619	33.3333	0.339523	3.32724	50	1.10756	7.63984
336391093	P61019	RAB2A	Ras-related protein Rab-2A	5.7	20829	3	36.8421	0.582945	4.73739	28.5714	0.224589	3.44306	16.6667	0.425824	3.26614	66.6667	1.15815	7.71869
2996644	Q75MY8	MX2	MX2 (Fragment)	9.2	49855	3	36.8421	0.579705	4.16927	42.8571	0.810488	5.95303	50	0.740816	4.93523	16.6667	0.149346	1.32225
28273130		RASAL3	RAS Protein Activator Like 3	7.6	82120	2	36.8421	0.579268	5.4784	57.1429	0.975732	11.0089	0	0	0	50	0.695993	4.50458
434765	Q14978	NOLC1	Nucleolar and coiled-body phosphoprotein 1 (140 kDa nucleolar phosphoprotein) (Nopp140) (Hepatitis C virus NS5A-transactivated protein 13) (HCV NS5A-transactivated protein 13) (Nucleolar 130 kDa protein) (Nucleolar phosphoprotein p130)	10	74511	3	36.8421	0.577089	3.77285	14.2857	0.141789	1.54386	50	0.779553	4.65021	50	0.882474	5.49598
38371739	P59190	RAB15	Ras-related protein Rab-15	10.3	23519	3	36.8421	0.576142	4.06698	42.8571	0.893453	4.82233	33.3333	0.427585	3.73855	33.3333	0.354503	3.51417
12653523	Q99613	EIF3S8	Eukaryotic translation initiation factor 3 subunit C (eIF3c) (Eukaryotic translation initiation factor 3 subunit 8) (eIF3 p110)	7.5	37681	3	36.8421	0.575158	4.93319	14.2857	0.372824	3.17459	50	0.546702	4.7277	50	0.83967	7.19039
51094799	A4D1R6	RPL17	Similar to 60S ribosomal protein L17 (L23) (Amino acid starvation-induced protein) (ASI)	9.6	11885	3	36.8421	0.574297	3.53346	28.5714	0.348154	2.98368	50	0.708156	4.74096	33.3333	0.704272	2.96736
14917109	Q96CW1	AP2M1	AP-2 complex subunit mu (AP-2 mu chain) (Adaptin-mu2) (Adaptor protein complex AP-2 subunit mu) (Adaptor-related protein complex 2 subunit mu) (Clathrin assembly protein complex 2 mu medium chain) (Clathrin coat assembly protein AP50) (Clathrin coat-assoc	9.9	49655	3	36.8421	0.566752	3.59246	28.5714	0.348154	2.98553	33.3333	0.507965	3.33258	50	0.880568	4.56041
194390946	B4DPH9	RAB7A	Ras-related protein Rab-7	7.7	21874	2	36.8421	0.566098	3.98956	0	0	0	66.6667	1.14846	7.03998	50	0.644183	5.59362
116284350	Q05BS6	UNC93B1	UNC93B1 protein (Fragment)	7.7	56551	3	36.8421	0.563439	3.86936	71.4286	1.26973	7.78834	16.6667	0.168442	1.61512	16.6667	0.134428	1.55145		X
306896	P05362	ICAM1	Intercellular adhesion molecule 1 (ICAM-1) (Major group rhinovirus receptor) (CD antigen CD54)	7.5	57808	2	36.8421	0.558676	5.20521	42.8571	0.565679	5.32215	0	0	0	66.6667	1.10918	10.274
119612225		PABPC1	Poly(A) Binding Protein Cytoplasmic 1	9.8	70320	3	36.8421	0.553241	3.41952	14.2857	0.323485	1.38618	50	0.879693	4.92339	50	0.494837	4.28787
14042447	Q9NVA2	SEPT11	Septin-11	8.1	30612	3	36.8421	0.546597	4.35055	42.8571	0.554624	4.85291	33.3333	0.676408	4.93252	33.3333	0.407423	3.18249
148719679	A5YVG4	HLA-A	MHC class I antigen (Fragment)	6.2	20921	2	36.8421	0.530641	3.62363	0	0	0	33.3333	0.593389	3.67261	83.3333	1.08697	7.80222
4557377	Q5JY90	BTK	Tyrosine-protein kinase (EC 2.7.10.2)	7.6	76282	3	36.8421	0.526918	3.44584	28.5714	0.509897	2.9845	33.3333	0.336428	3.15767	50	0.737267	4.27222
8393516	Q15738	NSDHL	Sterol-4-alpha-carboxylate 3-dehydrogenase, decarboxylating (EC 1.1.1.170) (Protein H105e3)	8.1	41882	3	36.8421	0.514885	4.32204	42.8571	0.811491	6.43058	16.6667	0.168442	1.62084	50	0.515286	4.56328
59803473	A1KYQ7	EIF3C	Eukaryotic translation initiation factor 3 subunit C (eIF3c) (Eukaryotic translation initiation factor 3 subunit 8) (eIF3 p110)	5.4	105404	2	36.8421	0.513163	4.27075	0	0	0	50	0.675951	4.79737	66.6667	0.949064	8.72668
62088814	Q59F44	CYB5A	Cytochrome b-5 isoform 1 variant (Fragment)	5.4	14573	2	36.8421	0.507531	4.50602	0	0	0	50	0.546702	4.70047	66.6667	1.06048	9.56858		X
4757718	O96019	ACTL6A	Actin-like protein 6A (53 kDa BRG1-associated factor A) (Actin-related protein Baf53a) (ArpNbeta) (BRG1-associated factor 53A) (BAF53A) (INO80 complex subunit K)	5.3	47462	3	36.8421	0.506046	3.52464	14.2857	0.186412	1.62196	50	0.740816	4.95372	50	0.644183	4.31536
27881506	Q9UG63	ABCF2	ATP-binding cassette sub-family F member 2 (Iron-inhibited ABC transporter 2)	7	71272	3	36.8421	0.505298	5.33962	28.5714	0.561277	6.25945	16.6667	0.168442	1.61729	66.6667	0.776844	7.98883
62896713	P41091	EIF2S3	Eukaryotic translation initiation factor 2 subunit 3 (Eukaryotic translation initiation factor 2 subunit gamma X) (eIF-2-gamma X) (eIF-2gX)	8.4	51064	3	36.8421	0.503013	3.63558	28.5714	0.561277	3.15999	16.6667	0.165348	1.44186	66.6667	0.772705	6.38415
5174731	Q99598	TSNAX	Translin-associated protein X (Translin-associated factor X)	6.1	33113	3	36.8421	0.502689	4.00061	28.5714	0.348154	2.98201	50	0.54017	4.9105	33.3333	0.645497	4.27908
8922188	Q9NRD1	FBXO6	F-box only protein 6 (F-box protein that recognizes sugar chains 2) (F-box/G-domain protein 2)	5.7	33933	3	36.8421	0.499962	3.49899	14.2857	0.161742	1.38303	66.6667	1.09516	6.81485	33.3333	0.29935	2.65177		X
158256730	A8K6I4	SKIV2L2	Superkiller viralicidic activity 2-like 2	6.1	117899	3	36.8421	0.496881	4.57339	28.5714	0.280638	3.14959	66.6667	1.09604	9.46847	16.6667	0.150004	1.33941
3540239	O75306	NDUFS2	NADH dehydrogenase [ubiquinone] iron-sulfur protein 2, mitochondrial (EC 1.6.5.3) (EC 1.6.99.3) (Complex I-49kD) (CI-49kD) (NADH-ubiquinone oxidoreductase 49 kDa subunit)	7.3	52485	2	36.8421	0.495818	4.70801	42.8571	0.442381	4.52632	0	0	0	66.6667	1.05398	9.62799
18027838	Q8TD55	PLEKHO2	Pleckstrin homology domain-containing family O member 2 (PH domain-containing family O member 2) (Pleckstrin homology domain-containing family Q member 1) (PH domain-containing family Q member 1)	4.6	30531	3	36.8421	0.494846	3.77107	14.2857	0.227727	1.79027	16.6667	0.256504	2.03285	83.3333	1.04483	7.82023
119580781		ADSL	Adenylosuccinate lyase, isoform CRA_c	7.6	46608	3	36.8421	0.494387	4.44572	14.2857	0.161742	1.38501	33.3333	0.743455	6.54595	66.6667	0.633404	5.9163
603764	P51398	DAP3	28S ribosomal protein S29, mitochondrial (MRP-S29) (S29mt) (Death-associated protein 3) (DAP-3) (Ionizing radiation resistance conferring protein) (Mitochondrial small ribosomal subunit protein mS29)	10.1	43593	2	36.8421	0.494353	4.39928	0	0	0	50	0.762252	6.43907	66.6667	0.803199	7.49199
10863955	Q9Y617	PSAT1	Phosphoserine aminotransferase (EC 2.6.1.52) (Phosphohydroxythreonine aminotransferase) (PSAT)	6.2	35170	3	36.8421	0.489426	4.74925	42.8571	0.549393	6.27715	33.3333	0.543607	4.50763	33.3333	0.365282	3.20833
21618939	Q8N5N7	MRPL50	39S ribosomal protein L50, mitochondrial (L50mt) (MRP-L50) (Mitochondrial large ribosomal subunit protein mL50)	8	18360	2	36.8421	0.488819	3.43112	0	0	0	66.6667	0.753082	6.57506	50	0.794844	4.29014
16757970	Q9BZQ8	FAM129A	Protein Niban (Cell growth-inhibiting gene 39 protein) (Protein FAM129A)	4.6	103135	2	36.8421	0.488265	3.66267	0	0	0	66.6667	0.761375	6.81248	50	0.784799	4.78596		X
14579002	Q9UBS4	DNAJB11	DnaJ homolog subfamily B member 11 (APOBEC1-binding protein 2) (ABBP-2) (DnaJ protein homolog 9) (ER-associated DNAJ) (ER-associated Hsp40 co-chaperone) (Endoplasmic reticulum DNA J domain-containing protein 3) (ER-resident protein ERdj3) (ERdj3) (ERj3p)	5.8	40501	2	36.8421	0.478717	4.46204	0	0	0	33.3333	0.543607	4.50874	83.3333	0.972331	9.62106		X
164664518	P26196	DDX6	Probable ATP-dependent RNA helicase DDX6 (EC 3.6.4.13) (ATP-dependent RNA helicase p54) (DEAD box protein 6) (Oncogene RCK)	8.8	54398	2	36.8421	0.478673	4.363	0	0	0	50	0.54017	4.90501	66.6667	0.975628	8.91115
293336691	Q92769	HDAC2	Histone deacetylase 2 (HD2) (EC 3.5.1.98)	5.5	55365	3	36.8421	0.476132	4.6667	42.8571	0.46705	4.75484	16.6667	0.401293	3.12623	50	0.561566	6.10435
13272562		MT-ATP6	ATP synthase 6	10.5	24788	3	36.8421	0.473857	3.82489	42.8571	0.679543	5.31663	16.6667	0.212912	1.63752	50	0.494837	4.2719
194374755	B4DUY0	GCDH	Glutaryl-CoA dehydrogenase, mitochondrial (EC 1.3.99.7)	9.1	29522	3	36.8421	0.463995	3.56527	14.2857	0.161742	1.394	66.6667	0.915335	6.4229	33.3333	0.365282	3.24079
119601710		SLIRP	SRA Stem-Loop Interacting RNA Binding Protein	10.6	11876	3	36.8421	0.462061	4.63392	14.2857	0.115183	1.86166	66.6667	1.04504	9.63762	33.3333	0.283774	2.86451		X
31747519	P19525	EIF2AK2	Interferon-induced, double-stranded RNA-activated protein kinase (EC 2.7.11.1) (Eukaryotic translation initiation factor 2-alpha kinase 2) (eIF-2A protein kinase 2) (Interferon-inducible RNA-dependent protein kinase) (P1/eIF-2A protein kinase) (Protein ki	8.2	57460	3	36.8421	0.460975	3.58704	28.5714	0.348154	2.974	33.3333	0.33379	3.06143	50	0.719785	4.82787
14043666	Q9NVI7	ATAD3A	ATPase family AAA domain-containing protein 3A	9.5	66277	2	36.8421	0.456323	4.76898	71.4286	0.783155	10.3529	33.3333	0.531342	3.02334	0	0	0
1665723	Q13547	HDAC1	Histone deacetylase 1 (HD1) (EC 3.5.1.98)	5.3	55074	3	36.8421	0.456158	4.16162	42.8571	0.442381	4.53205	33.3333	0.37826	3.10797	33.3333	0.550129	4.78311
21327715	O14776	TCERG1	Transcription elongation regulator 1 (TATA box-binding protein-associated factor 2S) (Transcription factor CA150)	9	123882	3	36.8421	0.447458	4.19948	14.2857	0.141789	1.54253	66.6667	0.967754	8.62587	33.3333	0.283774	2.87285		X
194374143	B4DUM2	ADSL	Adenylosuccinate lyase (EC 4.3.2.2)	6.7	34556	3	36.8421	0.446019	3.75739	42.8571	0.339771	5.31422	33.3333	0.566641	3.03336	33.3333	0.449353	2.66513
9966827	Q8WW12	PCNP	PEST proteolytic signal-containing nuclear protein (PCNP) (PEST-containing nuclear protein)	7.7	18907	3	36.8421	0.442724	3.92583	28.5714	0.254032	3.46393	33.3333	0.339523	3.32404	50	0.766065	5.06652
1702932	P56192	MARS	Methionine--tRNA ligase, cytoplasmic (EC 6.1.1.10) (Methionyl-tRNA synthetase) (MetRS)	5.8	101110	2	36.8421	0.440509	4.4218	28.5714	0.303532	2.9234	0	0	0	83.3333	1.04083	10.5917		X
119606382	D3DRX6	KIF5B	Kinesin-like protein	6.1	109639	3	36.8421	0.440053	4.07731	28.5714	0.328201	3.13602	50	0.71125	6.59435	33.3333	0.29935	2.65845
25470890	Q96EP5	DAZAP1	DAZ-associated protein 1 (Deleted in azoospermia-associated protein 1)	8.3	40530	3	36.8421	0.439024	4.05579	14.2857	0.110725	1.66325	50	0.823145	6.62194	50	0.437917	4.28095
119631662		SSB	Sjogren syndrome antigen B (autoantigen La), isoform CRA_b	8.6	30818	2	36.8421	0.437649	3.54809	0	0	0	33.3333	0.413559	3.22076	83.3333	0.972331	8.01486
1042034	P48426	PIP4K2A	Phosphatidylinositol 5-phosphate 4-kinase type-2 alpha (EC 2.7.1.149) (1-phosphatidylinositol 5-phosphate 4-kinase 2-alpha) (Diphosphoinositide kinase 2-alpha) (PIP5KIII) (Phosphatidylinositol 5-phosphate 4-kinase type II alpha) (PI(5)P 4-kinase type II a	6.9	46060	3	36.8421	0.437288	3.73173	14.2857	0.161742	1.38333	66.6667	0.747349	6.26042	33.3333	0.448696	3.94283
49472822	O75821	EIF3G	Eukaryotic translation initiation factor 3 subunit G (eIF3g) (Eukaryotic translation initiation factor 3 RNA-binding subunit) (eIF-3 RNA-binding subunit) (Eukaryotic translation initiation factor 3 subunit 4) (eIF-3-delta) (eIF3 p42) (eIF3 p44)	5.8	35593	3	36.8421	0.432524	3.97612	57.1429	0.755229	6.93036	16.6667	0.200647	1.56936	33.3333	0.287913	2.93626
116283262	Q05DL8	CPNE3	CPNE3 protein (Fragment)	8.1	30017	3	36.8421	0.427124	4.22189	42.8571	0.489943	4.5194	33.3333	0.507965	4.92521	33.3333	0.272995	3.17146
5803135	Q15286	RAB35	Ras-related protein Rab-35 (GTP-binding protein RAY) (Ras-related protein Rab-1C)	8.4	23026	3	36.8421	0.427097	4.04944	57.1429	0.641682	6.51973	33.3333	0.469416	3.66313	16.6667	0.134428	1.55375
10835256	Q9ULZ3	PYCARD	Apoptosis-associated speck-like protein containing a CARD (hASC) (Caspase recruitment domain-containing protein 5) (PYD and CARD domain-containing protein) (Target of methylation-induced silencing 1)	5.9	21609	3	36.8421	0.419377	3.53831	28.5714	0.348154	2.98339	50	0.622498	5.0694	33.3333	0.29935	2.65462
5803149	Q6FHT8	RNP24	RNP24 protein (Transmembrane emp24 domain trafficking protein 2, isoform CRA_a) (cDNA, FLJ93436, Homo sapiens coated vesicle membrane protein (RNP24), mRNA)	4.9	22743	2	36.8421	0.413482	4.09249	71.4286	0.803684	8.28611	33.3333	0.371727	3.29243	0	0	0		X
119571367		SDHA	Succinate dehydrogenase complex, subunit A, flavoprotein	6.9	45197	3	36.8421	0.412757	3.59372	14.2857	0.161742	1.38272	66.6667	0.753082	6.55313	33.3333	0.365282	3.21382
119606784	A2RTY6	ITIH2	Inter-alpha (Globulin) inhibitor H2 (Inter-alpha (Globulin) inhibitor H2, isoform CRA_b) (cDNA FLJ75038, highly similar to Homo sapiens inter-alpha (globulin) inhibitor H2 (ITIH2), mRNA)	6.4	106418	3	36.8421	0.40829	3.89279	28.5714	0.224589	3.44576	66.6667	0.83541	6.6854	16.6667	0.195487	1.62171
5292161	P55036	PSMD4	26S proteasome non-ATPase regulatory subunit 4 (26S proteasome regulatory subunit RPN10) (26S proteasome regulatory subunit S5A) (Antisecretory factor 1) (AF) (ASF) (Multiubiquitin chain-binding protein)	4.5	40718	3	36.8421	0.407638	4.67782	71.4286	0.831232	10.0854	16.6667	0.171081	1.7152	16.6667	0.150004	1.33165		X
218563737	Q8IXM2	BAP18	Chromatin complexes subunit BAP18 (BPTF-associated protein of 18 kDa)	5.3	19943	3	36.8421	0.406247	4.10878	42.8571	0.442381	4.54845	16.6667	0.212912	1.64642	50	0.557426	6.0582
47678375	P21964	COMT	Catechol O-methyltransferase (EC 2.1.1.6)	5.2	30070	2	36.8421	0.40559	3.55509	0	0	0	83.3333	0.918429	8.01625	33.3333	0.365939	3.24153		X
12654253	Q9BVS9	IPO5	IPO5 protein (Fragment)	4.6	35486	2	36.8421	0.404633	3.57123	0	0	0	50	0.582001	4.85315	66.6667	0.699336	6.45576
11559927	O60783	MRPS14	28S ribosomal protein S14, mitochondrial (MRP-S14) (S14mt) (Mitochondrial small ribosomal subunit protein uS14m)	11.9	15121	3	36.8421	0.399221	3.71185	28.5714	0.348154	2.98613	33.3333	0.369089	3.19546	50	0.488931	5.07492
119594310		PRPF19	Nuclear Matrix Protein NMP200 Related To Splicing Factor PRP19	6.6	45713	3	36.8421	0.39907	4.41845	57.1429	0.505227	6.59705	16.6667	0.401293	3.12853	33.3333	0.272995	3.16667
196114951	Q05209	PTPN12	Tyrosine-protein phosphatase non-receptor type 12 (EC 3.1.3.48) (PTP-PEST) (Protein-tyrosine phosphatase G1) (PTPG1)	5.3	88088	3	36.8421	0.398432	3.52072	28.5714	0.348154	2.96973	66.6667	0.705518	6.35192	16.6667	0.150004	1.33235
14250108	O60762	DPM1	Dolichol-phosphate mannosyltransferase subunit 1 (EC 2.4.1.83) (Dolichol-phosphate mannose synthase subunit 1) (DPM synthase subunit 1) (Dolichyl-phosphate beta-D-mannosyltransferase subunit 1) (Mannose-P-dolichol synthase subunit 1) (MPD synthase subunit	9.9	29604	3	36.8421	0.398418	3.45501	14.2857	0.186412	1.59839	50	0.54934	4.80533	50	0.494837	4.27077
194390560	B4DTM7	VCL	Vinculin	6	36250	3	36.8421	0.393702	3.86505	28.5714	0.224589	3.44414	33.3333	0.469416	3.66786	50	0.515286	4.5533
189106	P13498	CYBA	Cytochrome b-245 light chain (Cytochrome b(558) alpha chain) (Cytochrome b558 subunit alpha) (Neutrophil cytochrome b 22 kDa polypeptide) (Superoxide-generating NADPH oxidase light chain subunit) (p22 phagocyte B-cytochrome) (p22-phox) (p22phox)	9.9	20959	3	36.8421	0.393379	3.509	28.5714	0.348154	3.00335	50	0.54017	4.9381	33.3333	0.29935	2.66981
22761650	Q8NBJ7	SUMF2	Sulfatase-modifying factor 2 (C-alpha-formylglycine-generating enzyme 2)	8.2	33858	2	36.8421	0.392452	4.02737	71.4286	0.831232	8.21837	0	0	0	33.3333	0.272995	3.16525		X
4507909	P42768	WAS	Wiskott-Aldrich syndrome protein (WASp)	6.2	52913	3	36.8421	0.391962	3.88216	42.8571	0.394502	4.94069	33.3333	0.507965	3.35205	33.3333	0.272995	3.17732
7706441	Q9UBQ0	VPS29	Vacuolar protein sorting-associated protein 29 (hVPS29) (PEP11 homolog) (Vesicle protein sorting 29)	6.3	20488	3	36.8421	0.391749	3.51123	28.5714	0.348154	2.9948	33.3333	0.339523	3.35835	50	0.494837	4.2666
7018426	Q9NTK5	OLA1	Obg-like ATPase 1 (DNA damage-regulated overexpressed in cancer 45) (DOC45) (GTP-binding protein 9)	7.7	44684	3	36.8421	0.391418	3.71846	42.8571	0.442064	4.9191	33.3333	0.37826	3.07903	33.3333	0.34549	2.95713
62088700	Q59FA0	POLD1	DNA polymerase (EC 2.7.7.7) (Fragment)	7.4	111840	3	36.8421	0.39033	3.69688	14.2857	0.110725	1.66149	66.6667	0.761375	6.81032	33.3333	0.34549	2.95806
12224953	Q9H029	SAR1B	GTP-binding protein SAR1b (cDNA FLJ32259 fis, clone PROST1000298, highly similar to GTP-binding protein SAR1b)	5.1	14830	3	36.8421	0.388982	3.84473	42.8571	0.363438	5.05776	16.6667	0.165348	1.43891	50	0.642417	4.83536
33150556	Q9UI08	EVL	Ena/VASP-like protein (Ena/vasodilator-stimulated phosphoprotein-like)	9.2	44820	3	36.8421	0.388929	3.67076	28.5714	0.348154	2.97688	50	0.552435	4.97366	33.3333	0.272995	3.17739
13623421	Q96N66	MBOAT7	Lysophospholipid acyltransferase 7 (LPLAT 7) (EC 2.3.1.-) (1-acylglycerophosphatidylinositol O-acyltransferase) (EC 2.3.1.n4) (Bladder and breast carcinoma-overexpressed gene 1 protein) (Leukocyte receptor cluster member 4) (Lysophosphatidylinositol acylt	8.9	38437	3	36.8421	0.386005	3.43305	14.2857	0.186412	1.60139	66.6667	0.705518	6.34936	33.3333	0.29935	2.6537
290543591	Q9Y5A9	YTHDF2	YTH domain-containing family protein 2 (CLL-associated antigen KW-14) (High-glucose-regulated protein 8) (Renal carcinoma antigen NY-REN-2)	9.3	56859	2	36.8421	0.385517	3.45224	0	0	0	66.6667	0.705518	6.36839	50	0.515286	4.56371		X
33873840	Q9Y5B9	SUPT16H	FACT complex subunit SPT16 (Chromatin-specific transcription elongation factor 140 kDa subunit) (FACT 140 kDa subunit) (FACTp140) (Facilitates chromatin transcription complex subunit SPT16) (hSPT16)	8.4	71998	3	36.8421	0.385208	3.77202	28.5714	0.280638	3.17767	33.3333	0.469416	3.69449	50	0.422998	4.54295
9506363	O75995	SASH3	SAM and SH3 domain-containing protein 3 (SH3 protein expressed in lymphocytes homolog)	5	41577	3	36.8421	0.384231	4.22331	28.5714	0.224589	3.45807	16.6667	0.336885	3.21778	66.6667	0.617828	6.12162
7022287	Q9NSE4	IARS2	Isoleucine--tRNA ligase, mitochondrial (EC 6.1.1.5) (Isoleucyl-tRNA synthetase) (IleRS)	6.7	86393	2	36.8421	0.382744	3.51821	0	0	0	33.3333	0.37826	3.08924	83.3333	0.833764	8.05175		X
7705477	Q9UI30	TRMT112	Multifunctional methyltransferase subunit TRM112-like protein (tRNA methyltransferase 112 homolog)	5.1	14200	3	36.8421	0.382232	3.43914	28.5714	0.348154	2.9732	50	0.504871	4.77558	33.3333	0.29935	2.64628
44979607	Q6QE17	IMPDH2	IMP dehydrogenase 2 (Fragment)	7.9	18294	2	36.8421	0.381192	3.46729	0	0	0	50	0.634764	5.12525	66.6667	0.572345	5.8545
119602776		GRPEL1	GrpE-like 1, mitochondrial	6.3	19570	3	36.8421	0.380506	3.70713	28.5714	0.275606	3.17245	50	0.54934	4.79773	33.3333	0.334054	3.24033
18676518	Q6ZS81	WDFY4	WD repeat- and FYVE domain-containing protein 4	6.3	210612	3	36.8421	0.379633	4.10185	28.5714	0.224589	3.47138	33.3333	0.502232	4.66717	50	0.437917	4.27208
42476111	Q6ZQV4	GNA12	Guanine nucleotide-binding protein, alpha-12 subunit	10.3	44261	3	36.8421	0.377897	3.88015	42.8571	0.394502	4.9323	16.6667	0.256504	2.02947	50	0.479918	4.50332
221040116	B7Z2D5	SUCLG2	Succinyl-CoA ligase (GDP-forming) beta-chain, mitochondrial (EC 6.2.1.4)	7.8	41467	3	36.8421	0.377682	3.92712	71.4286	0.715851	8.03553	16.6667	0.165348	1.44158	16.6667	0.195487	1.61952
86788140	Q92556	ELMO1	Engulfment and cell motility protein 1 (Protein ced-12 homolog)	6	28724	3	36.8421	0.376739	4.10901	71.4286	0.757166	8.27095	16.6667	0.171081	1.73797	16.6667	0.138567	1.62447
22028271	Q6ZS81	WDFY4	WD repeat- and FYVE domain-containing protein 4	5.2	73197	3	36.8421	0.374435	3.62047	14.2857	0.141789	1.54182	33.3333	0.381354	3.25379	66.6667	0.638934	6.41224
4826964	P54725	RAD23A	UV excision repair protein RAD23 homolog A (HR23A) (hHR23A)	4.4	39591	3	36.8421	0.372849	3.76192	42.8571	0.487004	4.59575	33.3333	0.339523	3.36136	33.3333	0.272995	3.18967
253970502	Q01844	EWSR1	RNA-binding protein EWS (EWS oncogene) (Ewing sarcoma breakpoint region 1 protein)	9.5	68373	2	36.8421	0.370809	4.49123	71.4286	0.640363	8.29178	0	0	0	33.3333	0.427138	4.54847
119577902		NAPA	N-ethylmaleimide-sensitive factor attachment protein	5.6	21796	3	36.8421	0.369499	4.00081	42.8571	0.339771	5.31311	16.6667	0.212912	1.6368	50	0.560769	4.8338
21739365	Q6P2I3	FAHD2B	Fumarylacetoacetate hydrolase domain-containing protein 2B (EC 3.-.-.-)	7.2	34213	2	36.8421	0.368381	3.43611	0	0	0	33.3333	0.37826	3.1066	83.3333	0.788281	7.7744		X
117553580	O14617	AP3D1	AP-3 complex subunit delta-1 (AP-3 complex subunit delta) (Adaptor-related protein complex 3 subunit delta-1) (Delta-adaptin)	8.5	130139	3	36.8421	0.360176	4.12773	57.1429	0.501514	6.70541	33.3333	0.339523	3.34028	16.6667	0.215936	1.90789
119575548		GLRX3	Glutaredoxin 3	4.6	17469	3	36.8421	0.35754	4.15684	71.4286	0.62041	8.48691	16.6667	0.212912	1.63873	16.6667	0.195487	1.62321
40548328	Q9H009	NACA2	Nascent polypeptide-associated complex subunit alpha-2 (Alpha-NAC-like) (Hom s 2.01) (Nascent polypeptide-associated complex subunit alpha-like) (NAC-alpha-like)	4.5	23205	3	36.8421	0.356977	3.5154	14.2857	0.110725	1.67398	50	0.578906	4.67139	50	0.422341	4.50774
7022616	A6QKW0	SHINC3	SHINC3	9.9	27952	1	36.8421	0.356839	4.22939	100	0.968564	11.4798	0	0	0	0	0	0		X
4757714	Q59EH3	ACP1	Acid phosphatase 1 isoform c variant (Fragment)	6.3	18024	3	36.8421	0.354585	3.57322	28.5714	0.224589	3.45219	33.3333	0.365995	3.0145	50	0.494837	4.27312
30524	Q01991	DLAT	Dihydrolipoamide S-acetyltransferase (EC 2.3.1.12) (Fragment)	10.3	23398	3	36.8421	0.354278	3.31704	14.2857	0.161742	1.38413	16.6667	0.165348	1.44278	83.3333	0.767832	7.44635
4503499	P47813	EIF1AX	Eukaryotic translation initiation factor 1A, X-chromosomal (eIF-1A X isoform) (Eukaryotic translation initiation factor 4C) (eIF-4C)	4.9	16442	3	36.8421	0.352336	3.93747	57.1429	0.501514	6.70365	16.6667	0.165348	1.44111	33.3333	0.365282	3.20663
62089082	Q01082	SPTBN1	Spectrin beta chain, non-erythrocytic 1 (Beta-II spectrin) (Fodrin beta chain) (Spectrin, non-erythroid beta chain 1)	5.3	276150	3	36.8421	0.3518	3.94389	42.8571	0.370835	5.19375	16.6667	0.212912	1.63719	50	0.468482	4.79242
4432748	P42677	RPS27	40S ribosomal protein S27 (Metallopan-stimulin 1) (MPS-1) (Small ribosomal subunit protein eS27)	9.4	7692	3	36.8421	0.342155	3.99026	42.8571	0.367895	5.24875	16.6667	0.165348	1.44142	50	0.488931	5.07088
20127499	Q13247	SRSF6	Serine/arginine-rich splicing factor 6 (Pre-mRNA-splicing factor SRP55) (Splicing factor, arginine/serine-rich 6)	11.9	39568	3	36.8421	0.340156	4.91808	57.1429	0.481561	9.64367	33.3333	0.365995	3.01175	16.6667	0.149346	1.31121
1136430		PDCD11	Programmed Cell Death 11	9.2	210045	3	36.8421	0.337111	4.01974	71.4286	0.640363	8.31609	16.6667	0.171081	1.7123	16.6667	0.149346	1.31476
119594596		OTUB1	OTU domain, ubiquitin aldehyde binding 1, isoform CRA_c	4.8	20317	2	36.8421	0.330612	4.11695	85.7143	0.782152	9.8367	0	0	0	16.6667	0.134428	1.56087
119617955		SNRPF	Small nuclear ribonucleoprotein polypeptide F, isoform	4.2	7702	2	36.8421	0.3197	4.05582	71.4286	0.62041	8.47736	0	0	0	33.3333	0.288571	2.95318		X
7657176	Q9Y2B0	CNPY2	Protein canopy homolog 2 (MIR-interacting saposin-like protein) (Putative secreted protein Zsig9) (Transmembrane protein 4)	4.7	20634	2	36.8421	0.314781	4.84556	71.4286	0.62041	10.4349	0	0	0	33.3333	0.272995	3.17029		X
21669331		IGK	Immunoglobulin kappa light chain VLJ region	7.6	28849	2	31.5789	1.32695	3.22066	0	0	0	33.3333	1.50509	3.47899	66.6667	2.69692	6.71978
51094813	A4D1Q5	RPL15	Ribosomal protein L15	9.8	23771	3	31.5789	1.22266	3.25804	42.8571	0.487004	4.58136	16.6667	1.65348	1.4485	33.3333	1.65012	3.52371
117938314	Q8WU39	MZB1	Marginal zone B- and B1-cell-specific protein (Mesenteric estrogen-dependent adipose 7) (MEDA-7) (Plasma cell-induced resident endoplasmic reticulum protein) (Plasma cell-induced resident ER protein) (pERp1) (Proapoptotic caspase adapter protein)	5.3	20676	2	31.5789	0.873293	3.64291	71.4286	2.22599	8.50053	16.6667	0.168442	1.61859	0	0	0
93141018	O75367	H2AFY	Core histone macro-H2A.1 (Histone macroH2A1) (mH2A1) (Histone H2A.y) (H2A/y) (Medulloblastoma antigen MU-MB-50.205)	10.2	39618	3	31.5789	0.79507	3.64985	42.8571	1.58813	5.35262	33.3333	0.469416	3.68713	16.6667	0.195487	1.62599
2627129	P0CG48	UBC	Polyubiquitin-C [Cleaved into: Ubiquitin]	7.7	68492	3	31.5789	0.764617	3.32972	57.1429	1.77483	6.54113	16.6667	0.200647	1.58115	16.6667	0.150004	1.33166
307263	Q5Y7B6	HLA-DRB1	HLA-DRB1 protein (MHC class II antigen)	6.8	30142	2	31.5789	0.640457	3.87353	0	0	0	66.6667	1.68262	9.30853	33.3333	0.34549	2.95765
41474123	Q75MH1	RPS26	40S ribosomal protein S26	11.4496	12986	2	31.5789	0.638188	3.4847	57.1429	1.43609	6.92722	0	0	0	33.3333	0.34549	2.95313		X
186928854	Q92665	MRPS31	28S ribosomal protein S31, mitochondrial (MRP-S31) (S31mt) (Imogen 38) (Mitochondrial small ribosomal subunit protein mS31)	9.7	45300	2	31.5789	0.612595	3.21577	0	0	0	33.3333	0.72592	3.68213	66.6667	1.21396	6.50113
47939618	Q6IPF2	HNRPA1	Heterogeneous nuclear ribonucleoprotein A1	9.6	34162	3	31.5789	0.57793	3.35408	28.5714	0.465274	2.9378	50	1.07136	5.27903	16.6667	0.215936	1.91477
4758040	P09669	COX6C	Cytochrome c oxidase subunit 6C (Cytochrome c oxidase polypeptide VIc)	10.8	8763	3	31.5789	0.577844	4.33537	42.8571	1.15864	7.52218	33.3333	0.339523	3.33717	16.6667	0.138567	1.61562
15721937	Q96EL2	MRPS24	28S ribosomal protein S24, mitochondrial (MRP-S24) (S24mt) (Mitochondrial small ribosomal subunit protein uS3m) (bMRP-47) (bMRP47)	9.6	18997	3	31.5789	0.572565	3.00746	14.2857	0.186412	1.60019	33.3333	0.499138	3.08346	50	1.0965	4.57328
194385080	B4DQI4	ABHD14B	Protein ABHD14B (cDNA FLJ52723, highly similar to Abhydrolase domain-containing protein 14B)	7.8	19757	3	31.5789	0.567853	5.11744	28.5714	0.534566	4.55445	33.3333	0.679046	6.61846	33.3333	0.495494	4.27324
115583663	P08697	SERPINF2	Alpha-2-antiplasmin (Alpha-2-AP) (Alpha-2-plasmin inhibitor) (Alpha-2-PI) (Serpin F2)	5.8	54547	1	31.5789	0.553844	3.17398	0	0	0	100	1.75384	10.0509	0	0	0		X
16596694	Q96EL3	MRPL53	39S ribosomal protein L53, mitochondrial (L53mt) (MRP-L53) (Mitochondrial large ribosomal subunit protein mL53)	9	12089	3	31.5789	0.544815	2.94952	14.2857	0.161742	1.38204	50	0.787846	5.0607	33.3333	0.748703	2.66708
37589562	Q6PCA9	IAH1	IAH1 protein (Fragment)	5.6	25846	2	31.5789	0.53933	2.92762	0	0	0	50	1.06304	4.98771	50	0.64484	4.2831
35121	Q14980	NUMA1	Nuclear mitotic apparatus protein 1 (Nuclear matrix protein-22) (NMP-22) (Nuclear mitotic apparatus protein) (NuMA protein) (SP-H antigen)	5.6	236297	3	31.5789	0.531827	4.29994	14.2857	0.141789	1.55032	33.3333	0.614205	4.78356	50	0.904493	7.0242
18088559	Q6K0P9	PYHIN1	Pyrin and HIN domain-containing protein 1 (Interferon-inducible protein X)	9.7	26952	3	31.5789	0.530005	3.07123	14.2857	0.372824	1.59514	50	0.794035	5.21752	33.3333	0.449353	2.64704
19911070	Q8TAF6	FACL4	Acyl-CoA synthetase 4	7.9	74423	2	31.5789	0.520584	3.88863	0	0	0	33.3333	0.507965	4.93641	66.6667	1.14055	7.37758		X
39963655	Q92616	GCN1L1	eIF-2-alpha kinase activator GCN1 (GCN1 eIF-2-alpha kinase activator homolog) (GCN1-like protein 1) (General control of amino-acid synthesis 1-like protein 1) (Translational activator GCN1) (HsGCN1)	5.8	26935	2	31.5789	0.51474	3.25041	0	0	0	50	1.04275	4.72265	50	0.587263	5.57033
14861834	Q9BXW7	CECR5	Haloacid dehalogenase-like hydrolase domain-containing 5 (Cat eye syndrome critical region protein 5)	8.1	46303	2	31.5789	0.511028	5.29689	0	0	0	16.6667	0.165348	1.44163	83.3333	1.45291	15.3319		X
4557741	P43034	PAFAH1B1	Platelet-activating factor acetylhydrolase IB subunit alpha (Lissencephaly-1 protein) (LIS-1) (PAF acetylhydrolase 45 kDa subunit) (PAF-AH 45 kDa subunit) (PAF-AH alpha) (PAFAH alpha)	7	46620	3	31.5789	0.494399	4.27952	28.5714	0.703066	6.27207	33.3333	0.33379	3.06002	33.3333	0.411562	3.17438
119620869	B4DIS3	DPY30	Dpy-30-like protein, isoform CRA_b (cDNA FLJ58897, moderately similar to Dpy-30-like protein)	7.4	13867	3	31.5789	0.490835	3.17376	28.5714	0.348154	2.9773	33.3333	0.457151	3.60993	33.3333	0.690981	2.96679
5729953	Q9Y266	NUDC	Nuclear migration protein nudC (Nuclear distribution protein C homolog)	5.1	38244	3	31.5789	0.485967	4.48665	14.2857	0.110725	1.66687	33.3333	0.756519	6.12649	50	0.653196	6.13656
550021	P46782	RPS5	40S ribosomal protein S5 (Small ribosomal subunit protein uS7) [Cleaved into: 40S ribosomal protein S5, N-terminally processed]	9.9	22778	3	31.5789	0.484869	3.19572	28.5714	0.225908	3.52828	50	1.12251	4.69055	16.6667	0.149346	1.3129
63102435	Q15437	SEC23B	Protein transport protein Sec23B (hSec23B) (SEC23-related protein B)	6.4	86496	3	31.5789	0.479312	3.174	28.5714	0.696308	2.98699	33.3333	0.339523	3.3325	33.3333	0.365939	3.23368
10433597	Q9H0A0	NAT10	RNA cytidine acetyltransferase (EC 2.3.1.-) (18S rRNA cytosine acetyltransferase) (N-acetyltransferase 10)	8.3	115748	3	31.5789	0.479206	3.95246	14.2857	0.161742	1.38234	50	0.983294	7.94586	33.3333	0.34549	2.95754
21361320	Q92734	TFG	Protein TFG (TRK-fused gene protein)	4.8	43449	1	31.5789	0.474818	4.00942	85.7143	1.28879	10.8827	0	0	0	0	0	0		X
7661714	Q92520	FAM3C	Protein FAM3C (Interleukin-like EMT inducer)	8.4	24681	2	31.5789	0.472933	3.10337	28.5714	0.534566	2.98159	66.6667	0.87396	6.34881	0	0	0
8922331	Q96A72	MAGOHB	Protein mago nashi homolog 2	6	17277	3	31.5789	0.47246	3.24437	14.2857	0.186412	1.5974	50	0.764013	5.19045	33.3333	0.514629	3.21975
148747351	Q9UNF0	PACSIN2	Protein kinase C and casein kinase substrate in neurons protein 2 (Syndapin-2) (Syndapin-II)	4.9	55720	3	31.5789	0.467112	4.18452	14.2857	0.161742	1.37992	50	0.708612	6.51291	33.3333	0.581875	5.12816
10434704	O75436	VPS26A	Vacuolar protein sorting-associated protein 26A (Vesicle protein sorting 26A) (hVPS26)	6.3	38199	2	31.5789	0.466339	5.04699	42.8571	0.339771	5.31904	50	1.08034	9.77658	0	0	0
114796646	P18754	RCC1	Regulator of chromosome condensation (Cell cycle regulatory protein) (Chromosome condensation protein 1)	8	46735	3	31.5789	0.465641	3.52379	14.2857	0.161742	1.3773	50	1.01284	6.38674	33.3333	0.272995	3.16509
312596881	P62195	PSMC5	26S proteasome regulatory subunit 8 (26S proteasome AAA-ATPase subunit RPT6) (Proteasome 26S subunit ATPase 5) (Proteasome subunit p45) (Thyroid hormone receptor-interacting protein 1) (TRIP1) (p45/SUG)	8.3	44766	2	31.5789	0.464552	3.50459	0	0	0	50	0.82624	6.79564	50	0.64484	4.30221
4557323	P02656	APOC3	Apolipoprotein C-III (Apo-CIII) (ApoC-III) (Apolipoprotein C3)	5.1	10853	2	31.5789	0.461485	3.41326	57.1429	0.956468	6.73133	0	0	0	33.3333	0.34549	2.95544
4504901	O00629	KPNA4	Importin subunit alpha-3 (Importin alpha Q1) (Qip1) (Karyopherin subunit alpha-4)	4.7	57887	3	31.5789	0.458607	3.03835	28.5714	0.275606	3.1704	33.3333	0.381354	3.25938	33.3333	0.74936	2.66327
15592971	Q96PA3	IQGAP1	IQGAP1 protein (Fragment)	5.2	10789	2	31.5789	0.455909	4.01012	0	0	0	50	0.870709	6.84011	50	0.573002	5.8586
62898359	Q53F90	GMPS	Guanine monophosphate synthetase variant (Fragment)	6.2	76678	2	31.5789	0.447529	4.08542	0	0	0	16.6667	0.200647	1.5709	83.3333	1.21653	11.3663		X
253735778	Q92974	ARHGEF2	Rho guanine nucleotide exchange factor 2 (Guanine nucleotide exchange factor H1) (GEF-H1) (Microtubule-regulated Rho-GEF) (Proliferating cell nucleolar antigen p40)	6.9	111453	3	31.5789	0.44683	3.1642	28.5714	0.348154	2.98883	16.6667	0.165348	1.44454	50	0.843434	5.08845
1296664	Q15436	SEC23A	Protein transport protein Sec23A (hSec23A) (SEC23-related protein A)	6.6	86147	3	31.5789	0.436898	4.43332	14.2857	0.138849	1.61191	16.6667	0.330696	2.86708	66.6667	0.890823	9.29121
510307	O43432	EIF4G3	Eukaryotic translation initiation factor 4 gamma 3 (eIF-4-gamma 3) (eIF-4G 3) (eIF4G 3) (eIF-4-gamma II) (eIF4GII)	5.3	79402	2	31.5789	0.434245	3.34827	0	0	0	50	0.787846	5.04454	50	0.587263	5.55832
11415028	P56279	TCL1A	T-cell leukemia/lymphoma protein 1A (Oncogene TCL-1) (Oncogene TCL1) (Protein p14 TCL1)	4.8	13460	2	31.5789	0.428227	3.40826	0	0	0	50	0.787846	5.05044	50	0.568206	5.74237
119577707		TOMM40	Translocase of outer mitochondrial membrane 40 homolog	7.5	28511	3	31.5789	0.422721	3.44894	14.2857	0.110725	1.66595	33.3333	0.336428	3.15511	50	0.873009	5.82292
31418096	P13995	MTHFD2	Bifunctional methylenetetrahydrofolate dehydrogenase/cyclohydrolase, mitochondrial [Includes: NAD-dependent methylenetetrahydrofolate dehydrogenase (EC 1.5.1.15); Methenyltetrahydrofolate cyclohydrolase (EC 3.5.4.9)]	6.8	26831	3	31.5789	0.421466	3.94676	14.2857	0.138849	1.61286	66.6667	0.87396	7.98957	16.6667	0.298693	2.62684
21361884	Q8WUD1	RAB2B	Ras-related protein Rab-2B	7.8	24196	1	31.5789	0.418283	3.56453	85.7143	1.13534	9.67514	0	0	0	0	0	0		X
41351374	O00232	PSMD12	26S proteasome non-ATPase regulatory subunit 12 (26S proteasome regulatory subunit RPN5) (26S proteasome regulatory subunit p55)	8.4	46394	3	31.5789	0.415179	3.79265	28.5714	0.328201	3.1606	33.3333	0.33379	3.06054	33.3333	0.598043	5.26216		X
5174419	Q16740	CLPP	ATP-dependent Clp protease proteolytic subunit, mitochondrial (EC 3.4.21.92) (Endopeptidase Clp)	8.1	30162	2	31.5789	0.41169	3.44776	0	0	0	16.6667	0.330696	2.8662	83.3333	0.972988	8.05171		X
557468	Q12965	MYO1E	Unconventional myosin-Ie (Myosin-Ic) (Unconventional myosin 1E)	9.2	127041	2	31.5789	0.410294	4.09874	0	0	0	33.3333	0.383993	3.35276	66.6667	0.915272	9.62658		X
62897321	Q53GQ0	HSD17B12	Very-long-chain 3-oxoacyl-CoA reductase (EC 1.1.1.330) (17-beta-hydroxysteroid dehydrogenase 12) (17-beta-HSD 12) (3-ketoacyl-CoA reductase) (KAR) (Estradiol 17-beta-dehydrogenase 12) (EC 1.1.1.62) (Short chain dehydrogenase/reductase family 12C member 1)	9.7	34351	2	31.5789	0.406224	2.93789	0	0	0	50	0.714688	4.80743	50	0.571688	4.4959
7427519	Q14566	MCM6	DNA replication licensing factor MCM6 (EC 3.6.4.12) (p105MCM)	5.2	92871	3	31.5789	0.401776	3.76462	28.5714	0.256972	3.42309	50	0.823145	6.61218	16.6667	0.149346	1.3155
9910244	P82650	MRPS22	28S ribosomal protein S22, mitochondrial (MRP-S22) (S22mt) (Mitochondrial small ribosomal subunit protein mS22)	7.9	41262	2	31.5789	0.400857	3.08839	0	0	0	50	0.708612	4.92774	50	0.560769	4.85216
2506080	O14976	GAK	Cyclin-G-associated kinase (EC 2.7.11.1)	5.4	143165	2	31.5789	0.400391	2.97206	0	0	0	66.6667	0.968554	6.75394	33.3333	0.29935	2.65759		X
223278379	Q5JTH9	RRP12	RRP12-like protein	8.9	143702	2	31.5789	0.400391	2.96511	0	0	0	66.6667	0.968554	6.73998	33.3333	0.29935	2.64954		X
11761619	Q9Y5P6	GMPPB	Mannose-1-phosphate guanyltransferase beta (EC 2.7.7.13) (GDP-mannose pyrophosphorylase B) (GTP-mannose-1-phosphate guanylyltransferase beta)	6	42631	3	31.5789	0.399312	3.65844	14.2857	0.141789	1.55103	66.6667	0.88313	7.86076	16.6667	0.215936	1.91475
20149675	Q96C19	EFHD2	EF-hand domain-containing protein D2 (Swiprosin-1)	5	26679	3	31.5789	0.397325	3.27429	28.5714	0.252515	3.21002	33.3333	0.469416	3.67612	33.3333	0.49418	2.94744
194381636	B4DJB0	YWHAE	14-3-3 protein epsilon (14-3-3E)	5.5	15928	2	31.5789	0.395327	4.77542	71.4286	0.901048	11.6163	16.6667	0.200647	1.5698	0	0	0
13569848	Q969Z0	TBRG4	FAST kinase domain-containing protein 4 (Cell cycle progression restoration protein 2) (Cell cycle progression protein 2) (Protein TBRG4) (Transforming growth factor beta regulator 4)	6.6	58443	3	31.5789	0.392643	3.08761	14.2857	0.186412	1.5998	33.3333	0.510604	3.34538	50	0.515286	4.5656
34531995	Q6ZUE0	PES1	Pescadillo 1, containing BRCT domain	8.4	15468	3	31.5789	0.392602	3.03719	28.5714	0.509897	2.98351	16.6667	0.168442	1.61575	50	0.479918	4.52127
22760780	Q6NUQ4	TMEM214	Transmembrane protein 214	8.2	54743	3	31.5789	0.391827	3.03124	14.2857	0.186412	1.60134	66.6667	0.87396	6.40547	16.6667	0.149346	1.32524
119629883		HEL	hCG401289, isoform CRA_d	7.5	42389	3	31.5789	0.391106	3.59296	42.8571	0.46705	4.74251	33.3333	0.543607	4.5136	16.6667	0.150004	1.33116
119594632	A0A024R563	PPP1R14B	Protein phosphatase 1, regulatory (Inhibitor) subunit 14B, isoform CRA_a	5	20946	2	31.5789	0.39057	3.02678	0	0	0	66.6667	0.870865	6.34682	33.3333	0.365939	3.23798		X
215598688	Q92995	USP13	Ubiquitin carboxyl-terminal hydrolase 13 (EC 3.4.19.12) (Deubiquitinating enzyme 13) (Isopeptidase T-3) (ISOT-3) (Ubiquitin thioesterase 13) (Ubiquitin-specific-processing protease 13)	5.2	97308	2	31.5789	0.390033	3.3117	57.1429	0.767642	6.13403	33.3333	0.339523	3.33066	0	0	0
509243	Q15257	PPP2R4	Serine/threonine-protein phosphatase 2A activator (EC 5.2.1.8) (PP2A, subunit B', PR53 isoform) (Phosphotyrosyl phosphatase activator) (PTPA) (Serine/threonine-protein phosphatase 2A regulatory subunit 4) (Serine/threonine-protein phosphatase 2A regulator	5.9	36790	3	31.5789	0.389118	3.00732	14.2857	0.323485	1.38778	33.3333	0.339523	3.33745	50	0.515286	4.56666
4503937	O75323	GBAS	Protein NipSnap homolog 2 (NipSnap2) (Glioblastoma-amplified sequence)	9.7	33743	2	31.5789	0.38894	3.49735	0	0	0	50	0.670219	6.20839	50	0.561426	4.86654
23331072	Q8IY81	FTSJ3	pre-rRNA processing protein FTSJ3 (EC 2.1.1.-) (2'-O-ribose RNA methyltransferase SPB1 homolog) (Protein ftsJ homolog 3) (Putative rRNA methyltransferase 3)	8.3	96576	3	31.5789	0.386895	3.82019	28.5714	0.419488	4.74885	16.6667	0.256504	2.04366	50	0.479261	4.51328
21952252	Q8NFH9	SEPT6	MLL/SEPTIN6 fusion protein (Fragment)	8	63144	3	31.5789	0.385812	3.3894	14.2857	0.141789	1.54946	33.3333	0.365995	3.03554	50	0.690323	5.88985
15824473	A0A024R1M8	APOL2	Apolipoprotein L, 2, isoform CRA_a	6.3	37079	3	31.5789	0.385335	3.68565	14.2857	0.110725	1.66102	33.3333	0.5872	4.90273	50	0.503849	4.83063
5817221	Q9UFX5	TKFC	Bifunctional ATP-Dependent Dihydroxyacetone Kinase/FAD-AMP Lyase (Cyclizing)	9	17072	3	31.5789	0.384959	3.67684	28.5714	0.256972	3.4155	33.3333	0.37826	3.09036	33.3333	0.540977	4.56822
10434343	Q9H9J7	DARS2	Aspartyl-TRNA Synthetase 2, Mitochondrial (EC 6.1.1.12)	6.1	52640	3	31.5789	0.383892	3.55125	28.5714	0.419488	3.1654	16.6667	0.165348	1.44729	50	0.560908	6.10536
119580759		UQCRFS1P1	Ubiquinol-Cytochrome C Reductase, Rieske Iron-Sulfur Polypeptide 1 Pseudogene 1	9.2	29681	3	31.5789	0.383209	4.39947	42.8571	0.62376	7.22179	33.3333	0.336428	3.1499	16.6667	0.149346	2.35633
21707262	Q8N4P8	GTPBP4	GTPBP4 protein (Fragment)	10	73710	2	31.5789	0.382527	3.78543	0	0	0	33.3333	0.365995	3.02072	66.6667	0.84534	8.96646		X
62088006	Q59G96	DNM2	Dynamin 2 isoform 4 variant (Fragment)	8.9	55111	3	31.5789	0.380699	3.89274	28.5714	0.224589	3.4535	33.3333	0.427585	3.74915	33.3333	0.515943	4.54877
189083844	P53634	CTSC	Dipeptidyl peptidase 1 (EC 3.4.14.1) (Cathepsin C) (Cathepsin J) (Dipeptidyl peptidase I) (DPP-I) (DPPI) (Dipeptidyl transferase) [Cleaved into: Dipeptidyl peptidase 1 exclusion domain chain (Dipeptidyl peptidase I exclusion domain chain); Dipeptidyl pept	6.6	51823	3	31.5789	0.380265	3.15307	57.1429	0.762411	6.18687	16.6667	0.165348	1.45071	16.6667	0.149346	1.31601
51105870	A0A090N8G2	PSMC5	Proteasome 26S Subunit, ATPase 5	9.9	14972	2	31.5789	0.379431	2.91974	0	0	0	50	0.578906	4.66084	50	0.622624	4.58502
11121196	Q9H4E3	DDX47	DEAD box protein	9.3	50636	2	31.5789	0.379042	3.00908	0	0	0	33.3333	0.339523	3.33582	66.6667	0.860776	6.19293		X
28071028	Q99538	LGMN	Legumain (EC 3.4.22.34) (Asparaginyl endopeptidase) (Protease, cysteine 1)	5.7	42008	3	31.5789	0.374966	3.14946	14.2857	0.161742	1.3789	66.6667	0.803206	6.74358	16.6667	0.195487	1.62101
119619403		ACOT9	Acyl-CoA thioesterase 9, isoform CRA_a	6.7	43189	2	31.5789	0.374167	3.87405	0	0	0	33.3333	0.339523	3.32771	66.6667	0.84534	8.94012		X
27436969	Q13303	KCNAB2	Voltage-gated potassium channel subunit beta-2 (EC 1.1.1.-) (K(+) channel subunit beta-2) (Kv-beta-2) (hKvbeta2)	8.8	39269	3	31.5789	0.373004	2.92155	14.2857	0.110725	1.67296	33.3333	0.33379	3.07244	50	0.718209	4.22734
119571920		FMNL1	Formin-like 1, isoform CRA_b	5.6	126869	3	31.5789	0.371563	3.18792	28.5714	0.348154	2.97115	33.3333	0.424946	3.65433	33.3333	0.34549	2.97441
14277126	Q9H2H8	PPIL3	Peptidyl-prolyl cis-trans isomerase-like 3 (PPIase) (EC 5.2.1.8) (Cyclophilin J) (CyPJ) (Cyclophilin-like protein PPIL3) (Rotamase PPIL3)	6.6	18609	3	31.5789	0.36882	3.75895	28.5714	0.280638	3.16385	33.3333	0.510604	5.03001	33.3333	0.329915	3.18217
21361376	Q15428	SF3A2	Splicing factor 3A subunit 2 (SF3a66) (Spliceosome-associated protein 62) (SAP 62)	10	49256	2	31.5789	0.366641	3.46665	0	0	0	66.6667	0.876598	8.0756	33.3333	0.284431	2.90213		X
119568393		RPS12	Ribosomal Protein S12	5.8	10529	3	31.5789	0.365376	3.53243	57.1429	0.704529	6.91113	16.6667	0.200647	1.57201	16.6667	0.134428	1.55101
56790945	P62136	PPP1CA	Serine/threonine-protein phosphatase PP1-alpha catalytic subunit (PP-1A) (EC 3.1.3.16)	6.2	38613	3	31.5789	0.363856	3.20913	28.5714	0.348154	2.97616	50	0.596027	5.35743	16.6667	0.150004	1.33263
57997484	Q5HYL4	NOP9	NOP9 Nucleolar Protein	6.9	69415	3	31.5789	0.363648	3.23306	28.5714	0.348154	3.00839	50	0.596027	5.4012	16.6667	0.149346	1.32702
61966781	Q6GMV3	PTRHD1	Putative peptidyl-tRNA hydrolase PTRHD1 (EC 3.1.1.29) (Peptidyl-tRNA hydrolase domain-containing protein 1)	9.5	15787	3	31.5789	0.363507	2.96158	28.5714	0.348154	2.98936	16.6667	0.168442	1.61994	50	0.576484	4.27081
367460087	P35580	MYH10	Myosin-10 (Cellular myosin heavy chain, type B) (Myosin heavy chain 10) (Myosin heavy chain, non-muscle IIb) (Non-muscle myosin heavy chain B) (NMMHC-B) (Non-muscle myosin heavy chain IIb) (NMMHC II-b) (NMMHC-IIB)	5.3	228998	2	31.5789	0.362459	4.67727	57.1429	0.670107	9.372	33.3333	0.365995	3.87737	0	0	0
4506863	Q99643	SDHC	Succinate dehydrogenase cytochrome b560 subunit, mitochondrial (Integral membrane protein CII-3) (QPs-1) (QPs1) (Succinate dehydrogenase complex subunit C) (Succinate-ubiquinone oxidoreductase cytochrome B large subunit) (CYBL)	10	18592	2	31.5789	0.360432	2.91046	0	0	0	33.3333	0.507965	3.33333	66.6667	0.633404	5.88314
7705720	Q9Y316	MEMO1	Protein MEMO1 (C21orf19-like protein) (Hepatitis C virus NS5A-transactivated protein 7) (HCV NS5A-transactivated protein 7) (Mediator of ErbB2-driven cell motility 1) (Mediator of cell motility 1) (Memo-1)	6.7	33734	2	31.5789	0.357228	3.51809	57.1429	0.577776	6.43247	33.3333	0.457151	3.63606	0	0	0
1232079	P33992	MCM5	DNA replication licensing factor MCM5 (EC 3.6.4.12) (CDC46 homolog) (P1-CDC46)	8.4	81833	3	31.5789	0.356655	3.54119	14.2857	0.110725	1.66857	33.3333	0.37826	3.08081	50	0.621967	6.18628
25777713	P63208	SKP1	S-phase kinase-associated protein 1 (Cyclin-A/CDK2-associated protein p19) (p19A) (Organ of Corti protein 2) (OCP-2) (Organ of Corti protein II) (OCP-II) (RNA polymerase II elongation factor-like protein) (SIII) (Transcription elongation factor B polypept	4.2	18640	3	31.5789	0.355933	3.08136	14.2857	0.161742	1.37965	50	0.592932	5.18704	33.3333	0.34549	2.96102
6491737	Q9UJ70	NAGK	N-acetyl-D-glucosamine kinase (N-acetylglucosamine kinase) (EC 2.7.1.59) (GlcNAc kinase)	5.8	37417	3	31.5789	0.351429	3.1217	14.2857	0.186412	1.601	50	0.596027	5.36811	33.3333	0.29935	2.64944
55741709	P49756	RBM25	RNA-binding protein 25 (Arg/Glu/Asp-rich protein of 120 kDa) (RED120) (Protein S164) (RNA-binding motif protein 25) (RNA-binding region-containing protein 7)	6	100186	2	31.5789	0.351427	3.19942	0	0	0	83.3333	0.974287	8.51058	16.6667	0.138567	1.62093
3329388	Q9NZ01	TECR	Very-long-chain enoyl-CoA reductase (EC 1.3.1.93) (Synaptic glycoprotein SC2) (Trans-2,3-enoyl-CoA reductase) (TER)	9.6	18190	3	31.5789	0.35085	3.0058	14.2857	0.186412	1.60132	33.3333	0.37826	3.09057	50	0.515286	4.55958
4505939	P24928	POLR2A	DNA-directed RNA polymerase II subunit RPB1 (RNA polymerase II subunit B1) (EC 2.7.7.6) (DNA-directed RNA polymerase II subunit A) (DNA-directed RNA polymerase III largest subunit) (RNA-directed RNA polymerase II subunit RPB1) (EC 2.7.7.48)	7	217187	3	31.5789	0.347393	3.08667	14.2857	0.161742	1.38141	66.6667	0.761375	6.82586	16.6667	0.150004	1.33694
193786739	B3KQK0	TOMM70A	Mitochondrial Precursor Proteins Import Receptor	4.8	26480	3	31.5789	0.340701	3.05464	28.5714	0.300592	2.98324	16.6667	0.212912	1.64226	50	0.515286	4.55034
2780414	O00154	ACOT7	Cytosolic acyl coenzyme A thioester hydrolase (EC 3.1.2.2) (Acyl-CoA thioesterase 7) (Brain acyl-CoA hydrolase) (BACH) (CTE-IIa) (CTE-II) (Long chain acyl-CoA thioester hydrolase)	6.9	37420	3	31.5789	0.340184	3.03892	14.2857	0.186412	1.59197	33.3333	0.421852	3.48993	50	0.437917	4.27603
1255255	Q13568	IRF5	Interferon regulatory factor 5 (IRF-5)	5.4	56669	2	31.5789	0.339077	2.81844	0	0	0	50	0.578906	4.65758	50	0.494837	4.2675
6331213	Q460N5	PARP14	Poly [ADP-ribose] polymerase 14 (PARP-14) (EC 2.4.2.30) (ADP-ribosyltransferase diphtheria toxin-like 8) (ARTD8) (B aggressive lymphoma protein 2)	8.2	114078	3	31.5789	0.337731	3.35955	42.8571	0.386331	4.83359	33.3333	0.469416	3.685	16.6667	0.149346	1.3144
1545982	A0A0B4J2E5	PWP2	PWP2, Small Subunit Processome Component	5.8	102451	3	31.5789	0.337087	3.0895	28.5714	0.398761	3.40671	16.6667	0.168442	1.61618	50	0.433778	4.19274
1262583	Q15164	PABPC4	Polyadenylate binding protein II (Fragment)	9.4	21988	3	31.5789	0.335821	3.15322	42.8571	0.487004	4.59047	16.6667	0.165348	1.44954	33.3333	0.329915	3.1801		X
20988822	P09326	CD48	CD48 antigen (B-lymphocyte activation marker BLAST-1) (BCM1 surface antigen) (Leukocyte antigen MEM-102) (SLAM family member 2) (SLAMF2) (Signaling lymphocytic activation molecule 2) (TCT.1) (CD antigen CD48)	8.4	19430	3	31.5789	0.335093	3.13041	42.8571	0.489943	4.51219	33.3333	0.339523	3.31789	16.6667	0.150004	1.33086
433413	P30084	ECHS1	Enoyl-CoA hydratase, mitochondrial (EC 4.2.1.17) (Enoyl-CoA hydratase 1) (Short-chain enoyl-CoA hydratase) (SCEH)	7.8	31262	3	31.5789	0.334363	3.28398	42.8571	0.415774	4.88199	33.3333	0.37826	3.08198	16.6667	0.195487	1.62163
75677353	Q5T9A4	ATAD3B	ATPase family AAA domain-containing protein 3B (AAA-TOB3)	9.5	72554	3	31.5789	0.333763	3.83825	28.5714	0.335314	5.08604	16.6667	0.165348	1.44227	50	0.500367	4.77846
119622098		SMCHD1	Structural Maintenance Of Chromosomes Flexible Hinge Domain Containing 1	8.1	13132	3	31.5789	0.332812	2.91187	14.2857	0.186412	1.59174	50	0.537075	4.72176	33.3333	0.29935	2.64214
30583475	Q7KZJ7	DIAPH1	Diaphanous homolog 1 (Drosophila)	5.3	46323	2	31.5789	0.332347	2.90386	0	0	0	66.6667	0.753082	6.55096	33.3333	0.29935	2.6446		X
6807649	Q96F07	CYFIP2	Cytoplasmic FMR1-interacting protein 2 (p53-inducible protein 121)	6.5	145674	3	31.5789	0.332146	3.7989	42.8571	0.363438	5.06098	16.6667	0.200647	1.57599	33.3333	0.427138	4.54938
42544136	Q7LG56	RRM2B	Ribonucleoside-diphosphate reductase subunit M2 B (EC 1.17.4.1) (TP53-inducible ribonucleotide reductase M2 B) (p53-inducible ribonucleotide reductase small subunit 2-like protein) (p53R2)	4.7	40718	3	31.5789	0.33192	3.04995	14.2857	0.141789	1.54169	50	0.54017	4.89826	33.3333	0.34549	2.96126
31873262	Q15067	ACOX1	Peroxisomal acyl-coenzyme A oxidase 1 (AOX) (EC 1.3.3.6) (Palmitoyl-CoA oxidase) (Straight-chain acyl-CoA oxidase) (SCOX)	7.3	75286	2	31.5789	0.331897	2.95164	0	0	0	66.6667	0.705518	6.37838	33.3333	0.34549	2.96846
262474	P32929	CTH	Cystathionine gamma-lyase (EC 4.4.1.1) (Cysteine-protein sulfhydrase) (Gamma-cystathionase)	6.4	39532	3	31.5789	0.331215	3.57346	14.2857	0.113863	1.79129	33.3333	0.339523	3.33527	50	0.576484	5.89087
18605554	Q8TCB0	IFI44	Interferon-induced protein 44 (p44) (Microtubule-associated protein 44)	6.6	50462	3	31.5789	0.330845	4.03672	42.8571	0.453635	7.08676	33.3333	0.369089	3.20164	16.6667	0.149346	1.31341
60257354	Q4GCC3	COII	Cytochrome c oxidase subunit 2	4.6	25565	1	31.5789	0.330111	3.6531	85.7143	0.896016	9.91555	0	0	0	0	0	0		X
6005717	P56385	ATP5I	ATP synthase subunit e, mitochondrial (ATPase subunit e) [Cleaved into: ATP synthase subunit e, mitochondrial, N-terminally processed]	9.7	7915	3	31.5789	0.326829	3.50158	42.8571	0.411001	5.03374	33.3333	0.339523	3.32202	16.6667	0.215936	1.89362
40225995	Q96CF6	HDLBP	HDLBP protein (Fragment)	6.1	100591	2	31.5789	0.325909	2.95618	0	0	0	33.3333	0.413559	3.22066	66.6667	0.618485	6.14058
28827795	Q9H444	CHMP4B	Charged multivesicular body protein 4b (Chromatin-modifying protein 4b) (CHMP4b) (SNF7 homolog associated with Alix 1) (SNF7-2) (hSnf7-2) (Vacuolar protein sorting-associated protein 32-2) (Vps32-2) (hVps32-2)	4.6	24932	2	31.5789	0.324979	3.1583	0	0	0	50	0.54017	4.91141	50	0.488931	5.08988
119570063		ARL3	ADP-ribosylation factor-like 3	7.1	20325	3	31.5789	0.323811	3.09234	28.5714	0.280638	3.15132	33.3333	0.413559	3.21472	33.3333	0.284431	2.90113
7022826	Q9Y383	LUC7L2	Putative RNA-binding protein Luc7-like 2	10.4	46487	2	31.5789	0.32344	2.99199	0	0	0	50	0.54017	4.89239	50	0.484057	4.58225
213417911	O75569	PRKRA	Interferon-inducible double-stranded RNA-dependent protein kinase activator A (PKR-associated protein X) (PKR-associating protein X) (Protein activator of the interferon-induced protein kinase) (Protein kinase, interferon-inducible double-stranded RNA-dep	8.4	33105	2	31.5789	0.3212	2.86809	0	0	0	66.6667	0.717783	6.42993	33.3333	0.29935	2.65235		X
158259593	A8KAK1	UGGT1	UDP-glucose ceramide glucosyltransferase-like 1, transcript variant 2	5.2	175007	3	31.5789	0.319012	2.91757	14.2857	0.161742	1.38088	50	0.537075	4.73923	33.3333	0.284431	2.88872
38683799	Q9Y5A3	ANKRD13A	NY-REN-25 antigen (Fragment)	4.8	67601	2	31.5789	0.317869	3.25775	57.1429	0.628793	6.12463	0	0	0	33.3333	0.272995	3.17081
148747437	Q9H8S9	MOB1A	MOB kinase activator 1A (Mob1 alpha) (Mob1A) (Mob1 homolog 1B) (Mps one binder kinase activator-like 1B)	6.5	25081	3	31.5789	0.317724	3.00178	14.2857	0.186412	1.59036	50	0.504871	4.77616	33.3333	0.283774	2.87406
52627149	Q9NYB0	TERF2IP	Telomeric repeat-binding factor 2-interacting protein 1 (TERF2-interacting telomeric protein 1) (TRF2-interacting telomeric protein 1) (Dopamine receptor-interacting protein 5) (Repressor/activator protein 1 homolog) (RAP1 homolog) (hRap1)	4.5	44242	3	31.5789	0.314343	3.24685	28.5714	0.328201	3.17063	33.3333	0.339523	3.37457	33.3333	0.272995	3.20803
119621095	C9J9I1	SELI	Selenoprotein I	6.3	43994	2	31.5789	0.314292	2.79996	0	0	0	33.3333	0.365995	3.0239	66.6667	0.629264	5.84264
4759156	P09012	SNRPA	U1 small nuclear ribonucleoprotein A (U1 snRNP A) (U1-A) (U1A)	10.3	31280	3	31.5789	0.313817	3.16372	28.5714	0.280638	3.15382	33.3333	0.336428	3.15225	33.3333	0.329915	3.18675
14701786	O95319	CELF2	CUGBP Elav-like family member 2 (CELF-2) (Bruno-like protein 3) (CUG triplet repeat RNA-binding protein 2) (CUG-BP2) (CUG-BP- and ETR-3-like factor 2) (ELAV-type RNA-binding protein 3) (ETR-3) (Neuroblastoma apoptosis-related RNA-binding protein) (hNAPOR)	8.9	54329	3	31.5789	0.313458	3.0553	28.5714	0.275606	3.17398	33.3333	0.371727	3.30166	33.3333	0.29935	2.6705
558596	P48147	PREP	Prolyl endopeptidase (PE) (EC 3.4.21.26) (Post-proline cleaving enzyme)	5.4	80764	2	31.5789	0.311191	3.41412	42.8571	0.363438	5.07963	0	0	0	50	0.561426	4.88515
48675813	Q4LE60	TNPO2	TNPO2 variant protein (Fragment)	4.7	100408	2	31.5789	0.307374	3.0287	0	0	0	50	0.504871	4.78594	50	0.468482	4.80495
11225260	Q9BVT2	TOP1	DNA topoisomerase 1	9.7	90726	3	31.5789	0.306222	3.05729	14.2857	0.141789	1.54891	16.6667	0.165348	1.44323	66.6667	0.638934	6.43111
119580405		YWHAH	Tyrosine 3-monooxygenase/tryptophan 5-monooxygenase	4.6	26688	2	31.5789	0.305576	3.52684	57.1429	0.595424	6.85788	0	0	0	33.3333	0.272995	3.16746
44890424	P49006	MARCKSL1	MARCKS-related protein (MARCKS-like protein 1) (Macrophage myristoylated alanine-rich C kinase substrate) (Mac-MARCKS) (MacMARCKS)	4.5	19534	2	31.5789	0.305197	3.6276	71.4286	0.643303	8.22355	0	0	0	16.6667	0.215936	1.89325
2358285	O14686	KMT2D	Histone-lysine N-methyltransferase 2D (Lysine N-methyltransferase 2D) (EC 2.1.1.43) (ALL1-related protein) (Myeloid/lymphoid or mixed-lineage leukemia protein 2)	5.6	564182	3	31.5789	0.299823	3.0695	14.2857	0.115183	1.86322	16.6667	0.165348	1.44451	66.6667	0.649714	6.10182
15342081	B2R894	MRPL38	Mitochondrial ribosomal protein L38, isoform CRA_b (cDNA, FLJ93795, Homo sapiens mitochondrial ribosomal protein L38 (MRPL38), nucleargene encoding mitochondrial protein, mRNA)	6.2	40758	3	31.5789	0.29788	3.07618	14.2857	0.141789	1.54555	50	0.504871	4.77097	33.3333	0.272995	3.16713
30410796	P61289	PSME3	Proteasome activator complex subunit 3 (11S regulator complex subunit gamma) (REG-gamma) (Activator of multicatalytic protease subunit 3) (Ki nuclear autoantigen) (Proteasome activator 28 subunit gamma) (PA28g) (PA28gamma)	5.7	30868	3	31.5789	0.296127	4.75964	42.8571	0.366378	7.63366	33.3333	0.371727	4.54082	16.6667	0.138567	1.62544
5262636	Q9Y4P1	ATG4B	Cysteine protease ATG4B (EC 3.4.22.-) (AUT-like 1 cysteine endopeptidase) (Autophagin-1) (Autophagy-related cysteine endopeptidase 1) (Autophagy-related protein 4 homolog B) (hAPG4B)	4.8	44310	3	31.5789	0.294419	3.49535	57.1429	0.526183	6.94659	16.6667	0.168442	1.62231	16.6667	0.150004	1.34194
151101292	Q9H3N1	TMX1	Thioredoxin-related transmembrane protein 1 (Thioredoxin domain-containing protein 1) (Transmembrane Trx-related protein)	4.8	31773	2	31.5789	0.288505	3.23861	57.1429	0.5265	6.52105	0	0	0	33.3333	0.29935	2.6477
62896789	Q53HG5	EMC2	KIAA0103 variant (Fragment)	6.4	34762	2	31.5789	0.278921	3.23854	42.8571	0.394502	4.9314	0	0	0	50	0.422998	4.50207
111052651	Q0PHS5	G6PD	Glucose-6-phosphate dehydrogenase (Fragment)	7.4	8166	3	31.5789	0.278659	3.27489	42.8571	0.370835	5.18584	16.6667	0.165348	1.44063	33.3333	0.284431	2.87972
825676	P04440	HLA-DPB1	HLA class II histocompatibility antigen, DP beta 1 chain (HLA class II histocompatibility antigen, DP(W4) beta chain) (MHC class II antigen DPB1)	4.6	10422	3	31.5789	0.275919	3.42509	57.1429	0.478621	6.91524	16.6667	0.165348	1.44708	16.6667	0.150004	1.33126
4502997	P15085	CPA1	Carboxypeptidase A1 (EC 3.4.17.1)	5.4	47141	1	26.3158	0.667465	3.05321	71.4286	1.81169	8.28728	0	0	0	0	0	0		X
315434223	Q9UIJ7	AK3	GTP:AMP phosphotransferase AK3, mitochondrial (EC 2.7.4.10) (Adenylate kinase 3) (AK 3) (Adenylate kinase 3 alpha-like 1)	9.2	18174	3	26.3158	0.644958	3.56351	28.5714	0.419488	3.15946	16.6667	0.330696	2.87659	33.3333	1.22227	4.72183
32235	Q5D1W8	HLA-C	HLA class I antigen (MHC class I antigen)	6	40996	2	26.3158	0.630212	3.75072	0	0	0	33.3333	0.543607	4.51064	50	1.45206	7.36664
16359158	P60709	PS1TP5BP1	Actin, cytoplasmic 1 (Beta-actin) [Cleaved into: Actin, cytoplasmic 1, N-terminally processed]	5.2	41764	3	26.3158	0.523898	2.58446	14.2857	0.138849	1.61787	33.3333	0.543607	3.09765	33.3333	0.953413	3.19898
62896697	Q53HL1	MYL12A	Myosin regulatory light chain MRCL3 variant (Fragment)	4.5	19775	2	26.3158	0.50424	2.87096	0	0	0	33.3333	0.537531	4.48874	50	1.05923	4.60263
21410970	Q8N5Z7	RPL6	60S ribosomal protein L6	11	32727	2	26.3158	0.495948	2.62637	0	0	0	50	1.02952	5.35437	33.3333	0.540977	2.96246
13489087	V9HWH1	HEL57	Epididymis luminal protein 57 (Epididymis secretory protein Li 27) (Serpin peptidase inhibitor, clade B (Ovalbumin), member 1, isoform CRA_a)	5.9	42743	2	26.3158	0.492032	3.79014	0	0	0	50	1.25875	9.34986	33.3333	0.29935	2.65224		X
13378137	Q15628	TRADD	Tumor necrosis factor receptor type 1-associated DEATH domain protein (TNFR1-associated DEATH domain protein) (TNFRSF1A-associated via death domain)	5.9	34229	2	26.3158	0.490046	3.22865	0	0	0	33.3333	0.365995	3.0131	50	1.18582	7.21094
1335344	P00734	F2	Prothrombin (EC 3.4.21.5) (Coagulation factor II) [Cleaved into: Activation peptide fragment 1; Activation peptide fragment 2; Thrombin light chain; Thrombin heavy chain]	5.4	69286	2	26.3158	0.489979	2.84884	42.8571	1.09595	5.01697	0	0	0	33.3333	0.272995	3.1682
33989959	P27708	CAD	CAD protein [Includes: Glutamine-dependent carbamoyl-phosphate synthase (EC 6.3.5.5); Aspartate carbamoyltransferase (EC 2.1.3.2); Dihydroorotase (EC 3.5.2.3)]	7.4	93480	2	26.3158	0.486174	3.97961	0	0	0	33.3333	0.371727	3.2924	50	1.16782	9.30971
47271443	Q01130	SRSF2	Serine/arginine-rich splicing factor 2 (Protein PR264) (Splicing component, 35 kDa) (Splicing factor SC35) (SC-35) (Splicing factor, arginine/serine-rich 2)	12.4	25458	3	26.3158	0.476238	2.9259	42.8571	1.01799	5.34988	16.6667	0.171081	1.71172	16.6667	0.149346	1.31211
13562114	Q9H4B7	TUBB1	Tubulin beta-1 chain	4.9	50328	2	26.3158	0.474445	2.77344	57.1429	1.1158	6.17057	16.6667	0.200647	1.58355	0	0	0		X
119599675		COPG1	Coatomer Protein Complex Subunit Gamma 1	5.5	97609	2	26.3158	0.469817	3.76634	0	0	0	50	0.994682	8.38183	33.3333	0.49307	3.54491
780808	Q13177	PAK2	Serine/threonine-protein kinase PAK 2 (EC 2.7.11.1) (Gamma-PAK) (PAK65) (S6/H4 kinase) (p21-activated kinase 2) (PAK-2) (p58) [Cleaved into: PAK-2p27 (p27); PAK-2p34 (p34) (C-t-PAK2)]	5.6	58076	3	26.3158	0.469649	3.26958	28.5714	0.509897	3.00138	33.3333	0.676408	4.95408	16.6667	0.215936	1.89798
45751608	O00159	MYO1C	Unconventional myosin-Ic (Myosin I beta) (MMI-beta) (MMIb)	9.7	117949	2	26.3158	0.468623	3.45689	0	0	0	66.6667	1.33463	9.63435	16.6667	0.149346	1.31246		X
40807029	Q6P179	ERAP2	Endoplasmic reticulum aminopeptidase 2 (EC 3.4.11.-) (Leukocyte-derived arginine aminopeptidase) (L-RAP)	6.4	105526	2	26.3158	0.459078	4.60182	0	0	0	50	0.634764	5.13001	33.3333	0.818985	9.4424
119583846		HEL	Glutathione reductase, isoform CRA_a	8.4	56487	3	26.3158	0.44595	3.38136	14.2857	0.113863	1.78292	16.6667	0.165348	1.44496	50	1.11399	7.18262
37848	P08670	VIM	Vimentin	10.4	14856	3	26.3158	0.437428	3.8403	28.5714	0.275606	3.15922	33.3333	0.914301	7.16374	16.6667	0.149346	1.31146
5729980	Q6FGV9	PMVK	PMVK protein (Phosphomevalonate kinase, isoform CRA_a) (Testis tissue sperm-binding protein Li 95mP) (cDNA, FLJ93228, Homo sapiens phosphomevalonate kinase (PMVK), mRNA) (Fragment)	5.5	21996	2	26.3158	0.434015	3.50652	0	0	0	33.3333	0.679046	6.6211	50	0.695336	4.48288
10432591	Q9HAM7	LARS	Leucyl-TRNA Synthetase (EC 6.1.1.4)	7	50091	3	26.3158	0.42139	3.21786	14.2857	0.110725	1.67201	33.3333	0.469416	3.67724	33.3333	0.735807	4.56197
284795266	Q9Y5M8	SRPRB	Signal recognition particle receptor subunit beta (SR-beta) (Protein APMCF1)	9.4	29684	3	26.3158	0.421164	3.02702	42.8571	0.794725	5.33086	16.6667	0.256504	2.02954	16.6667	0.150004	1.33668
4759158	P62316	SNRPD2	Small nuclear ribonucleoprotein Sm D2 (Sm-D2) (snRNP core protein D2)	10.4	13509	3	26.3158	0.409384	2.8641	28.5714	0.341091	3.5477	16.6667	0.425824	1.65824	33.3333	0.472621	3.27244
365733590	A0A087X1S7	CD48	CD48 antigen	8.2	28837	2	26.3158	0.408221	3.00233	57.1429	0.877579	6.81452	0	0	0	16.6667	0.268856	1.55712		X
16554270	Q9BYZ2	LDHAL6B	L-lactate dehydrogenase A-like 6B (EC 1.1.1.27)	8.8	41980	2	26.3158	0.404007	2.57205	0	0	0	66.6667	1.13001	6.81803	16.6667	0.149346	1.3268		X
6912482	O95202	LETM1	Mitochondrial proton/calcium exchanger protein (Leucine zipper-EF-hand-containing transmembrane protein 1)	6.3	83336	3	26.3158	0.402016	4.89251	14.2857	0.332176	4.96477	33.3333	0.339523	3.37211	33.3333	0.54599	6.32861
55663902		LYPLAL1	Lysophospholipase-like 1	7.8	26317	2	26.3158	0.394969	3.91827	0	0	0	33.3333	0.679046	6.6267	50	0.571688	5.78115
4557553	P50402	EMD	Emerin	5.2	28995	2	26.3158	0.390771	3.44915	0	0	0	33.3333	0.33379	3.05781	50	0.903651	7.86451
7657162	Q5STK2	PFDN6	Prefoldin subunit 6, isoform CRA_b (cDNA, FLJ92435, Homo sapiens HLA class II region expressed gene KE2 (HKE2), mRNA)	9.4	14584	3	26.3158	0.390524	3.53785	42.8571	0.45888	4.65254	16.6667	0.401293	3.12501	16.6667	0.300007	2.65023
341838240	G1ENZ4	HLA-A	MHC class I antigen (Fragment)	6.3	20922	2	26.3158	0.385826	2.6464	42.8571	0.723019	4.53864	33.3333	0.37826	3.08519	0	0	0
119579143		GLDC	Glycine Dehydrogenase (Aminomethyl-Transferring)	7.5	94600	2	26.3158	0.38517	3.45213	0	0	0	33.3333	0.555073	5.04767	50	0.664632	5.88408
14017887		RANGAP1	Ran GTPase Activating Protein 1	4.5	67334	2	26.3158	0.384413	3.63081	42.8571	0.786822	7.57338	0	0	0	33.3333	0.29935	2.66195
23111034	Q13596	SNX1	Sorting nexin-1	4.9	59070	2	26.3158	0.382608	3.14248	28.5714	0.561277	4.67846	0	0	0	50	0.556769	4.49297
17017967	Q8WZ55	BSND	Barttin	4.1	35198	2	26.3158	0.381132	2.67549	57.1429	0.906491	6.13477	0	0	0	16.6667	0.149346	1.31515
4504237	O75326	SEMA7A	Semaphorin-7A (CDw108) (JMH blood group antigen) (John-Milton-Hargen human blood group Ag) (Semaphorin-K1) (Sema K1) (Semaphorin-L) (Sema L) (CD antigen CD108)	7.4	74805	2	26.3158	0.377952	3.5627	0	0	0	16.6667	0.171081	1.71288	66.6667	1.02577	9.56898		X
324711029	P20292	ALOX5AP	Arachidonate 5-lipoxygenase-activating protein (FLAP) (MK-886-binding protein)	8.2	24190	1	26.3158	0.377489	2.94081	71.4286	1.02461	7.98219	0	0	0	0	0	0		X
4557367	Q13867	BLMH	Bleomycin hydrolase (BH) (BLM hydrolase) (BMH) (EC 3.4.22.40)	5.8	52563	2	26.3158	0.372329	2.40085	0	0	0	50	0.879693	4.93498	33.3333	0.29935	2.6677
37547	P09661	SNRPA1	U2 small nuclear ribonucleoprotein A' (U2 snRNP A')	9	28444	2	26.3158	0.370604	3.14864	0	0	0	66.6667	1.03915	8.42053	16.6667	0.134428	1.55017		X
158254970	P78371	HEL-CCT2	T-complex protein 1 subunit beta (TCP-1-beta) (CCT-beta)	6	57477	2	26.3158	0.369224	2.62212	0	0	0	50	0.628231	5.32976	33.3333	0.540977	2.97362
119577893		NAPA	N-ethylmaleimide-sensitive factor attachment protein	5.8	19379	2	26.3158	0.369043	3.02407	0	0	0	50	0.823145	6.6182	33.3333	0.34549	2.95803
4522023		HEL	Similar to calgizzarin; similar to PID:g3115349	8.9	11491	2	26.3158	0.367206	2.53067	0	0	0	50	0.622498	5.06957	33.3333	0.54032	2.9442
4507181	P16150	SPN	Leukosialin (GPL115) (Galactoglycoprotein) (GALGP) (Leukocyte sialoglycoprotein) (Sialophorin) (CD antigen CD43) [Cleaved into: CD43 cytoplasmic tail (CD43-ct) (CD43ct)]	4.9	40323	3	26.3158	0.365798	2.56603	14.2857	0.323485	1.38598	33.3333	0.507965	3.33536	33.3333	0.272995	3.17343
147905700	P49961	ENTPD1	Ectonucleoside triphosphate diphosphohydrolase 1 (NTPDase 1) (EC 3.6.1.5) (Ecto-ATP diphosphohydrolase 1) (Ecto-ATPDase 1) (Ecto-ATPase 1) (Ecto-apyrase) (Lymphoid cell activation antigen) (CD antigen CD39)	6.3	58688	2	26.3158	0.362932	2.79476	42.8571	0.672002	4.8275	0	0	0	33.3333	0.365282	3.21797
30885	X5CF47	HLA-DRB1	MHC class II antigen	6.8	30183	3	26.3158	0.35867	2.662	28.5714	0.407863	3.25474	33.3333	0.510604	3.32107	16.6667	0.149346	1.31141
6912734	Q9Y5L0	TNPO3	Transportin-3 (Importin-12) (Imp12) (Transportin-SR) (TRN-SR)	5.3	104204	2	26.3158	0.358014	3.33024	28.5714	0.280638	3.14374	50	0.8063	6.87806	0	0	0
4506013	Q15435	PPP1R7	Protein phosphatase 1 regulatory subunit 7 (Protein phosphatase 1 regulatory subunit 22)	4.7	41546	2	26.3158	0.354873	3.19617	0	0	0	50	0.85077	6.93139	33.3333	0.272995	3.18981
320461539	P55263	ADK	Adenosine kinase (AK) (EC 2.7.1.20) (Adenosine 5'-phosphotransferase)	6.3	34085	2	26.3158	0.354453	2.41635	0	0	0	50	0.838661	4.78194	33.3333	0.283774	2.86983
52487191	Q9BS26	ERP44	Endoplasmic reticulum resident protein 44 (ER protein 44) (ERp44) (Thioredoxin domain-containing protein 4)	5	46953	2	26.3158	0.35384	3.27472	0	0	0	33.3333	0.336428	3.15575	50	0.784064	7.21419
19070472	Q5T4S7	UBR4	E3 ubiquitin-protein ligase UBR4 (EC 2.3.2.27) (600 kDa retinoblastoma protein-associated factor) (N-recognin-4) (RING-type E3 ubiquitin transferase UBR4) (Retinoblastoma-associated factor of 600 kDa) (RBAF600) (p600) (Zinc finger UBR1-type protein 1)	5.6	573898	2	26.3158	0.350306	3.13666	0	0	0	50	0.764469	6.97972	33.3333	0.344833	2.95304
18765729	O00161	SNAP23	Synaptosomal-associated protein 23 (SNAP-23) (Vesicle-membrane fusion protein SNAP-23)	4.7	23336	2	26.3158	0.348843	3.10178	0	0	0	33.3333	0.682328	5.30174	50	0.422341	4.52055
1480869	Q15833	STXBP2	Syntaxin-binding protein 2 (Protein unc-18 homolog 2) (Unc18-2) (Protein unc-18 homolog B) (Unc-18B)	6.1	66439	2	26.3158	0.348325	3.23821	0	0	0	33.3333	0.531342	4.44751	50	0.571688	5.80681
30802081	Q7Z7Q0	APOB	APOB protein	7.14393	92334	1	26.3158	0.347846	4.70804	71.4286	0.944154	12.779	0	0	0	0	0	0		X
192807332	Q9BXP5	SRRT	Serrate RNA effector molecule homolog (Arsenite-resistance protein 2)	5.7	100519	3	26.3158	0.346984	3.17431	14.2857	0.186412	1.59387	33.3333	0.593389	5.24919	33.3333	0.287913	2.94329
825711	P28288	ABCD3	ATP-binding cassette sub-family D member 3 (70 kDa peroxisomal membrane protein) (PMP70)	9.6	75486	3	26.3158	0.345502	3.05464	28.5714	0.534566	4.55797	16.6667	0.171081	1.71156	33.3333	0.29935	2.64386
4337109	P46379	BAG6	Large proline-rich protein BAG6 (BAG family molecular chaperone regulator 6) (BCL2-associated athanogene 6) (BAG-6) (HLA-B-associated transcript 3) (Protein G3) (Protein Scythe)	6.2	130201	2	26.3158	0.345288	3.0196	0	0	0	50	0.552435	4.99106	33.3333	0.540977	4.57101
119620768	A0A0B4J1Z1	SRSF7	Serine/arginine-rich-splicing factor 7 (Splicing factor, arginine/serine-rich 7, 35kDa, isoform CRA_a)	10	15745	3	26.3158	0.344827	2.6666	42.8571	0.676355	4.52182	16.6667	0.168442	1.61535	16.6667	0.134428	1.55343
109693027	Q0ZAK8	HLA-B	MHC class I antigen (Fragment)	6.4	20914	2	26.3158	0.340774	2.89036	0	0	0	33.3333	0.457151	4.55594	50	0.621967	4.59685
12052938	Q9P2A4	ABI3	ABI gene family member 3 (New molecule including SH3) (Nesh)	4.8	38948	3	26.3158	0.339105	2.48276	14.2857	0.372824	1.60091	33.3333	0.339523	3.34029	33.3333	0.29935	2.65405
3560128	P30443	HLA-A	HLA class I histocompatibility antigen, A-1 alpha chain (MHC class I antigen A*1)	8.2	10588	1	26.3158	0.338757	2.9467	71.4286	0.919484	7.9982	0	0	0	0	0	0
62087554	Q59GX2	SLC2A1	Solute carrier family 2 (Facilitated glucose transporter), member 1 variant (Fragment)	9.8	57000	2	26.3158	0.33685	2.86701	0	0	0	33.3333	0.421852	3.48042	50	0.64484	5.59846
4826932	Q08752	PPID	Peptidyl-prolyl cis-trans isomerase D (PPIase D) (EC 5.2.1.8) (40 kDa peptidyl-prolyl cis-trans isomerase) (Cyclophilin-40) (CYP-40) (Cyclophilin-related protein) (Rotamase D)	6.8	40745	2	26.3158	0.336776	3.06415	0	0	0	50	0.767108	7.05646	33.3333	0.29935	2.64669
18390331	Q96RP9	GFM1	Elongation factor G, mitochondrial (EF-Gmt) (Elongation factor G 1, mitochondrial) (mEF-G 1) (Elongation factor G1) (hEFG1)	6.6	83472	2	26.3158	0.334626	3.00857	42.8571	0.651686	5.88961	0	0	0	33.3333	0.29935	2.65591
119574690		DDX21	DExD-Box Helicase 21	9.3	22555	2	26.3158	0.332259	2.74878	42.8571	0.536291	4.94554	0	0	0	33.3333	0.426481	2.93468
20149568	P49821	NDUFV1	NADH dehydrogenase [ubiquinone] flavoprotein 1, mitochondrial (EC 1.6.5.3) (EC 1.6.99.3) (Complex I-51kD) (CI-51kD) (NADH dehydrogenase flavoprotein 1) (NADH-ubiquinone oxidoreductase 51 kDa subunit)	8.12489	50799	2	26.3158	0.332061	3.3967	28.5714	0.297137	3.25492	0	0	0	50	0.704867	6.95881
62087970	Q59GB4	DPYSL2	Dihydropyrimidinase-like 2 variant (Fragment)	5.8	68184	3	26.3158	0.331802	2.63682	14.2857	0.113863	1.77802	33.3333	0.572374	3.30342	33.3333	0.34549	2.97214
189067218	B2RAN1	UGP2	UTP--glucose-1-phosphate uridylyltransferase (EC 2.7.7.9)	8.3	56907	1	26.3158	0.331692	2.54436	0	0	0	0	0	0	83.3333	1.05036	8.05713
119632042	D3DP75	RAB3GAP1	RAB3 GTPase activating protein subunit 1 (Catalytic), isoform CRA_a	5.7	99116	3	26.3158	0.331223	2.80728	14.2857	0.161742	1.39586	33.3333	0.365995	3.02108	33.3333	0.49418	4.24013
15778905	Q96C86	DCPS	m7GpppX diphosphatase (EC 3.6.1.59) (DCS-1) (Decapping scavenger enzyme) (Hint-related 7meGMP-directed hydrolase) (Histidine triad nucleotide-binding protein 5) (Histidine triad protein member 5) (HINT-5) (Scavenger mRNA-decapping enzyme DcpS)	5.8	38682	2	26.3158	0.331206	2.4653	14.2857	0.161742	1.38385	0	0	0	66.6667	0.860119	6.19229
20521724	A5YKK6	CNOT1	CCR4-NOT transcription complex subunit 1 (CCR4-associated factor 1) (Negative regulator of transcription subunit 1 homolog) (NOT1H) (hNOT1)	6.9	206330	2	26.3158	0.330492	2.87147	0	0	0	33.3333	0.566641	4.5731	50	0.479918	4.5199
2224677	Q5VYK3	ECM29	Proteasome adapter and scaffold protein ECM29 (Ecm29 proteasome adapter and scaffold) (Proteasome-associated protein ECM29 homolog)	6.1	159478	2	26.3158	0.330375	2.72873	0	0	0	50	0.634764	5.11751	33.3333	0.411423	3.52348
119591240		DOCK10	Dedicator of cytokinesis 10, isoform CRA_c	7	165545	2	26.3158	0.329559	2.32151	0	0	0	50	0.744254	4.69618	33.3333	0.29935	2.65528
162461738	Q8N6I9	GNAO1	Guanine Nucleotide Binding Protein (G Protein), Alpha Activating Activity Polypeptide O	5.5	40068	3	26.3158	0.329204	3.13887	28.5714	0.438667	4.60875	33.3333	0.381354	3.24966	16.6667	0.149346	1.31321
4502551	Q6IAW5	CALU	CALU protein (Calumenin) (Calumenin, isoform CRA_b) (cDNA, FLJ92797, Homo sapiens calumenin (CALU), mRNA)	4.3	37108	3	26.3158	0.327511	2.9113	14.2857	0.161742	1.38767	33.3333	0.33379	3.07927	33.3333	0.514629	4.52089
84043963	Q8N5A0	EIF5B	Eukaryotic translation initiation factor 5B	5.3	138808	2	26.3158	0.326524	2.40945	0	0	0	50	0.584639	4.95284	33.3333	0.449353	2.6771
166706903	P32455	GBP1	Guanylate-binding protein 1 (EC 3.6.5.-) (GTP-binding protein 1) (GBP-1) (HuGBP-1) (Guanine nucleotide-binding protein 1) (Interferon-induced guanylate-binding protein 1)	5.9	67912	2	26.3158	0.325529	2.70085	0	0	0	33.3333	0.469416	3.68577	50	0.561426	4.86691
189053728	B2R7Y3	RPL3L	Ribosomal protein L3-like	10.9	46269	2	26.3158	0.324039	2.4079	0	0	0	16.6667	0.165348	1.44841	66.6667	0.860776	6.17661		X
14586956	Q96T76	MMS19	MMS19 nucleotide excision repair protein homolog (hMMS19) (MET18 homolog) (MMS19-like protein)	5.9	113300	2	26.3158	0.32381	2.33408	0	0	0	16.6667	0.200647	1.57043	66.6667	0.824751	5.82083
10334541		IGHG3	Immunoglobulin heavy chain	7.9	41302	2	26.3158	0.322023	3.01158	57.1429	0.727422	6.7065	16.6667	0.171081	1.71241	0	0	0
23943872	Q8WU79	SMAP2	Stromal membrane-associated protein 2 (Stromal membrane-associated protein 1-like)	9.1	46768	2	26.3158	0.321407	2.86692	0	0	0	66.6667	0.717783	6.42414	16.6667	0.300007	2.65443
17149125	Q8WZ56	PPP2CB	Serine/threonine-protein phosphatase (EC 3.1.3.16)	5.1	35613	2	26.3158	0.317006	3.33882	28.5714	0.397442	4.86685	50	0.54017	4.89492	0	0	0
386873	P01893	HLA-H	Putative HLA class I histocompatibility antigen, alpha chain H (HLA-12.4) (HLA-AR) (MHC class I antigen H)	5.9	40549	2	26.3158	0.316894	2.7853	28.5714	0.224589	3.44609	0	0	0	50	0.741477	4.79968
119603008		CTBP1	C-terminal binding protein 1, isoform CRA_c	6.3	47604	3	26.3158	0.316004	2.69634	28.5714	0.280638	3.17632	16.6667	0.200647	1.57399	33.3333	0.472621	3.2587
6005842	O94903	PROSC	Pyridoxal phosphate homeostasis protein (PLP homeostasis protein) (Proline synthase co-transcribed bacterial homolog protein) (Pyridoxal phosphate-binding protein)	7.3	30326	3	26.3158	0.314337	2.87479	14.2857	0.141789	1.54512	16.6667	0.165348	1.44172	50	0.664632	5.85915
17978512	Q9UHX1	PUF60	Poly(U)-binding-splicing factor PUF60 (60 kDa poly(U)-binding-splicing factor) (FUSE-binding protein-interacting repressor) (FBP-interacting repressor) (Ro-binding protein 1) (RoBP1) (Siah-binding protein 1) (Siah-BP1)	5.1	59857	2	26.3158	0.312994	2.61842	0	0	0	66.6667	0.841143	6.95889	16.6667	0.150004	1.33278		X
119616019		RPL18	Ribosomal Protein L18	11.2	16626	2	26.3158	0.310505	4.12895	42.8571	0.440444	8.06321	33.3333	0.469416	3.66793	0	0	0
94681057	Q9Y2Z4	YARS2	Tyrosine--tRNA ligase, mitochondrial (EC 6.1.1.1) (Tyrosyl-tRNA synthetase) (TyrRS)	9.3	53181	2	26.3158	0.30575	3.21108	57.1429	0.572743	6.43834	0	0	0	16.6667	0.300007	2.65703
57997035	Q9NVA2	SEPT11	Septin-11	6.7	38848	2	26.3158	0.30556	4.36436	57.1429	0.710606	10.4564	0	0	0	16.6667	0.138567	1.62136
4508047	Q96AF9	ZYX	ZYX protein (Fragment)	6.2	61278	3	26.3158	0.302678	2.58779	14.2857	0.161742	1.38419	33.3333	0.424946	3.64309	33.3333	0.344833	2.93668
119601889		CPSF2	Cleavage And Polyadenylation Specificity Factor 100 KDa Subunit	4.8	77875	2	26.3158	0.302167	2.65886	0	0	0	66.6667	0.761375	6.79799	16.6667	0.195487	1.62172		X
4506067	Q7Z727	PRKCA	Protein kinase C alpha type fragment	6.6	76765	2	26.3158	0.300961	2.45188	0	0	0	33.3333	0.381354	3.26577	50	0.571688	4.49851
32455248	P27986	PIK3R1	Phosphatidylinositol 3-kinase regulatory subunit alpha (PI3-kinase regulatory subunit alpha) (PI3K regulatory subunit alpha) (PtdIns-3-kinase regulatory subunit alpha) (Phosphatidylinositol 3-kinase 85 kDa regulatory subunit alpha) (PI3-kinase subunit p85	5.8	83580	3	26.3158	0.300581	2.53901	14.2857	0.110725	1.66473	50	0.673313	4.78087	16.6667	0.149346	1.31713
14602923	Q95HB9	HLA-DPA1	HLA-DPA1 protein (MHC class II antigen)	5	29336	2	26.3158	0.29924	2.54714	0	0	0	50	0.54017	4.89795	33.3333	0.407423	3.16799
62088624	Q59FD8	EPB41L2	EPB41L2 protein variant (Fragment)	6.5	76295	2	26.3158	0.298743	2.6183	0	0	0	66.6667	0.796674	6.96729	16.6667	0.149346	1.32398		X
7259795	Q15257	PPP2R4	Serine/threonine-protein phosphatase 2A activator (EC 5.2.1.8) (PP2A, subunit B', PR53 isoform) (Phosphotyrosyl phosphatase activator) (PTPA) (Serine/threonine-protein phosphatase 2A regulatory subunit 4) (Serine/threonine-protein phosphatase 2A regulator	6.2	31730	2	26.3158	0.29787	2.59575	28.5714	0.348154	2.97889	50	0.537075	4.74451	0	0	0
194380862	B4DZ87	TOMM70A	Mitochondrial proteins import receptor	5.6	56932	1	26.3158	0.295882	3.73378	71.4286	0.803108	10.1345	0	0	0	0	0	0
47123412	Q6NSF2	RPLP0	RPLP0 protein	8.4	27299	2	26.3158	0.293725	2.48565	0	0	0	50	0.584639	4.91837	33.3333	0.34549	2.95286
221316566	Q9UHD1	CHORDC1	Cysteine and histidine-rich domain-containing protein 1 (CHORD domain-containing protein 1) (CHORD-containing protein 1) (CHP-1) (Protein morgana)	7.7	37472	2	26.3158	0.292327	2.62851	0	0	0	33.3333	0.421852	3.47808	50	0.503849	4.84552
62122550	Q13619	CUL4A	Cullin-4A (CUL-4A)	8.1	87723	3	26.3158	0.291515	2.8103	28.5714	0.280638	3.1507	33.3333	0.457151	3.60211	16.6667	0.138567	1.62136
158260067	A8K0F7	VKORC1L1	Vitamin K epoxide reductase complex, subunit 1-like 1	9.3	19776	3	26.3158	0.291214	2.46738	28.5714	0.348154	2.97138	33.3333	0.365995	3.01267	16.6667	0.150004	1.3341
119600195		RPS18	Small Ribosomal Subunit Protein US13	11.3	17665	3	26.3158	0.290207	2.78761	28.5714	0.280638	3.15183	33.3333	0.457151	3.59822	16.6667	0.134428	1.55207
119580378		DRG1	Developmentally regulated GTP binding protein 1, isoform	9.7	25436	3	26.3158	0.288578	2.80537	28.5714	0.280638	3.15595	16.6667	0.256504	2.02962	33.3333	0.329915	3.17212
17046381	P18583	SON	Protein SON (Bax antagonist selected in saccharomyces 1) (BASS1) (Negative regulatory element-binding protein) (NRE-binding protein) (Protein DBP-5) (SON3)	5.2	228177	3	26.3158	0.287745	3.37754	28.5714	0.224589	3.46095	33.3333	0.510604	5.03298	16.6667	0.138567	1.6248
10434033	Q9H9W4	ACAD9	Acyl-Coenzyme A dehydrogenase family, member 9, isoform CRA_b (cDNA FLJ12506 fis, clone NT2RM2001700, weakly similar to ACYL-COA DEHYDROGENASE, VERY-LONG-CHAIN SPECIFIC (EC 1.3.99.-)) (cDNA FLJ53144, highly similar to Acyl-CoA dehydrogenase family member	7.8	55084	2	26.3158	0.287596	2.57453	0	0	0	66.6667	0.761375	6.83301	16.6667	0.149346	1.31967		X
190167	P09874	PARP1	Poly [ADP-ribose] polymerase 1 (PARP-1) (EC 2.4.2.30) (ADP-ribosyltransferase diphtheria toxin-like 1) (ARTD1) (NAD(+) ADP-ribosyltransferase 1) (ADPRT 1) (Poly[ADP-ribose] synthase 1)	9.2	113083	2	26.3158	0.286862	2.36242	0	0	0	33.3333	0.413559	3.21029	50	0.494837	4.2707
119569295	G5E9S2	HSD17B4	Hydroxysteroid (17-beta) dehydrogenase 4, isoform CRA_a (Peroxisomal multifunctional enzyme type 2)	8.9	64575	2	26.3158	0.285747	2.57603	0	0	0	33.3333	0.424946	3.63901	50	0.479918	4.51844
338261	P09234	SNRPC	U1 small nuclear ribonucleoprotein C (U1 snRNP C) (U1-C) (U1C)	10.4	11455	3	26.3158	0.285003	2.75008	14.2857	0.110725	1.67395	50	0.634764	5.13221	16.6667	0.138567	1.62345
62087660	Q59GR9	PDCD5	Programmed cell death 5 variant (Fragment)	7.3	10861	2	26.3158	0.284769	2.52105	0	0	0	33.3333	0.421852	3.47473	50	0.479918	4.50858
10435325	Q9BXJ9	NAA15	N-alpha-acetyltransferase 15, NatA auxiliary subunit (Gastric cancer antigen Ga19) (N-terminal acetyltransferase) (NMDA receptor-regulated protein 1) (Protein tubedown-1) (Tbdn100)	8.1	61603	3	26.3158	0.283329	2.56962	28.5714	0.252515	3.20983	16.6667	0.165348	1.45551	33.3333	0.43726	2.93682
7021042	Q9HD45	TM9SF3	Transmembrane 9 superfamily member 3 (EP70-P-iso) (SM-11044-binding protein)	8	52620	3	26.3158	0.282855	2.56593	28.5714	0.348154	2.96979	33.3333	0.339523	3.32708	16.6667	0.150004	1.33361
83367083	O14949	UQCRQ	Cytochrome b-c1 complex subunit 8 (Complex III subunit 8) (Complex III subunit VIII) (Ubiquinol-cytochrome c reductase complex 9.5 kDa protein) (Ubiquinol-cytochrome c reductase complex ubiquinone-binding protein QP-C)	10.4	9907	3	26.3158	0.282855	2.57392	28.5714	0.348154	2.9832	33.3333	0.339523	3.33303	16.6667	0.150004	1.33732
1480845	Q30202	HLA-DQB1	MHC class II antigen (Fragment)	8.2	12514	3	26.3158	0.282159	2.57617	14.2857	0.161742	1.38596	33.3333	0.339523	3.32736	33.3333	0.365282	3.21356
9437517	Q9BYD6	MRPL1	39S ribosomal protein L1, mitochondrial (L1mt) (MRP-L1) (Mitochondrial large ribosomal subunit protein uL1m)	8.2	34515	3	26.3158	0.281182	2.52322	14.2857	0.161742	1.38621	33.3333	0.336428	3.15768	33.3333	0.365282	3.21526
5031985	P61970	NUTF2	Nuclear transport factor 2 (NTF-2) (Placental protein 15) (PP15)	5	14479	3	26.3158	0.281044	2.49325	28.5714	0.348154	2.98589	33.3333	0.33379	3.07147	16.6667	0.150004	1.34028
450469	Q14571	ITPR2	Inositol 1,4,5-trisphosphate receptor type 2 (IP3 receptor isoform 2) (IP3R 2) (InsP3R2) (Type 2 inositol 1,4,5-trisphosphate receptor) (Type 2 InsP3 receptor)	6	308058	3	26.3158	0.280458	2.56154	28.5714	0.303532	2.92627	33.3333	0.383993	3.36327	16.6667	0.150004	1.33428
22547140	Q9BYD3	MRPL4	39S ribosomal protein L4, mitochondrial (L4mt) (MRP-L4) (Mitochondrial large ribosomal subunit protein uL4m)	10.5004	29484	2	26.3158	0.280027	2.69429	28.5714	0.328201	3.15243	0	0	0	50	0.503849	4.85407
42794769	Q13153	PAK1	Serine/threonine-protein kinase PAK 1 (EC 2.7.11.1) (Alpha-PAK) (p21-activated kinase 1) (PAK-1) (p65-PAK)	5.5	60628	3	26.3158	0.279836	2.79994	14.2857	0.115183	1.87372	33.3333	0.421852	3.48805	33.3333	0.329915	3.1924
40548422	Q9BY43	CHMP4A	Charged multivesicular body protein 4a (Chromatin-modifying protein 4a) (CHMP4a) (SNF7 homolog associated with Alix-2) (SNF7-1) (hSnf-1) (Vacuolar protein sorting-associated protein 32-1) (Vps32-1) (hVps32-1)	4.9	29785	1	26.3158	0.279727	3.1263	71.4286	0.759259	8.48567	0	0	0	0	0	0		X
2576345	O14561	NDUFAB1	Acyl carrier protein, mitochondrial (ACP) (CI-SDAP) (NADH-ubiquinone oxidoreductase 9.6 kDa subunit)	4.6	17912	3	26.3158	0.278787	2.37191	14.2857	0.186412	1.59322	33.3333	0.365995	3.01038	33.3333	0.29935	2.64191
111306395	Q0VAE4	MORF4L1	MORF4L1 protein	9.5	26880	2	26.3158	0.278321	2.3786	0	0	0	50	0.582001	4.86781	33.3333	0.29935	2.66443
27694308	O75165	DNAJC13	DnaJ homolog subfamily C member 13 (Required for receptor-mediated endocytosis 8) (RME-8)	10	88954	2	26.3158	0.278299	2.40371	0	0	0	33.3333	0.365995	3.03237	50	0.515286	4.57939
22760706	Q7Z2T5	TRMT1L	TRMT1-like protein (EC 2.1.1.-)	7.6	81649	3	26.3158	0.277539	2.48366	14.2857	0.161742	1.38201	50	0.54017	4.91763	16.6667	0.150004	1.33496
18916869	Q8IY67	RAVER1	Ribonucleoprotein PTB-binding 1 (Protein raver-1)	7.2	40492	2	26.3158	0.27667	2.42807	0	0	0	16.6667	0.165348	1.466	66.6667	0.710773	6.22288		X
62898870	Q53ES0	ATP1A3	Sodium/potassium-transporting ATPase subunit alpha (EC 3.6.3.-) (Fragment)	5.1	111760	3	26.3158	0.276119	2.69934	28.5714	0.280638	3.15039	16.6667	0.212912	1.63841	33.3333	0.334054	3.23406
4507583	P25445	FAS	Tumor necrosis factor receptor superfamily member 6 (Apo-1 antigen) (Apoptosis-mediating surface antigen FAS) (FASLG receptor) (CD antigen CD95)	7.8	37714	3	26.3158	0.27604	3.23468	28.5714	0.255652	3.33777	16.6667	0.168442	1.62625	33.3333	0.407423	4.72283
14495689	Q9H7Z7	PTGES2	Prostaglandin E synthase 2 (Membrane-associated prostaglandin E synthase-2) (mPGE synthase-2) (Microsomal prostaglandin E synthase 2) (mPGES-2) (Prostaglandin-H(2) E-isomerase) (EC 5.3.99.3) [Cleaved into: Prostaglandin E synthase 2 truncated form]	9.5	41794	3	26.3158	0.275909	2.50662	14.2857	0.161742	1.3829	33.3333	0.339523	3.35345	33.3333	0.34549	2.9708
7022952	Q9NVH1	DNAJC11	DnaJ homolog subfamily C member 11	8.5	63337	3	26.3158	0.27548	2.53662	14.2857	0.186412	1.60666	50	0.504871	4.81513	16.6667	0.150004	1.34304
116089337	Q59HA3	IQGAP2	IQ motif containing GTPase activating protein 2 variant (Fragment)	5.3	180560	3	26.3158	0.27548	2.53232	14.2857	0.186412	1.60197	50	0.504871	4.81496	16.6667	0.150004	1.33509
37645	P15498	VAV1	Proto-oncogene vav	6.2	91901	2	26.3158	0.27531	3.32545	42.8571	0.394502	4.93491	0	0	0	33.3333	0.411562	4.7732
15680239	P09110	ACAA1	3-ketoacyl-CoA thiolase, peroxisomal (EC 2.3.1.16) (Acetyl-CoA acyltransferase) (Beta-ketothiolase) (Peroxisomal 3-oxoacyl-CoA thiolase)	8.3	34638	3	26.3158	0.275014	2.39437	28.5714	0.348154	2.98562	16.6667	0.165348	1.4441	33.3333	0.29935	2.65485
33440520	Q9Y2L1	DIS3	Exosome complex exonuclease RRP44 (EC 3.1.13.-) (EC 3.1.26.-) (Protein DIS3 homolog) (Ribosomal RNA-processing protein 44)	6.8	109039	2	26.3158	0.274785	2.53384	0	0	0	50	0.504871	4.79514	33.3333	0.365282	3.2287
31657179	Q6P2E9	EDC4	Enhancer of mRNA-decapping protein 4 (Autoantigen Ge-1) (Autoantigen RCD-8) (Human enhancer of decapping large subunit) (Hedls)	5.5	129725	3	26.3158	0.274526	2.4105	14.2857	0.161742	1.38976	16.6667	0.165348	1.44947	50	0.515286	4.5624
119569772		TIAL1	TIA1 cytotoxic granule-associated RNA binding protein	8.2	37204	2	26.3158	0.274035	2.56002	0	0	0	16.6667	0.168442	1.61848	66.6667	0.699336	6.48824		X
550343	P51572	BCAP31	B-cell receptor-associated protein 31 (BCR-associated protein 31) (Bap31) (6C6-AG tumor-associated antigen) (Protein CDM) (p28)	8.41904	28007	2	26.3158	0.273569	2.60276	28.5714	0.328201	3.14782	0	0	0	50	0.4834	4.56961
20143480	O95674	CDS2	Phosphatidate cytidylyltransferase 2 (EC 2.7.7.41) (CDP-DAG synthase 2) (CDP-DG synthase 2) (CDP-diacylglycerol synthase 2) (CDS 2) (CDP-diglyceride pyrophosphorylase 2) (CDP-diglyceride synthase 2) (CTP:phosphatidate cytidylyltransferase 2)	6.7	51400	2	26.3158	0.272724	2.89376	57.1429	0.612239	6.71703	0	0	0	16.6667	0.149346	1.32705
194373465	B4DDR7	TMED5	Transmembrane emp24 domain-containing protein 5	4.6	20543	3	26.3158	0.272275	2.63309	14.2857	0.186412	1.60518	33.3333	0.371727	3.28322	33.3333	0.272995	3.1822
2959876	O43760	SYNGR2	Synaptogyrin-2 (Cellugyrin)	6.8	18009	3	26.3158	0.271301	2.81147	42.8571	0.386331	4.83202	16.6667	0.212912	1.64298	16.6667	0.195487	1.62264
37046660	Q6DKI1	RPL7L1	60S ribosomal protein L7-like 1 (Large ribosomal subunit protein uL30-like 1)	11	28590	3	26.3158	0.270456	2.67106	42.8571	0.45888	4.64379	16.6667	0.171081	1.70849	16.6667	0.150004	1.33211
4503097	P19784	CSNK2A2	Casein kinase II subunit alpha' (CK II alpha') (EC 2.7.11.1)	8.8	41214	2	26.3158	0.270165	2.42986	0	0	0	66.6667	0.705518	6.35919	16.6667	0.150004	1.33536		X
33338074	Q7Z4C6	SMC1A	MSTP142	10.1	23287	2	26.3158	0.269202	2.56942	0	0	0	33.3333	0.383993	3.34789	50	0.468482	4.78861
51094971	A4D198	EIF4H	Similar to mKIAA0038 protein	9.2	32605	3	26.3158	0.269044	2.58288	14.2857	0.141789	1.54833	33.3333	0.413559	3.2074	33.3333	0.272995	3.16534
3721864	O75844	ZMPSTE24	CAAX prenyl protease 1 homolog (EC 3.4.24.84) (Farnesylated proteins-converting enzyme 1) (FACE-1) (Prenyl protein-specific endoprotease 1) (Zinc metalloproteinase Ste24 homolog)	8	54813	3	26.3158	0.266272	2.69001	28.5714	0.280638	3.16848	33.3333	0.381354	3.25939	16.6667	0.134428	1.5624
119585401		APEH	N-acylaminoacyl-peptide hydrolase, isoform CRA_c	5.8	61336	3	26.3158	0.26516	2.5184	28.5714	0.280638	3.15717	16.6667	0.212912	1.64044	33.3333	0.29935	2.65112
14270766	Q96TC7	FAM82A2	Regulator of microtubule dynamics protein 3 (RMD-3) (hRMD-3) (Cerebral protein 10) (Protein FAM82A2) (Protein FAM82C) (Protein tyrosine phosphatase-interacting protein 51) (TCPTP-interacting protein 51)	4.6	44072	3	26.3158	0.26215	2.47914	28.5714	0.272468	3.05536	16.6667	0.212912	1.64023	33.3333	0.29935	2.64579
14715040	Q8NE86	MCU	Calcium uniporter protein, mitochondrial (HsMCU) (Coiled-coil domain-containing protein 109A)	9	36280	3	26.3158	0.261339	2.39664	14.2857	0.161742	1.38125	33.3333	0.339523	3.33014	33.3333	0.29935	2.64777
6841292	Q9UH65	SWAP70	Switch-associated protein 70 (SWAP-70)	4.8	16271	3	26.3158	0.260554	2.56619	14.2857	0.110725	1.664	33.3333	0.365995	3.01149	33.3333	0.329915	3.17343		X
4503771	P49354	FNTA	Protein farnesyltransferase/geranylgeranyltransferase type-1 subunit alpha (EC 2.5.1.58) (EC 2.5.1.59) (CAAX farnesyltransferase subunit alpha) (FTase-alpha) (Ras proteins prenyltransferase subunit alpha) (Type I protein geranyl-geranyltransferase subunit	4.81907	44390	2	26.3158	0.260523	2.80706	42.8571	0.411001	5.07792	0	0	0	33.3333	0.34549	2.96478
5454002	O43598	DNPH1	2'-deoxynucleoside 5'-phosphate N-hydrolase 1 (EC 3.2.2.-) (c-Myc-responsive protein RCL)	4.8	19090	3	26.3158	0.259746	2.66751	28.5714	0.249575	3.27702	33.3333	0.381354	3.27481	16.6667	0.150004	1.34912
62088392	Q59FQ4	GLUD1	Glutamate dehydrogenase 1 variant (Fragment)	6.1	32324	3	26.3158	0.259112	2.80067	42.8571	0.391364	4.8283	16.6667	0.168442	1.61704	16.6667	0.195487	1.61872
6624942	Q9UF24	NDUFS3	NADH Dehydrogenase (Ubiquinone) Fe-S Protein 3, 30kDa (NADH-Coenzyme Q Reductase)	5.2	22219	3	26.3158	0.258405	2.48191	14.2857	0.141789	1.54876	33.3333	0.369089	3.18533	33.3333	0.283774	2.86716
51243055	Q9UDX5	MTFP1	Mitochondrial fission process protein 1 (Mitochondrial 18 kDa protein) (MTP18)	9.6	17992	3	26.3158	0.25798	2.63752	28.5714	0.280638	3.16332	33.3333	0.339523	3.32634	16.6667	0.150004	1.33527
1469171	Q14137	BOP1	Ribosome biogenesis protein BOP1 (Block of proliferation 1 protein)	6	76950	2	26.3158	0.25774	2.32986	0	0	0	33.3333	0.37826	3.11291	50	0.437917	4.265
119586050		ERO1A	Endoplasmic Reticulum Oxidoreductase 1 Alpha	5.1	29772	2	26.3158	0.257388	2.37626	0	0	0	16.6667	0.165348	1.43932	66.6667	0.649714	6.08549		X
3757678	P13804	ETFA	Electron transfer flavoprotein subunit alpha, mitochondrial (Alpha-ETF)	4	3327	3	26.3158	0.256837	2.68082	28.5714	0.280638	3.15018	16.6667	0.212912	1.63799	33.3333	0.272995	3.17606
4507241	Q08945	SSRP1	FACT complex subunit SSRP1 (Chromatin-specific transcription elongation factor 80 kDa subunit) (Facilitates chromatin transcription complex 80 kDa subunit) (FACT 80 kDa subunit) (FACTp80) (Facilitates chromatin transcription complex subunit SSRP1) (Recomb	6.4	81075	3	26.3158	0.255731	2.50645	14.2857	0.110725	1.66429	16.6667	0.165348	1.44427	50	0.515286	4.55116
4507791	P61081	UBE2M	NEDD8-conjugating enzyme Ubc12 (EC 2.3.2.-) (NEDD8 carrier protein) (Ubiquitin-conjugating enzyme E2 M)	7.68183	20901	2	26.3158	0.255316	2.85006	57.1429	0.577776	6.40709	0	0	0	16.6667	0.134428	1.55026		X
62088592	Q59FF4	HTT	Huntingtin variant (Fragment)	6.8	127093	3	26.3158	0.254369	2.72138	28.5714	0.280638	3.14723	33.3333	0.339523	3.33125	16.6667	0.138567	1.6147
194376056	B4DFB1	NIT2	Nitrilase family, member 2	5.8	16765	2	26.3158	0.253964	2.35156	0	0	0	50	0.504871	4.79979	33.3333	0.29935	2.64681
4514554	O95758	PTBP3	Polypyrimidine tract-binding protein 3 (Regulator of differentiation 1) (Rod1)	9.5	56502	3	26.3158	0.249404	3.32668	28.5714	0.229046	3.64751	33.3333	0.383993	4.65434	16.6667	0.138567	1.62469
194390160	O75347	TBCA	Tubulin-specific chaperone A (TCP1-chaperonin cofactor A) (Tubulin-folding cofactor A) (CFA)	9.7	15793	2	26.3158	0.24881	2.41188	28.5714	0.303532	2.93321	0	0	0	50	0.433778	4.21553
17017988	P10606	COX5B	Cytochrome c oxidase subunit 5B, mitochondrial (Cytochrome c oxidase polypeptide Vb)	9	13678	3	26.3158	0.248782	2.82738	42.8571	0.364757	5.13993	16.6667	0.212912	1.64299	16.6667	0.149346	1.3138
434755	Q10713	PMPCA	Mitochondrial-processing peptidase subunit alpha (EC 3.4.24.64) (Alpha-MPP) (P-55)	6.8	58672	3	26.3158	0.247986	2.75903	28.5714	0.225908	3.52873	33.3333	0.371727	3.28496	16.6667	0.150004	1.33511
259151157	C8ZLJ6	TNFRSF13C	BAFF receptor	8.3	18907	3	26.3158	0.247986	2.54972	14.2857	0.138849	1.60535	33.3333	0.339523	3.33251	33.3333	0.283774	2.86868
4826878	O95747	OXSR1	Serine/threonine-protein kinase OSR1 (EC 2.7.11.1) (Oxidative stress-responsive 1 protein)	6	58023	3	26.3158	0.24569	2.65386	28.5714	0.224589	3.47151	33.3333	0.365995	3.01826	16.6667	0.150004	1.33553
1203796	Q13188	STK3	Serine/threonine-protein kinase 3 (EC 2.7.11.1) (Mammalian STE20-like protein kinase 2) (MST-2) (STE20-like kinase MST2) (Serine/threonine-protein kinase Krs-1) [Cleaved into: Serine/threonine-protein kinase 3 36kDa subunit (MST2/N); Serine/threonine-prot	5	56262	3	26.3158	0.244582	2.64239	14.2857	0.138849	1.60533	33.3333	0.339523	3.32907	33.3333	0.272995	3.16563
21361535	Q53FT3	C11orf73	Protein Hikeshi	5.1	21629	3	26.3158	0.242794	2.67115	28.5714	0.280638	3.15181	16.6667	0.168442	1.61723	33.3333	0.272995	3.16429
62897077	Q53H22	PPAT	Phosphoribosyl pyrophosphate amidotransferase proprotein variant (Fragment)	6.3	57367	1	26.3158	0.242473	2.35222	0	0	0	0	0	0	83.3333	0.767832	7.4487		X
119601356	Q8TC12	RDH11	Retinol dehydrogenase 11 (EC 1.1.1.300) (Androgen-regulated short-chain dehydrogenase/reductase 1) (HCV core-binding protein HCBP12) (Prostate short-chain dehydrogenase/reductase 1) (Retinal reductase 1) (RalR1) (Short chain dehydrogenase/reductase family	8.8	33985	2	26.3158	0.240376	2.49086	28.5714	0.280638	3.15998	0	0	0	50	0.433778	4.20109
4504235	P49863	GZMK	Granzyme K (EC 3.4.21.-) (Fragmentin-3) (Granzyme-3) (NK-tryptase-2) (NK-Tryp-2)	9.7	28883	3	26.3158	0.237217	2.69214	28.5714	0.252713	3.39756	16.6667	0.168442	1.62442	33.3333	0.287913	2.93686
194390062	B4DPD5	OTUB1	Ubiquitin thioesterase (EC 3.4.19.12)	5.3	35182	1	26.3158	0.235923	3.07565	71.4286	0.640363	8.34818	0	0	0	0	0	0
11067747	Q99459	CDC5L	Cell division cycle 5-like protein (Cdc5-like protein) (Pombe cdc5-related protein)	8.3	92251	3	26.3158	0.235703	2.87984	42.8571	0.339771	5.33631	16.6667	0.200647	1.57595	16.6667	0.149346	1.31785
987661	P51531	SMARCA2	Probable global transcription activator SNF2L2 (EC 3.6.4.-) (ATP-dependent helicase SMARCA2) (BRG1-associated factor 190B) (BAF190B) (Protein brahma homolog) (hBRM) (SNF2-alpha) (SWI/SNF-related matrix-associated actin-dependent regulator of chromatin sub	6.9	179334	3	26.3158	0.235361	2.9085	28.5714	0.229046	3.65085	33.3333	0.339523	3.33473	16.6667	0.138567	1.6162
119576516	Q5T091	RER1	Protein RER1 (RER1 retention in endoplasmic reticulum 1 homolog (S. cerevisiae), isoform CRA_b)	8.7	21006	2	26.3158	0.233784	2.88153	57.1429	0.506547	6.69507	0	0	0	16.6667	0.149346	1.31393
21237808	Q8TAQ2	SMARCC2	SWI/SNF complex subunit SMARCC2 (BRG1-associated factor 170) (BAF170) (SWI/SNF complex 170 kDa subunit) (SWI/SNF-related matrix-associated actin-dependent regulator of chromatin subfamily C member 2)	5.3	124822	2	26.3158	0.232397	3.02776	42.8571	0.339771	5.35938	33.3333	0.339523	3.33529	0	0	0
119572166		NECAP2	NECAP endocytosis associated 2, isoform CRA_b	6.2	19401	2	26.3158	0.231552	2.83041	42.8571	0.394502	4.95981	0	0	0	33.3333	0.272995	3.17652
19923790	Q9H2M9	RAB3GAP2	Rab3 GTPase-activating protein non-catalytic subunit (RGAP-iso) (Rab3 GTPase-activating protein 150 kDa subunit) (Rab3-GAP p150) (Rab3-GAP150) (Rab3-GAP regulatory subunit)	5.3	155966	3	26.3158	0.224556	2.82982	42.8571	0.339771	5.30959	16.6667	0.165348	1.44284	16.6667	0.149346	1.32373
4501993	O00116	AGPS	Alkyldihydroxyacetonephosphate synthase, peroxisomal (Alkyl-DHAP synthase) (EC 2.5.1.26) (Aging-associated gene 5 protein) (Alkylglycerone-phosphate synthase)	7	72893	2	26.3158	0.221749	2.94453	42.8571	0.367895	5.26664	0	0	0	33.3333	0.272995	3.17994
94721250	Q9P0L0	VAPA	Vesicle-associated membrane protein-associated protein A (VAMP-A) (VAMP-associated protein A) (VAP-A) (33 kDa VAMP-associated protein) (VAP-33)	9.3	32595	3	21.0526	0.732092	4.13139	14.2857	0.110725	1.66335	16.6667	0.661391	2.87025	33.3333	1.52772	8.27191
222476519	B9VP19	HSPD1	60 kDa chaperonin (Fragment)	8.6	19853	2	21.0526	0.643547	1.98824	0	0	0	16.6667	0.165348	1.4452	50	1.87255	4.8509
119627645		CAP1	CAP, adenylate cyclase-associated protein 1	7.7	51086	3	21.0526	0.619226	2.72742	14.2857	0.186412	1.59493	16.6667	0.826739	1.44757	33.3333	0.916663	5.32853
33150792	Q7Z4W0	DDX24	ATP-dependent RNA helicase	10	52691	3	21.0526	0.538263	2.57713	14.2857	0.186412	1.60464	33.3333	1.18701	4.94284	16.6667	0.300007	1.346
726098	P09211	HEL-GSTP1	Glutathione S-transferase P (EC 2.5.1.18) (GST class-pi) (GSTP1-1)	5.3	23371	1	21.0526	0.523754	2.60942	0	0	0	66.6667	1.65856	8.26318	0	0	0
23308751	P31937	HIBADH	3-hydroxyisobutyrate dehydrogenase, mitochondrial (HIBADH) (EC 1.1.1.31)	8.1	35311	2	21.0526	0.428326	4.32227	42.8571	0.905451	10.5824	0	0	0	16.6667	0.300007	1.3411
6857800	Q96AZ6	ISG20	Interferon-stimulated gene 20 kDa protein (EC 3.1.13.1) (Estrogen-regulated transcript 45 protein) (Promyelocytic leukemia nuclear body-associated protein ISG20)	9.2	20345	2	21.0526	0.391948	2.06851	0	0	0	33.3333	0.510604	3.33321	33.3333	0.730565	3.21707
307548326	E1Y422	HLA-A	MHC class I antigen (Fragment)	5.4	31531	3	21.0526	0.375493	2.467	14.2857	0.227727	1.7968	16.6667	0.342161	1.72528	33.3333	0.581218	3.99064
119618985	D3DTE6	SH3BGRL	SH3 domain-binding glutamic acid-rich-like protein	5.1	12685	1	21.0526	0.373429	2.44969	57.1429	1.01359	6.64916	0	0	0	0	0	0		X
62087404	Q59H47	GBP1	Guanylate binding protein 1, interferon-inducible, 67kD variant (Fragment)	8.1	32687	2	21.0526	0.370458	1.91927	0	0	0	16.6667	0.200647	1.57676	50	0.97247	4.50093		X
14042717	Q86VP6	CAND1	Cullin-associated NEDD8-dissociated protein 1 (Cullin-associated and neddylation-dissociated protein 1) (TBP-interacting protein of 120 kDa A) (TBP-interacting protein 120A) (p120 CAND1)	5.4	45512	2	21.0526	0.350255	2.48444	0	0	0	33.3333	0.502232	3.06038	33.3333	0.606909	4.80702
386776	A0A142J2G8	HLA-B	MHC class I antigen	5.7	40572	3	21.0526	0.342509	1.97989	14.2857	0.161742	1.3781	16.6667	0.165348	1.44334	33.3333	0.730565	3.21851
3319956	Q9BUJ2	HNRNPUL1	Heterogeneous nuclear ribonucleoprotein U-like protein 1 (Adenovirus early region 1B-associated protein 5) (E1B-55 kDa-associated protein 5) (E1B-AP5)	6.5	95810	2	21.0526	0.341901	2.81075	0	0	0	33.3333	0.664486	4.49682	33.3333	0.418202	4.40388
4929136	Q9UQM3	TUBA1A	Tubulin alpha chain (Fragment)	4.7	36435	2	21.0526	0.335064	2.17158	0	0	0	50	0.670063	5.24713	16.6667	0.390974	1.62954
7706423	Q9UK45	LSM7	U6 snRNA-associated Sm-like protein LSm7	4.9	11584	2	21.0526	0.334612	2.34958	0	0	0	50	0.909602	6.10246	16.6667	0.150004	1.33789
37183096	Q6UW46	UNQ2523	VGPW2523	5.2	35964	3	21.0526	0.331209	1.9697	14.2857	0.186412	1.5985	33.3333	0.531342	3.02964	16.6667	0.300007	1.3428
189054419	B2RBE5	NAA15	Transcriptional coactivator tubedown-100 (TBDN100),transcript variant 1	7.1	101301	2	21.0526	0.329771	2.78811	0	0	0	16.6667	0.168442	1.62292	50	0.875834	7.20611
119594606		FERMT3	UNC-112 related protein 2, isoform CRA_b	7.8	26724	3	21.0526	0.327437	1.9806	28.5714	0.348154	2.98026	16.6667	0.330696	1.45707	16.6667	0.300007	1.33788
334353017	F6IR09	HLA-A	MHC class I antigen (Fragment)	5.8	37931	2	21.0526	0.327146	2.19163	0	0	0	50	0.767108	5.3787	16.6667	0.268856	1.56144
163660387	P61086	UBE2K	Ubiquitin-conjugating enzyme E2 K (EC 2.3.2.23) (E2 ubiquitin-conjugating enzyme K) (Huntingtin-interacting protein 2) (HIP-2) (Ubiquitin carrier protein) (Ubiquitin-conjugating enzyme E2-25 kDa) (Ubiquitin-conjugating enzyme E2(25K)) (Ubiquitin-conjugati	6.1	16600	2	21.0526	0.325575	2.28805	14.2857	0.372824	1.60814	50	0.596027	5.36933	0	0	0
119590930		HEL	5-aminoimidazole-4-carboxamide ribonucleotide formyltransferase/IMP cyclohydrolase, isoform CRA_b	8	55516	2	21.0526	0.325422	1.99695	0	0	0	33.3333	0.339523	3.34865	33.3333	0.690981	2.97502
117938762	Q5FWY2	GNAS	GNAS complex locus	5.5	45752	2	21.0526	0.32333	1.98453	0	0	0	33.3333	0.679046	3.34406	33.3333	0.344833	2.94028
31542980	Q5T765	IFIT3	Interferon-induced protein with tetratricopeptide repeats 3, isoform CRA_a (Interferon-induced protein with tetratricopeptide repeats 3, isoform CRA_b) (cDNA FLJ75638, highly similar to Homo sapiens interferon-induced protein with tetratricopeptide repeat	5	55966	2	21.0526	0.323078	2.64746	0	0	0	33.3333	0.657797	5.16503	33.3333	0.365282	3.21858
31853	P17900	GM2A	Ganglioside GM2 activator (Cerebroside sulfate activator protein) (GM2-AP) (Sphingolipid activator protein 3) (SAP-3) [Cleaved into: Ganglioside GM2 activator isoform short]	5	19355	2	21.0526	0.3135	2.11633	28.5714	0.534566	2.99721	33.3333	0.369089	3.20498	0	0	0
8923390	Q9NX63	CHCHD3	MICOS complex subunit MIC19 (Coiled-coil-helix-coiled-coil-helix domain-containing protein 3)	8.3	26134	3	21.0526	0.311505	3.8244	28.5714	0.458092	7.24472	16.6667	0.256504	2.03473	16.6667	0.195487	1.62368
5031851	P16949	STMN1	Stathmin (Leukemia-associated phosphoprotein p18) (Metablastin) (Oncoprotein 18) (Op18) (Phosphoprotein p19) (pp19) (Prosolin) (Protein Pr22) (pp17)	5.7	17303	2	21.0526	0.309513	2.03445	0	0	0	33.3333	0.381354	3.25868	33.3333	0.59877	3.18375
94421471	Q9BXT8	RNF17	RING finger protein 17 (Tudor domain-containing protein 4)	5.1	184643	2	21.0526	0.307249	2.27494	28.5714	0.252515	3.20542	33.3333	0.678356	3.46433	0	0	0
34365016	O75369	FLNB	Filamin-B (FLN-B) (ABP-278) (ABP-280 homolog) (Actin-binding-like protein) (Beta-filamin) (Filamin homolog 1) (Fh1) (Filamin-3) (Thyroid autoantigen) (Truncated actin-binding protein) (Truncated ABP)	5.4	257390	1	21.0526	0.307169	3.43352	57.1429	0.833745	9.31956	0	0	0	0	0	0		X
33504652	P63010	AP2B1	AP-2 complex subunit beta (AP105B) (Adaptor protein complex AP-2 subunit beta) (Adaptor-related protein complex 2 subunit beta) (Beta-2-adaptin) (Beta-adaptin) (Clathrin assembly protein complex 2 beta large chain) (Plasma membrane adaptor HA2/AP2 adaptin	5	98118	2	21.0526	0.306727	2.46146	0	0	0	33.3333	0.62647	4.8415	33.3333	0.344833	2.95312		X
9968322		ENSG00000223931	Immunoglobulin heavy chain variable region	8.2	13344	2	21.0526	0.304974	2.35298	42.8571	0.645292	4.98037	16.6667	0.212912	1.64068	0	0	0
296736	P60900	PSMA6	Proteasome subunit alpha type-6 (EC 3.4.25.1) (27 kDa prosomal protein) (PROS-27) (p27K) (Macropain iota chain) (Multicatalytic endopeptidase complex iota chain) (Proteasome iota chain)	5.5	24581	3	21.0526	0.304902	2.09309	14.2857	0.372824	1.60628	16.6667	0.200647	1.57873	33.3333	0.329915	3.1754
40254924	Q96AG4	LRRC59	Leucine-rich repeat-containing protein 59 (Ribosome-binding protein p34) (p34) [Cleaved into: Leucine-rich repeat-containing protein 59, N-terminally processed]	10	34912	2	21.0526	0.302376	2.18102	42.8571	0.676355	4.53237	16.6667	0.168442	1.6188	0	0	0
62089044	P27694	RPA1	Replication protein A 70 kDa DNA-binding subunit (RP-A p70) (Replication factor A protein 1) (RF-A protein 1) (Single-stranded DNA-binding protein) [Cleaved into: Replication protein A 70 kDa DNA-binding subunit, N-terminally processed]	7.4	69411	3	21.0526	0.297196	2.57332	14.2857	0.186412	1.59864	33.3333	0.424946	3.66772	16.6667	0.298693	2.61605
118084547	O00170	AIP	AH receptor-interacting protein (AIP) (Aryl-hydrocarbon receptor-interacting protein) (HBV X-associated protein 2) (XAP-2) (Immunophilin homolog ARA9)	5.7	37648	3	21.0526	0.294375	2.81497	14.2857	0.113863	1.78277	16.6667	0.200647	1.5713	33.3333	0.5987	5.26287
392494742	I6TKJ3	HLA-B	MHC class I antigen (Fragment)	5.9	31772	2	21.0526	0.293649	2.2909	14.2857	0.141789	1.55962	50	0.764469	5.43496	0	0	0
5262459	O95169	NDUFB8	NADH dehydrogenase [ubiquinone] 1 beta subcomplex subunit 8, mitochondrial (Complex I-ASHI) (CI-ASHI) (NADH-ubiquinone oxidoreductase ASHI subunit)	6.3	21730	2	21.0526	0.292846	2.65592	14.2857	0.141789	1.54738	0	0	0	50	0.761926	6.60512
103471987	Q96CN7	ISOC1	Isochorismatase domain-containing protein 1	7.2	32218	1	21.0526	0.291841	2.07324	0	0	0	66.6667	0.924162	6.56525	0	0	0		X
166235148	Q92882	OSTF1	Osteoclast-stimulating factor 1	5.3	23788	2	21.0526	0.290285	1.90918	0	0	0	33.3333	0.37826	3.08159	33.3333	0.540977	2.96413
1931577	P51159	RAB27A	Ras-related protein Rab-27A (Rab-27) (GTP-binding protein Ram)	5.1	24861	2	21.0526	0.289058	2.50307	0	0	0	50	0.765347	6.59552	16.6667	0.150004	1.33088
119588586	G3V153	CAPRIN1	Caprin-1 (GPI-anchored membrane protein 1, isoform CRA_d)	4.8	70335	2	21.0526	0.281312	2.47186	0	0	0	50	0.740816	6.4879	16.6667	0.150004	1.33966
100816392	Q96I24	FUBP3	Far upstream element-binding protein 3 (FUSE-binding protein 3)	8.4	61622	2	21.0526	0.278947	1.9751	0	0	0	50	0.584639	4.93043	16.6667	0.298693	1.32406
30009	Q01581	HMGCS1	Hydroxymethylglutaryl-CoA synthase, cytoplasmic (HMG-CoA synthase) (EC 2.3.3.10) (3-hydroxy-3-methylglutaryl coenzyme A synthase)	5.2	57352	2	21.0526	0.276504	2.28092	28.5714	0.348154	3.02106	33.3333	0.469416	3.69835	0	0	0
4503243	Q16850	CYP51A1	Lanosterol 14-alpha demethylase (LDM) (EC 1.14.13.70) (CYPLI) (Cytochrome P450 51A1) (Cytochrome P450-14DM) (Cytochrome P45014DM) (Cytochrome P450LI) (Sterol 14-alpha demethylase)	8.6	57260	2	21.0526	0.27587	2.18473	42.8571	0.58123	4.53924	0	0	0	16.6667	0.195487	1.62252
118498362	Q86UP2	KTN1	Kinectin (CG-1 antigen) (Kinesin receptor)	5.5	150352	2	21.0526	0.274805	2.65231	0	0	0	16.6667	0.165348	1.45021	50	0.704867	6.94878
21361171	Q9NXR7	BRE	BRISC and BRCA1-A complex member 2 (BRCA1-A complex subunit BRE) (BRCA1/BRCA2-containing complex subunit 45) (Brain and reproductive organ-expressed protein)	5.7	46956	3	21.0526	0.269559	2.18287	14.2857	0.161742	1.38324	33.3333	0.469416	3.67509	16.6667	0.195487	1.62357
119604262		NUP205	Nucleoporin 205kDa, isoform CRA_b	5.8	228147	3	21.0526	0.267369	1.99036	14.2857	0.161742	1.3891	33.3333	0.507965	3.34123	16.6667	0.150004	1.34096
4759012	P51151	RAB9A	Ras-related protein Rab-9A	5.1	22838	2	21.0526	0.2666	1.89734	0	0	0	16.6667	0.165348	1.44282	50	0.678887	4.56543
15131402	Q12996	CSTF3	Cleavage stimulation factor subunit 3 (CF-1 77 kDa subunit) (Cleavage stimulation factor 77 kDa subunit) (CSTF 77 kDa subunit) (CstF-77)	8.4	82026	2	21.0526	0.265146	2.38429	0	0	0	16.6667	0.256504	2.03521	50	0.583124	5.51504
29789409	Q8N183	NDUFAF2	NADH dehydrogenase [ubiquinone] 1 alpha subcomplex assembly factor 2 (B17.2-like) (B17.2L) (Mimitin) (Myc-induced mitochondrial protein) (MMTN) (NDUFA12-like protein)	9.4	19857	2	21.0526	0.264636	2.22162	28.5714	0.280638	3.16225	33.3333	0.510604	3.34585	0	0	0
11321583	Q9Y4T0	SUCLA2	Succinyl-CoA Ligase [ADP-Forming] Subunit Beta, Mitochondrial	7.2	50299	2	21.0526	0.263909	2.39284	0	0	0	16.6667	0.171081	1.71546	50	0.664632	5.86186
7705851	Q9Y6H1	CHCHD2	Coiled-coil-helix-coiled-coil-helix domain-containing protein 2 (Aging-associated gene 10 protein) (HCV NS2 trans-regulated protein) (NS2TP)	9.5	15494	2	21.0526	0.26359	2.5009	42.8571	0.568817	5.3185	16.6667	0.171081	1.71461	0	0	0
209553728	B6V6K3	HLA-Cw	MHC class I antigen (Fragment)	5.7	21176	1	21.0526	0.263322	2.35198	57.1429	0.71473	6.38394	0	0	0	0	0	0
63252888	P13674	P4HA1	Prolyl 4-hydroxylase subunit alpha-1 (4-PH alpha-1) (EC 1.14.11.2) (Procollagen-proline,2-oxoglutarate-4-dioxygenase subunit alpha-1)	5.6	61031	2	21.0526	0.262324	2.23892	0	0	0	33.3333	0.531342	4.44199	33.3333	0.29935	2.64791
395455053		SREK1	Splicing regulatory glutamine/lysine-rich protein	4.5	10695	2	21.0526	0.262324	1.78952	0	0	0	33.3333	0.531342	3.02513	33.3333	0.29935	2.64169
2160390	P22352	GPX3	Glutathione peroxidase 3 (GPx-3) (GSHPx-3) (EC 1.11.1.9) (Extracellular glutathione peroxidase) (Plasma glutathione peroxidase) (GPx-P) (GSHPx-P)	8.2	25516	1	21.0526	0.260719	2.54582	57.1429	0.707666	6.91008	0	0	0	0	0	0		X
19911062	Q9NXF1	TEX10	Testis-expressed protein 10	9.7	105688	2	21.0526	0.258878	2.2578	0	0	0	33.3333	0.469416	3.67641	33.3333	0.350364	3.47328
119630948		DDRGK1	Chromosome 20 open reading frame 116, isoform CRA_a	5	35235	2	21.0526	0.25823	2.91436	42.8571	0.533351	6.51374	0	0	0	16.6667	0.195487	1.62943
4557587	P16930	FAH	Fumarylacetoacetase (FAA) (EC 3.7.1.2) (Beta-diketonase) (Fumarylacetoacetate hydrolase)	6.5	46375	2	21.0526	0.257203	1.93928	0	0	0	33.3333	0.381354	3.27004	33.3333	0.433121	2.87102
296040438	O60701	UGDH	UDP-glucose 6-dehydrogenase (UDP-Glc dehydrogenase) (UDP-GlcDH) (UDPGDH) (EC 1.1.1.22)	7.6	44396	2	21.0526	0.256588	2.76335	42.8571	0.58123	6.15695	0	0	0	16.6667	0.134428	1.56751
41281885	Q9UDW1	UQCR10	Cytochrome b-c1 complex subunit 9 (Complex III subunit 9) (Complex III subunit X) (Cytochrome c1 non-heme 7 kDa protein) (Ubiquinol-cytochrome c reductase complex 7.2 kDa protein)	9.85886	7290	1	21.0526	0.25597	2.42263	57.1429	0.694777	6.57572	0	0	0	0	0	0		X
119594659		TRMT112	Multifunctional Methyltransferase Subunit TRM112-Like Protein	5.2	11791	3	21.0526	0.255571	1.97022	14.2857	0.186412	1.59549	16.6667	0.165348	1.44454	33.3333	0.426481	2.93309
24307879	Q13409	DYNC1I2	Cytoplasmic dynein 1 intermediate chain 2 (Cytoplasmic dynein intermediate chain 2) (Dynein intermediate chain 2, cytosolic) (DH IC-2)	4.9	71438	3	21.0526	0.254145	2.11378	14.2857	0.283578	1.54838	33.3333	0.339523	3.33506	16.6667	0.134428	1.55214
7019858	Q9NXW1	HUWE1	HECT, UBA And WWE Domain Containing 1, E3 Ubiquitin Protein Ligase	6.4	46832	2	21.0526	0.253727	2.17992	0	0	0	33.3333	0.469416	3.66529	33.3333	0.334054	3.23778
119588851		RPS2	Ribosomal Protein S2	10.4	29961	2	21.0526	0.253727	2.17969	0	0	0	33.3333	0.469416	3.66783	33.3333	0.334054	3.23453
375173849	J9PWW8	HLA-C	MHC class I antigen (Fragment)	6.2	20887	2	21.0526	0.252492	2.08851	14.2857	0.141789	1.5575	0	0	0	50	0.634138	4.79654
28372509	Q8IVM0	CCDC50	Coiled-coil domain-containing protein 50 (Protein Ymer)	6.2	35804	3	21.0526	0.252375	2.3925	14.2857	0.141789	1.5491	16.6667	0.200647	1.58133	33.3333	0.433121	4.18764
9558733	Q549U1	HSU53209	Putative MAPK activating protein (Transformer-2 alpha, isoform CRA_a) (cDNA, FLJ95674, Homo sapiens transformer-2 alpha (htra-2 alpha) (HSU53209), mRNA)	11.7	32689	1	21.0526	0.25229	2.39363	57.1429	0.684788	6.49699	0	0	0	0	0	0		X
119607149		LYPLA1	Lysophospholipase I, isoform CRA_b	7.1	19752	3	21.0526	0.249214	2.11155	28.5714	0.419488	3.15524	16.6667	0.165348	1.45045	16.6667	0.134428	1.55501
119600393		MVP	Major vault protein, isoform CRA_f	5.7	53356	2	21.0526	0.248798	2.09133	0	0	0	50	0.637858	5.2855	16.6667	0.150004	1.33705
148727333	Q96M32	AK7	Adenylate kinase 7 (AK 7) (EC 2.7.4.3) (EC 2.7.4.6) (ATP-AMP transphosphorylase 7)	4.5	82659	3	21.0526	0.247509	2.24062	14.2857	0.138849	1.60089	16.6667	0.256504	2.02372	33.3333	0.365282	3.20387
34364985	Q6MZJ9	DEK	DEK Oncogene (DNA Binding)	9.2	4601	1	21.0526	0.244358	2.97134	57.1429	0.663256	8.06508	0	0	0	0	0	0
6912292	V9HWG0	HEL25	Chromobox homolog 5 (HP1 alpha homolog, Drosophila), isoform CRA_b (Epididymis luminal protein 25)	5.6	22226	3	21.0526	0.244334	2.11751	14.2857	0.161742	1.38513	33.3333	0.369089	3.19048	16.6667	0.215936	1.89898
4379034	Q92974	ARHGEF2	Rho guanine nucleotide exchange factor 2 (Guanine nucleotide exchange factor H1) (GEF-H1) (Microtubule-regulated Rho-GEF) (Proliferating cell nucleolar antigen p40)	5.4	29080	2	21.0526	0.243296	2.09463	0	0	0	33.3333	0.424946	3.66317	33.3333	0.34549	2.96983
21732868	Q6NYC8	PPP1R18	Phostensin (Protein phosphatase 1 F-actin cytoskeleton-targeting subunit) (Protein phosphatase 1 regulatory subunit 18)	4.6	35380	3	21.0526	0.242275	2.54093	14.2857	0.161742	1.38258	16.6667	0.171081	1.71239	33.3333	0.407423	4.72086
4503143	V9HWI3	HEL-S-130P	Cathepsin D (Lysosomal aspartyl peptidase), isoform CRA_a (Cathepsin D isoform 1) (Epididymis secretory sperm binding protein Li 130P)	6.09846	44553	2	21.0526	0.241713	2.99098	42.8571	0.527502	6.97519	0	0	0	16.6667	0.150004	1.33372
119618619		MLEC	Malectin, isoform CRA_b	5.8	40091	2	21.0526	0.241475	2.11143	28.5714	0.280638	3.18359	0	0	0	33.3333	0.43726	2.97199
42490910	Q6NZ55	RPL13	60S ribosomal protein L13	12.2	24266	2	21.0526	0.241413	1.78276	0	0	0	16.6667	0.330696	1.4437	50	0.433778	4.2017
119616180		SNRPC	Small Nuclear Ribonucleoprotein Polypeptide C	10.3	16912	2	21.0526	0.240447	2.02901	0	0	0	16.6667	0.200647	1.57837	50	0.560769	4.84684
1679755	P01920	HLA-DQB1	HLA class II histocompatibility antigen, DQ beta 1 chain (MHC class II antigen DQB1)	5.7	10103	2	21.0526	0.240183	2.28682	42.8571	0.533153	4.81998	0	0	0	16.6667	0.138567	1.6183
56549135	Q9UI15	TAGLN3	Transgelin-3 (Neuronal protein 22) (NP22) (Neuronal protein NP25)	7.2	22474	2	21.0526	0.239609	2.11771	0	0	0	16.6667	0.212912	1.63794	50	0.545851	5.06813
4759224	O14737	PDCD5	Programmed cell death protein 5 (TF-1 cell apoptosis-related protein 19) (Protein TFAR19)	5.7	14286	2	21.0526	0.239492	1.94026	0	0	0	33.3333	0.413559	3.21184	33.3333	0.344833	2.93231
16553656	A2RTX5	TARSL2	Probable threonine--tRNA ligase 2, cytoplasmic (EC 6.1.1.3) (Threonyl-tRNA synthetase) (ThrRS) (Threonyl-tRNA synthetase-like protein 2)	6.1	50517	2	21.0526	0.239489	1.9618	0	0	0	33.3333	0.339523	3.32798	33.3333	0.418859	2.88439
4502741	Q00534	CDK6	Cyclin-dependent kinase 6 (EC 2.7.11.22) (Cell division protein kinase 6) (Serine/threonine-protein kinase PLSTIRE)	6	36939	2	21.0526	0.239258	2.1395	14.2857	0.186412	1.59947	50	0.54017	4.90905	0	0	0
56159917	Q92614	MYO18A	Unconventional myosin-XVIIIa (Molecule associated with JAK3 N-terminus) (MAJN) (Myosin containing a PDZ domain) (Surfactant protein receptor SP-R210) (SP-R210)	5.6	180550	2	21.0526	0.239258	2.14426	14.2857	0.186412	1.60055	50	0.54017	4.92285	0	0	0
3901030	O95678	KRT75	Keratin, type II cytoskeletal 75 (Cytokeratin-75) (CK-75) (Keratin-6 hair follicle) (hK6hf) (Keratin-75) (K75) (Type II keratin-K6hf) (Type-II keratin Kb18)	7.7	59505	1	21.0526	0.238162	2.42827	57.1429	0.646441	6.59102	0	0	0	0	0	0		X
289577080	P78344	EIF4G2	Eukaryotic translation initiation factor 4 gamma 2 (eIF-4-gamma 2) (eIF-4G 2) (eIF4G 2) (Death-associated protein 5) (DAP-5) (p97)	6.7	102343	3	21.0526	0.237628	2.14837	14.2857	0.186412	1.5929	33.3333	0.339523	3.32485	16.6667	0.195487	1.61993
29421172	Q5TZA2	CROCC	Rootletin (Ciliary rootlet coiled-coil protein)	5.5	217830	3	21.0526	0.237308	3.18431	14.2857	0.186412	2.85502	33.3333	0.383993	4.36499	16.6667	0.150004	2.3878
6808223	Q9NYL9	TMOD3	Tropomodulin-3 (Ubiquitous tropomodulin) (U-Tmod)	7.6	10056	3	21.0526	0.237244	2.0375	14.2857	0.138849	1.60833	16.6667	0.171081	1.71122	33.3333	0.418202	2.86448
10346135	Q15555	MAPRE2	Microtubule-associated protein RP/EB family member 2 (APC-binding protein EB2) (End-binding protein 2) (EB2)	5.3	37013	2	21.0526	0.236926	1.93843	14.2857	0.161742	1.38826	0	0	0	50	0.561566	4.51873
6841318	O94979	SEC31A	Protein transport protein Sec31A (ABP125) (ABP130) (SEC31-like protein 1) (SEC31-related protein A) (Web1-like protein)	9.6	34948	2	21.0526	0.235589	2.10787	0	0	0	50	0.596027	5.34431	16.6667	0.150004	1.33062
7706318	Q9Y394	DHRS7	Dehydrogenase/reductase SDR family member 7 (EC 1.1.-.-) (Retinal short-chain dehydrogenase/reductase 4) (retSDR4) (Short chain dehydrogenase/reductase family 34C member 1)	8.3	38280	2	21.0526	0.235485	2.16158	28.5714	0.348154	2.99012	33.3333	0.339523	3.35653	0	0	0
60688486	P26885	FKBP2	Peptidyl-prolyl cis-trans isomerase FKBP2 (PPIase FKBP2) (EC 5.2.1.8) (13 kDa FK506-binding protein) (13 kDa FKBP) (FKBP-13) (FK506-binding protein 2) (FKBP-2) (Immunophilin FKBP13) (Rotamase)	9.2	15622	3	21.0526	0.234923	2.14228	14.2857	0.138849	1.60548	33.3333	0.365995	3.0106	16.6667	0.215936	1.90024
189065517	B2R659	HSD17B4	Hydroxysteroid (17-beta) dehydrogenase 4	9.17516	79613	1	21.0526	0.234651	3.14807	57.1429	0.636909	8.54476	0	0	0	0	0	0
260763926	Q9H0P0	NT5C3A	Cytosolic 5'-nucleotidase 3A (EC 3.1.3.5) (7-methylguanosine phosphate-specific 5'-nucleotidase) (7-methylguanosine nucleotidase) (EC 3.1.3.91) (Cytosolic 5'-nucleotidase 3) (Cytosolic 5'-nucleotidase III) (cN-III) (Pyrimidine 5'-nucleotidase 1) (P5'N-1)	5.4	32540	3	21.0526	0.234314	2.10221	14.2857	0.138849	1.60168	16.6667	0.168442	1.6164	33.3333	0.411562	3.17199
3378617	O43488	HEL-AKR7A2	Aflatoxin B1 aldehyde reductase member 2 (EC 1.1.1.n11) (AFB1 aldehyde reductase 1) (AFB1-AR 1) (Aldoketoreductase 7) (Succinic semialdehyde reductase) (SSA reductase)	6.2	36619	3	21.0526	0.23409	2.07851	14.2857	0.141789	1.54689	16.6667	0.168442	1.6119	33.3333	0.407423	3.16533
21265093	Q8IXM3	MRPL41	39S ribosomal protein L41, mitochondrial (L41mt) (MRP-L41) (39S ribosomal protein L27 homolog) (Bcl-2-interacting mitochondrial ribosomal protein L41) (Cell proliferation-inducing gene 3 protein) (MRP-L27 homolog) (Mitochondrial large ribosomal subunit pr	10	15365	2	21.0526	0.23336	2.16504	28.5714	0.280638	3.15558	0	0	0	33.3333	0.411562	3.17446
221040910	P54886	ALDH18A1	Delta-1-pyrroline-5-carboxylate synthase (P5CS) (Aldehyde dehydrogenase family 18 member A1) [Includes: Glutamate 5-kinase (GK) (EC 2.7.2.11) (Gamma-glutamyl kinase); Gamma-glutamyl phosphate reductase (GPR) (EC 1.2.1.41) (Glutamate-5-semialdehyde dehydro	5.9	74788	3	21.0526	0.232788	2.2915	14.2857	0.110725	1.67605	33.3333	0.469416	3.67837	16.6667	0.138567	1.62267
14150017	Q9H061	TMEM126A	Transmembrane protein 126A	9.6	21509	2	21.0526	0.232053	2.16279	28.5714	0.280638	3.15207	0	0	0	33.3333	0.407423	3.17143
2414516	O15260	SURF4	Surfeit locus protein 4	8.22646	28516	2	21.0526	0.231781	2.28667	28.5714	0.325261	3.19626	0	0	0	33.3333	0.354503	3.51214
386927	Q30154	HLA-DRB5	HLA class II histocompatibility antigen, DR beta 5 chain (DR beta-5) (DR2-beta-2) (Dw2) (MHC class II antigen DRB5)	6.1	27047	1	21.0526	0.230214	2.51033	57.1429	0.624867	6.81375	0	0	0	0	0	0
28839039	O60502	MGEA5	Protein O-GlcNAcase (OGA) (EC 3.2.1.169) (Beta-N-acetylglucosaminidase) (Beta-N-acetylhexosaminidase) (Beta-hexosaminidase) (Meningioma-expressed antigen 5) (N-acetyl-beta-D-glucosaminidase) (N-acetyl-beta-glucosaminidase) (Nuclear cytoplasmic O-GlcNAcase	4.6	67852	2	21.0526	0.22953	1.97102	0	0	0	33.3333	0.381354	3.27057	33.3333	0.34549	2.97098
10438183	Q9H6R4	NOL6	Nucleolar protein 6 (Nucleolar RNA-associated protein) (Nrap)	6.4	45977	2	21.0526	0.2293	1.98584	0	0	0	16.6667	0.165348	1.4481	50	0.560769	4.84039
119589787	K7EIT2	TIMM13	Mitochondrial import inner membrane translocase subunit Tim13 (Translocase of inner mitochondrial membrane 13 homolog (Yeast), isoform CRA_b)	8.2	8876	2	21.0526	0.229222	1.93266	0	0	0	16.6667	0.168442	1.61421	50	0.557426	4.50588
31711992	Q86YI5	DLAT	Acetyltransferase component of pyruvate dehydrogenase complex (EC 2.3.1.12)	7.8	68978	2	21.0526	0.227748	1.94255	0	0	0	33.3333	0.421852	3.48622	33.3333	0.29935	2.6652
4758874	Q99805	TM9SF2	Transmembrane 9 superfamily member 2 (p76)	7.1	75757	3	21.0526	0.227644	1.97843	28.5714	0.348154	2.99532	16.6667	0.165348	1.44715	16.6667	0.149346	1.32332
23336902		DDX46	DEAD-Box Helicase 46	9.7	117461	2	21.0526	0.226733	2.26661	42.8571	0.500194	4.82337	0	0	0	16.6667	0.134428	1.55033
119593933		PLXNB2	Plexin B2	5.9	126896	1	21.0526	0.226668	2.02692	0	0	0	66.6667	0.717783	6.41857	0	0	0		X
10864017	Q9UHY7	ENOPH1	Enolase-phosphatase E1 (EC 3.1.3.77) (2,3-diketo-5-methylthio-1-phosphopentane phosphatase) (MASA homolog)	4.5	28933	2	21.0526	0.225129	1.86438	0	0	0	33.3333	0.413559	3.22833	33.3333	0.29935	2.67553
1477646	Q15149	PLEC	Plectin (PCN) (PLTN) (Hemidesmosomal protein 1) (HD1) (Plectin-1)	5.5	518486	2	21.0526	0.224728	2.7342	42.8571	0.463337	5.95652	16.6667	0.171081	1.70902	0	0	0
10863997	Q9UKA9	PTBP2	Polypyrimidine tract-binding protein 2 (Neural polypyrimidine tract-binding protein) (Neurally-enriched homolog of PTB) (PTB-like protein)	9	57472	2	21.0526	0.223629	2.19646	28.5714	0.252515	3.21024	33.3333	0.413559	3.21016	0	0	0
4506903	Q13242	SRSF9	Serine/arginine-rich splicing factor 9 (Pre-mRNA-splicing factor SRp30C) (Splicing factor, arginine/serine-rich 9)	8.9	25524	2	21.0526	0.223086	2.24951	42.8571	0.45888	4.63962	16.6667	0.171081	1.71056	0	0	0
394025725	B3KPA6	ACADVL	Acyl-Coenzyme A dehydrogenase, very long chain, isoform CRA_e (cDNA FLJ31521 fis, clone NT2RI2000255, highly similar to Very-long-chain specific acyl-CoAdehydrogenase, mitochondrial (EC 1.3.99.-))	6.9	62564	2	21.0526	0.222918	2.23884	42.8571	0.463337	4.84192	16.6667	0.165348	1.44076	0	0	0
155969707	P14735	IDE	Insulin-degrading enzyme (EC 3.4.24.56) (Abeta-degrading protease) (Insulin protease) (Insulinase) (Insulysin)	6.2	117969	3	21.0526	0.222081	2.0049	14.2857	0.186412	1.60037	33.3333	0.336428	3.16392	16.6667	0.149346	1.31784
194388276	Q2TAY7	SMU1	WD40 repeat-containing protein SMU1 (Smu-1 suppressor of mec-8 and unc-52 protein homolog) [Cleaved into: WD40 repeat-containing protein SMU1, N-terminally processed]	8.2	39344	2	21.0526	0.221615	2.01054	0	0	0	50	0.552435	5.03094	16.6667	0.149346	1.33578
17921985	Q7KZN9	COX15	Cytochrome c oxidase assembly protein COX15 homolog	10.1	46012	3	21.0526	0.221455	1.97688	14.2857	0.186412	1.59874	33.3333	0.33379	3.05885	16.6667	0.150004	1.33606
21708126	Q6P996	PDXDC1	Pyridoxal-dependent decarboxylase domain-containing protein 1 (EC 4.1.1.-)	6	38421	2	21.0526	0.221068	1.98268	0	0	0	33.3333	0.365995	3.02352	33.3333	0.334054	3.25498
112789526	Q8N3U4	STAG2	Cohesin subunit SA-2 (SCC3 homolog 2) (Stromal antigen 2)	5.2	145752	2	21.0526	0.22076	1.98572	0	0	0	33.3333	0.33379	3.07052	33.3333	0.365282	3.21759
33876620	P48651	PTDSS1	Phosphatidylserine synthase 1 (PSS-1) (PtdSer synthase 1) (EC 2.7.8.29) (Serine-exchange enzyme I)	8.7	38274	1	21.0526	0.220216	2.3051	57.1429	0.597729	6.25669	0	0	0	0	0	0		X
385139457	I1VE16	SEC22B	SEC22 vesicle trafficking protein B (Fragment)	9.5	4115	3	21.0526	0.219806	2.0371	14.2857	0.141789	1.54359	16.6667	0.165348	1.4414	33.3333	0.365282	3.20855
45445267	Q6JH03	PRPF8	Apoptosis-regulated protein 2 (Fragment)	9.3	50464	2	21.0526	0.219761	1.95683	0	0	0	33.3333	0.365995	3.02096	33.3333	0.329915	3.17567
40362722	Q6RUP9	IMPDH2	Inosine monophosphate dehydrogenase type II (Fragment)	5	7242	2	21.0526	0.219626	1.8561	0	0	0	16.6667	0.200647	1.57549	50	0.494837	4.30217
119589411		FCER2	Fc Fragment Of IgE, Low Affinity II, Receptor For (CD23)	5.2	36481	3	21.0526	0.218948	2.08774	28.5714	0.303532	2.92852	16.6667	0.200647	1.57685	16.6667	0.138567	1.61771
119589669	G5E9C7	MAP2K2	Dual-specificity mitogen-activated protein kinase kinase 2 (Mitogen-activated protein kinase kinase 2, isoform CRA_b)	6.3	33863	2	21.0526	0.218788	1.95472	0	0	0	16.6667	0.212912	1.6473	50	0.479918	4.54264
1326108	Q13505	MTX1	Metaxin-1 (Mitochondrial outer membrane import complex protein 1)	5.9	35778	2	21.0526	0.2187	2.04271	14.2857	0.161742	1.38799	0	0	0	50	0.503849	4.84927
13994242	Q96B97	SH3KBP1	SH3 domain-containing kinase-binding protein 1 (CD2-binding protein 3) (CD2BP3) (Cbl-interacting protein of 85 kDa) (Human Src family kinase-binding protein 1) (HSB-1)	6.2	73108	3	21.0526	0.218655	2.42467	28.5714	0.225908	3.545	16.6667	0.212912	1.63859	16.6667	0.215936	1.90369
62088688	Q59FA6	SEC13	SEC13-like 1 isoform b variant (Fragment)	5.7	33554	1	21.0526	0.218284	2.54885	57.1429	0.592484	6.91831	0	0	0	0	0	0
1628415	Q93034	CUL5	Cullin-5 (CUL-5) (Vasopressin-activated calcium-mobilizing receptor 1) (VACM-1)	7.9	90926	2	21.0526	0.217742	1.96919	0	0	0	50	0.54017	4.91821	16.6667	0.149346	1.31757
4929703	Q9Y3C1	NOP16	Nucleolar protein 16 (HBV pre-S2 trans-regulated protein 3)	10.3	21149	2	21.0526	0.217742	1.96433	0	0	0	50	0.54017	4.90808	16.6667	0.149346	1.31229		X
23503295	P67870	CSNK2B	Casein kinase II subunit beta (CK II beta) (Phosvitin) (Protein G5a)	5.2	24943	2	21.0526	0.217742	1.9666	0	0	0	50	0.54017	4.90943	16.6667	0.149346	1.31812
67089147	Q6IAX1	FDFT1	FDFT1 protein (Farnesyl-diphosphate farnesyltransferase 1) (Farnesyl-diphosphate farnesyltransferase 1, isoform CRA_a)	6.1	48116	2	21.0526	0.217139	2.23294	42.8571	0.417395	4.71023	16.6667	0.200647	1.57571	0	0	0
119588314	G5EA30	CELF1	CUG triplet repeat, RNA binding protein 1, isoform CRA_c (CUGBP Elav-like family member 1)	8.4	55124	2	21.0526	0.216747	1.97398	0	0	0	16.6667	0.171081	1.71022	50	0.515286	4.54071
51094832	A4D1M5	RPS14	Similar to ribosomal protein S14	9.4	38560	2	21.0526	0.216223	2.12098	42.8571	0.45888	4.63286	0	0	0	16.6667	0.149346	1.31143
1020315	A0A140VJK2	GPD2	Glycerol-3-phosphate dehydrogenase (EC 1.1.5.3)	7.3	80834	3	21.0526	0.216162	2.00333	14.2857	0.141789	1.54442	33.3333	0.369089	3.21189	16.6667	0.150004	1.33018
14042761	P83111	LACTB	Serine beta-lactamase-like protein LACTB, mitochondrial (EC 3.4.-.-)	8	41153	2	21.0526	0.214959	1.86915	0	0	0	33.3333	0.381354	3.26381	33.3333	0.29935	2.65518		X
14124991	O43670	ZNF207	BUB3-interacting and GLEBS motif-containing protein ZNF207 (BuGZ) (hBuGZ) (Zinc finger protein 207)	10.3113	41560	2	21.0526	0.214522	2.2483	42.8571	0.46705	4.7629	0	0	0	16.6667	0.134428	1.56291
21739968	Q8N6H7	ARFGAP2	ADP-ribosylation factor GTPase-activating protein 2 (ARF GAP 2) (GTPase-activating protein ZNF289) (Zinc finger protein 289)	7.97268	56448	2	21.0526	0.214522	2.24544	42.8571	0.46705	4.76265	0	0	0	16.6667	0.134428	1.55414
8922720	Q9NV96	TMEM30A	Cell cycle control protein 50A (P4-ATPase flippase complex beta subunit TMEM30A) (Transmembrane protein 30A)	8.7	40665	2	21.0526	0.214476	2.09794	28.5714	0.348154	2.98376	0	0	0	33.3333	0.272995	3.16243
24042327	Q9Y697	NFS1	Cysteine desulfurase, mitochondrial (EC 2.8.1.7)	7.9	50155	2	21.0526	0.213982	1.81231	0	0	0	33.3333	0.37826	3.08693	33.3333	0.29935	2.65206
30059150	A0A0C4DH86	ATP2A2	Sarcoplasmic/endoplasmic reticulum calcium ATPase 2 (Fragment)	4.7	5312	2	21.0526	0.213271	2.2213	42.8571	0.411317	4.64117	0	0	0	16.6667	0.195487	1.6194
14043145	Q14847	LASP1	LIM and SH3 domain protein 1 (LASP-1) (Metastatic lymph node gene 50 protein) (MLN 50)	8.6	36015	3	21.0526	0.213034	2.0267	14.2857	0.161742	1.37873	16.6667	0.212912	1.6386	33.3333	0.272995	3.17076
39963074	Q6P2Q9	PRPF8	Pre-mRNA-processing-splicing factor 8 (220 kDa U5 snRNP-specific protein) (PRP8 homolog) (Splicing factor Prp8) (p220)	9	273561	2	21.0526	0.212528	1.97672	0	0	0	50	0.534437	4.63769	16.6667	0.138567	1.62193
62205265	Q9NZL9	MAT2B	Methionine adenosyltransferase 2 subunit beta (Methionine adenosyltransferase II beta) (MAT II beta) (Putative dTDP-4-keto-6-deoxy-D-glucose 4-reductase)	7.3	37461	3	21.0526	0.212366	1.90194	14.2857	0.161742	1.38507	33.3333	0.33379	3.07358	16.6667	0.150004	1.3333
387912555	Q96BW5	PTER	Phosphotriesterase-related protein (EC 3.1.-.-) (Parathion hydrolase-related protein) (hPHRP)	6.5	33417	3	21.0526	0.212159	1.89108	14.2857	0.161742	1.38243	33.3333	0.33379	3.06299	16.6667	0.149346	1.31259
6683496	Q9UIG0	BAZ1B	Tyrosine-protein kinase BAZ1B (EC 2.7.10.2) (Bromodomain adjacent to zinc finger domain protein 1B) (Williams syndrome transcription factor) (Williams-Beuren syndrome chromosomal region 10 protein) (Williams-Beuren syndrome chromosomal region 9 protein) (	8.1	176014	3	21.0526	0.212063	2.08049	28.5714	0.275606	3.16878	16.6667	0.200647	1.58153	16.6667	0.149346	1.30979
187624	A0A142J256	HLA-A	MHC class I antigen	6.3	40913	2	21.0526	0.211829	2.37345	0	0	0	16.6667	0.171081	2.73528	50	0.49971	4.78066
2662381	Q1L838	GTBP	GTBP-ALT	8.2	121089	2	21.0526	0.211374	2.15974	14.2857	0.110725	1.66426	50	0.54017	4.89752	0	0	0
19923653	O75475	PSIP1	PC4 and SFRS1-interacting protein (CLL-associated antigen KW-7) (Dense fine speckles 70 kDa protein) (DFS 70) (Lens epithelium-derived growth factor) (Transcriptional coactivator p75/p52)	9.6	60085	2	21.0526	0.211304	2.0185	0	0	0	16.6667	0.200647	1.58309	50	0.468482	4.80884
71296893	Q49AN9	SNRPG	SNRPG protein (Small nuclear ribonucleoprotein G)	7.1	7102	2	21.0526	0.211304	2.01023	0	0	0	16.6667	0.200647	1.5745	50	0.468482	4.79124
21757772	Q8N1K8	DNM2	DYNAMIN 2	7.4	52199	3	21.0526	0.210513	2.1841	28.5714	0.280638	3.19258	16.6667	0.200647	1.57153	16.6667	0.138567	1.62011
21426922	Q8IZL8	PELP1	Proline-, glutamic acid- and leucine-rich protein 1 (Modulator of non-genomic activity of estrogen receptor) (Transcription factor HMX3)	4.2	136642	2	21.0526	0.209731	2.46967	42.8571	0.450497	5.31737	0	0	0	16.6667	0.138567	1.61704
34850061	Q93045	STMN2	Stathmin-2 (Superior cervical ganglion-10 protein) (Protein SCG10)	8.6	20829	2	21.0526	0.20954	2.23853	28.5714	0.255652	3.32455	0	0	0	33.3333	0.365282	3.21002
12330685	Q9BZE1	MRPL37	39S ribosomal protein L37, mitochondrial (L37mt) (MRP-L37) (39S ribosomal protein L2, mitochondrial) (L2mt) (MRP-L2) (Mitochondrial large ribosomal subunit protein mL37)	8.7	48102	3	21.0526	0.209517	2.13104	14.2857	0.113863	1.77986	16.6667	0.165348	1.45078	33.3333	0.365282	3.221
119605879	B8ZZU8	TCEB2	Elongin-B (Transcription elongation factor B (SIII), polypeptide 2 (18kDa, elongin B), isoform CRA_b)	4.7	12509	3	21.0526	0.208562	2.04852	14.2857	0.113863	1.78345	33.3333	0.37826	3.08855	16.6667	0.149346	1.31775
5031981	O00487	PSMD14	26S proteasome non-ATPase regulatory subunit 14 (EC 3.4.19.-) (26S proteasome regulatory subunit RPN11) (26S proteasome-associated PAD1 homolog 1)	6.1	34559	2	21.0526	0.208423	3.06109	42.8571	0.450497	6.97771	0	0	0	16.6667	0.134428	1.5528
331284172	Q9Y371	SH3GLB1	Endophilin-B1 (Bax-interacting factor 1) (Bif-1) (SH3 domain-containing GRB2-like protein B1)	5.41657	43197	2	21.0526	0.207996	2.21568	42.8571	0.435987	4.87353	0	0	0	16.6667	0.150004	1.33052
62898183	Q53FH6	LAMTOR3	Mitogen-activated protein kinase kinase 1 interacting protein 1 variant (Fragment)	7.28428	13545	2	21.0526	0.206968	1.94137	14.2857	0.186412	1.60067	0	0	0	50	0.437917	4.28023
4506889	P45985	MAP2K4	Dual specificity mitogen-activated protein kinase kinase 4 (MAP kinase kinase 4) (MAPKK 4) (EC 2.7.12.2) (JNK-activating kinase 1) (MAPK/ERK kinase 4) (MEK 4) (SAPK/ERK kinase 1) (SEK1) (Stress-activated protein kinase kinase 1) (SAPK kinase 1) (SAPKK-1)	8	44269	2	21.0526	0.206802	2.26245	0	0	0	50	0.504871	4.77465	16.6667	0.150004	2.38978
71979932	Q01650	SLC7A5	Large neutral amino acids transporter small subunit 1 (4F2 light chain) (4F2 LC) (4F2LC) (CD98 light chain) (Integral membrane protein E16) (L-type amino acid transporter 1) (hLAT1) (Solute carrier family 7 member 5) (y+ system cationic amino acid transpo	7.6	54992	2	21.0526	0.206637	2.17574	14.2857	0.141789	1.54834	0	0	0	50	0.488931	5.08344
116283609	Q05C05	HCFC1	HCFC1 protein (Fragment)	9.2	59036	3	21.0526	0.206336	1.80662	14.2857	0.161742	1.38729	16.6667	0.165348	1.43896	33.3333	0.29935	2.66351
183056	Q14400	GLUD1	GLUD1 protein (Fragment)	8.1	28696	2	21.0526	0.205398	2.67673	0	0	0	33.3333	0.365995	3.86874	33.3333	0.284431	4.60756
10435148	Q68EM7	ARHGAP17	Rho GTPase-activating protein 17 (Rho-type GTPase-activating protein 17) (RhoGAP interacting with CIP4 homologs protein 1) (RICH-1)	6.4	78623	2	21.0526	0.2051	2.40248	42.8571	0.41232	5.13183	16.6667	0.168442	1.6207	0	0	0
194377714	B4DX08	CCT5	T-complex protein 1 subunit epsilon	5.5	57102	2	21.0526	0.204745	1.94568	0	0	0	16.6667	0.168442	1.62771	50	0.479918	4.5336
119617945	G3V1U3	METAP2	Methionine aminopeptidase 2 (Methionyl aminopeptidase 2, isoform CRA_c)	5	35973	3	21.0526	0.201177	2.22866	28.5714	0.280638	3.17742	16.6667	0.171081	1.71892	16.6667	0.138567	1.63151
[truncated: 1,626 more rows]
