# Supplementary material for: A Shotgun Proteomic Platform for a Global Mapping of Lymphoblastoid Cells to Gain Insight into Nasu-Hakola Disease
Source: Int J Mol Sci. 2021 Sep 15;22(18):9959. doi: 10.3390/ijms22189959 (PMC8472724; doi:10.3390/ijms22189959)
Supplement: Supplementary file 1 [file ijms-22-09959-s001.zip › De Palma A et al_Table S2.xls]

## Sheet: Total 192 DEP 0.4-15
Supplementary table 2. Complete list of differentially expressed proteins between the three conditions examinated. For each protein are reported: NCBI Accession (GI number), Uniprot Accession, Gene name, Reference, pI, MW, Frequency (Freq), SpC, DAve and DCI. Frequency indicates how many times a given protein has been identified under each condition examined. The asterisk next to SpC indicates th…
						Wt		He		Ho		Wt vs Ho		Wt vs He		He vs Ho
NCBI accession (GI number)	UniProt Accession	Gene Name	Reference	pI	MW	Frequency (%)	Spectral Count*	Frequency (%)	Spectral Count*	Frequency (%)	Spectral Count*	DAve	DCI	DAve	DCI	DAve	DCI
28336	P60709	PS1TP5BP1	Actin, cytoplasmic 1 (Beta-actin) [Cleaved into: Actin, cytoplasmic 1, N-terminally processed]	5.1	41814	100	308.981	100	202.386	100	216.125	0.353665	24379.5	0.416901	27254.4	-0.065656	-2874.94
16507237	V9HWB4	HEL-S-89n	Epididymis secretory sperm binding protein Li 89n	4.9	72314	100	183.548	100	60.7648	100	56.1217	1.06335	15270.1	1.00513	14998.7	0.0794454	271.355
61656607	Q5CAQ5	TRA1	Tumor rejection antigen (Gp96) 1	4.6	92340	100	172.111	100	55.9512	100	72.0592	0.819525	12214.8	1.01867	13245.8	-0.251668	-1031
35053	P04406	HEL-GAPDH	Glyceraldehyde-3-phosphate dehydrogenase (GAPDH) (EC 1.2.1.12) (Peptidyl-cysteine S-nitrosylase GAPDH) (EC 2.6.99.-)	8.2	35493	100	162.417	100	167.597	100	273.148	-0.508446	-24115.3	-0.0313905	-854.681	-0.478967	-23260.6
306891	P08238	HSP90AB1	Heat shock protein HSP 90-beta (HSP 90) (Heat shock 84 kDa) (HSP 84) (HSP84)	4.8	83295	100	127.644	100	69.3442	100	74.5423	0.525275	5368.2	0.591911	5742.17	-0.0722528	-373.968
62420916	Q562Z4	ACT	Actin-like protein (Fragment)	7.7	11556	100	116.644	100	37.7993	83.3333	46.2996	0.863423	5731.12	1.02102	6088.55	-0.202149	-357.431
4503471	Q6IPS9	EEF1A1	Elongation factor 1-alpha	9.4	50142	100	113.439	100	96.122	100	164.962	-0.37014	-7172.11	0.165267	1814.45	-0.527342	-8986.56
71773329	P08133	ANXA6	Annexin A6 (67 kDa calelectrin) (Annexin VI) (Annexin-6) (Calphobindin-II) (CPB-II) (Chromobindin-20) (Lipocortin VI) (Protein III) (p68) (p70)	5.3	75874	100	92.6959	100	57.1484	100	57.1897	0.473778	2660.93	0.474459	2663.29	-0.000721763	-2.35894
693933	P06733	ENO1	Alpha-enolase (EC 4.2.1.11) (2-phospho-D-glycerate hydro-lyase) (C-myc promoter-binding protein) (Enolase 1) (MBP-1) (MPB-1) (Non-neural enolase) (NNE) (Phosphopyruvate hydratase) (Plasminogen-binding protein)	7.2	47091	100	92.2624	100	40.3272	100	78.2316	0.16459	1196.09	0.783399	3443.04	-0.63942	-2246.95
4504301	P62805	HIST1H4A	Histone H4	11.8	11368	100	87.963	100	52.9295	100	62.4957	0.338528	1915.88	0.497307	2467.97	-0.165755	-552.09
62420995	Q562V5	ACT	Actin-like protein (Fragment)	5.9	11432	100	83.027	100	19.2336	100	13.0401	1.45704	3361.72	1.24766	3261.78	0.383812	99.9436
4504345	P69905	HBA1	Hemoglobin subunit alpha (Alpha-globin) (Hemoglobin alpha chain)	9.1	15258	100	75.405	100	9.23382	100	13.5394	1.39111	2751.3	1.56361	2800.33	-0.378128	-49.0262
62897681	Q53G71	CALR	Calreticulin variant (Fragment)	4.1	46920	100	72.5415	100	39.3994	100	38.3775	0.616018	1894.72	0.592136	1854.98	0.0262778	39.7401
119610788	K7EJ44	PFN1	Profilin 1, isoform CRA_b	9.5	11391	100	69.1455	100	27.4804	100	41.6416	0.496519	1523.54	0.862401	2012.97	-0.409745	-489.425
48257068	Q96IS6	HEL-HSPA8	HSPA8 protein (Fragment)	5.2	64674	100	68.0047	100	35.6708	100	34.6977	0.648611	1710.35	0.62375	1676.11	0.027658	34.2387
14389309	Q9BQE3	TUBA1C	Tubulin alpha-1C chain (Alpha-tubulin 6) (Tubulin alpha-6 chain) [Cleaved into: Detyrosinated tubulin alpha-1C chain]	4.8	49896	100	50.044	100	94.7641	100	78.7607	-0.445896	-1849.43	-0.617647	-3237.92	0.184451	1388.5
15010550	P14625	HEL-HSP90B1	Endoplasmin (94 kDa glucose-regulated protein) (GRP-94) (Heat shock protein 90 kDa beta member 1) (Tumor rejection antigen 1) (gp96 homolog)	4.6	90194	100	45.7209	83.3333	2.61947	100	6.19134	1.52294	1026.04	1.78325	1041.77	-0.810792	-15.7355
29028316	Q71V99	PPIA	Peptidyl-prolyl cis-trans isomerase (PPIase) (EC 5.2.1.8)	8	17972	100	37.5964	100	15.1067	100	12.9954	0.972528	622.305	0.853449	592.639	0.150258	29.6658
29436380	Q86XU5	MYH9	MYH9 protein (Fragment)	5.7	158752	100	34.7609	100	69.3095	100	56.7916	-0.481269	-1008.48	-0.663946	-1797.74	0.198537	789.261
5031973	Q15084	PDIA6	Protein disulfide-isomerase A6 (EC 5.3.4.1) (Endoplasmic reticulum protein 5) (ER protein 5) (ERp5) (Protein disulfide isomerase P5) (Thioredoxin domain-containing protein 7)	4.8	48103	100	33.7663	100	18.5383	100	20.2641	0.499801	364.765	0.582283	398.248	-0.0889535	-33.4826
4504183	V9HWE9	HEL-S-22	Epididymis secretory protein Li 22 (Glutathione S-transferase pi, isoform CRA_b)	5.3	23357	100	32.8142	100	18.3729	100	15.2866	0.728786	421.545	0.564254	369.603	0.183385	51.9422
301897469	P13929	ENO3	Beta-enolase (EC 4.2.1.11) (2-phospho-D-glycerate hydro-lyase) (Enolase 3) (Muscle-specific enolase) (MSE) (Skeletal muscle enolase)	7.6	46988	100	29.6718	100	10.446	100	18.7712	0.450041	264.031	0.958466	385.649	-0.569879	-121.618
188269	Q30118	HLA-DRA	HLA class II histocompatibility antigen, DR alpha chain (MHC cell surface glycoprotein)	4.9	25860	100	29.4927	100	10.3368	100	19.1298	0.426258	251.935	0.961893	381.486	-0.59681	-129.55
4507879	P21796	VDAC1	Voltage-dependent anion-selective channel protein 1 (VDAC-1) (hVDAC1) (Outer mitochondrial membrane protein porin 1) (Plasmalemmal porin) (Porin 31HL) (Porin 31HM)	8.9	30754	100	29.2746	100	16.3885	100	17.4622	0.505487	276.037	0.564399	294.209	-0.0634366	-18.1725
12054072		IGHG1	Immunoglobulin heavy chain constant region gamma 1	8.2	36134	100	29.1354	100	9.52894	83.3333	1.15356	1.84766	423.77	1.01419	379.036	1.56806	44.735
5031635	V9HWI5	HEL-S-15	Cofilin 1 (Non-muscle), isoform CRA_b (Epididymis secretory protein Li 15)	8.2	18503	100	27.6706	100	15.6942	100	13.5102	0.68772	291.568	0.552353	259.676	0.149571	31.8921
119621875		HEL	hCG23783, isoform CRA_a	10.2	23417	100	22.1625	100	9.26942	100	12.7171	0.541599	164.725	0.82038	202.626	-0.313617	-37.9012
28243	P21333	FLNA	Filamin-A (FLN-A) (Actin-binding protein 280) (ABP-280) (Alpha-filamin) (Endothelial actin-binding protein) (Filamin-1) (Non-muscle filamin)	5.7	280760	100	21.0663	66.6667	6.55585	100	1.73116	1.69625	220.396	1.05064	200.405	1.1644	19.9912
62088022	Q59G88	CORO1A	Coronin (Fragment)	8	59596	100	20.9688	100	12.0558	100	9.95609	0.712223	170.283	0.539776	147.173	0.190783	23.1098
6048403	Q9UL46	PSME2	Proteasome activator complex subunit 2 (11S regulator complex subunit beta) (REG-beta) (Activator of multicatalytic protease subunit 2) (Proteasome activator 28 subunit beta) (PA28b) (PA28beta)	5.3	27343	100	20.4083	100	36.9418	100	27.7322	-0.304274	-176.289	-0.576583	-474.1	0.2848	297.811
4758304	P13667	PDIA4	Protein disulfide-isomerase A4 (EC 5.3.4.1) (Endoplasmic reticulum resident protein 70) (ER protein 70) (ERp70) (Endoplasmic reticulum resident protein 72) (ER protein 72) (ERp-72) (ERp72)	4.8	72914	100	19.9083	100	10.8604	100	10.5632	0.613367	142.379	0.588119	139.195	0.0277502	3.18414
31283	V9HW42	HEL-S-105	Epididymis secretory protein Li 105	5.9	69399	100	19.44	100	29.3329	100	26.5476	-0.309108	-163.43	-0.405669	-241.251	0.0996863	77.8207
4507761	Q7Z4P3	UBA52	Ubiquitin-60S ribosomal protein L40 precursor	10.3	14710	100	18.9817	100	12.0238	100	8.73372	0.739514	142.013	0.448814	107.866	0.317004	34.1473
119619008		HEL	Phosphoglycerate kinase 1, isoform CRA_a	9.5	28434	100	17.5245	100	20.2728	100	26.6074	-0.411629	-200.424	-0.145426	-51.9403	-0.270246	-148.484
4758012	Q00610	CLTC	Clathrin heavy chain 1 (Clathrin heavy chain on chromosome 17) (CLH-17)	5.4	191614	100	17.3061	100	37.2853	100	31.3464	-0.577165	-341.547	-0.731955	-545.348	0.173068	203.801
223029410	Q9Y490	TLN1	Talin-1	5.7	269766	100	16.5704	100	25.2584	100	22.7664	-0.315024	-121.865	-0.41541	-181.706	0.103782	59.8402
36142	P62244	RPS15A	40S ribosomal protein S15a (Small ribosomal subunit protein uS8)	10.7	14698	100	16.5262	100	6.15092	100	8.09578	0.684788	103.787	0.915043	117.641	-0.273025	-13.8539
194374597	B4DUQ1	HNRNPK	Heterogeneous nuclear ribonucleoprotein K	5.6	48511	100	15.537	100	23.495	100	16.5614	-0.0638322	-16.4417	-0.407771	-155.309	0.346191	138.867
1483131	P06748	ALK	Nucleophosmin (NPM) (Nucleolar phosphoprotein B23) (Nucleolar protein NO38) (Numatrin)	6.4	75357	100	15.1223	100	25.9224	100	29.8671	-0.655476	-331.679	-0.526257	-221.642	-0.141415	-110.037
825683	P62328	TMSB4X	Thymosin beta-4 (T beta-4) (Fx) [Cleaved into: Hematopoietic system regulatory peptide (Seraspenide)]	5.2	4249	100	14.8788	0	0	33.3333	1.23844	1.69264	109.922	2	110.689	-2	-0.766865
119395750	P04264	KRT1	Keratin, type II cytoskeletal 1 (67 kDa cytokeratin) (Cytokeratin-1) (CK-1) (Hair alpha protein) (Keratin-1) (K1) (Type-II keratin Kb1)	8.3	66039	100	14.8427	100	2.74456	100	1.46303	1.6411	109.082	1.37578	106.386	0.609151	2.69607
181335	V9HWC6	HEL-S-39	Peptidyl-prolyl cis-trans isomerase (PPIase) (EC 5.2.1.8)	9.8	22743	100	14.6726	100	7.94805	100	5.68044	0.883618	91.5087	0.594549	76.0567	0.332775	15.4521
15718687	P23396	RPS3	40S ribosomal protein S3 (EC 4.2.99.18) (Small ribosomal subunit protein uS3)	10.1	26689	100	14.5492	100	11.5095	100	9.24126	0.446225	63.1394	0.233298	39.6056	0.218617	23.5337
13376181	A6NHL2	TUBAL3	Tubulin alpha chain-like 3	5.6	49890	100	14.1952	83.3333	2.06012	100	2.94427	1.31287	96.4172	1.49306	98.6295	-0.353348	-2.21231
9951915	P23526	AHCY	Adenosylhomocysteinase (AdoHcyase) (EC 3.3.1.1) (S-adenosyl-L-homocysteine hydrolase)	5.9	47717	100	13.9848	100	8.97158	100	8.99669	0.434101	57.3177	0.436763	57.5433	-0.00279486	-0.225586
18201905	P06744	GPI	Glucose-6-phosphate isomerase (GPI) (EC 5.3.1.9) (Autocrine motility factor) (AMF) (Neuroleukin) (NLK) (Phosphoglucose isomerase) (PGI) (Phosphohexose isomerase) (PHI) (Sperm antigen 36) (SA-36)	8.4	63129	100	13.1172	100	24.0319	100	20.9524	-0.459953	-133.471	-0.587619	-202.737	0.136917	69.2661
23510338	P22314	UBA1	Ubiquitin-like modifier-activating enzyme 1 (EC 6.2.1.45) (Protein A1S9) (Ubiquitin-activating enzyme E1)	5.4	117830	100	12.8028	100	19.0067	100	24.3221	-0.620574	-213.828	-0.390067	-98.6714	-0.245355	-115.157
4507521	V9HWD9	HEL107	Epididymis luminal protein 107 (Transketolase (Wernicke-Korsakoff syndrome), isoform CRA_a) (Transketolase isoform 1)	7.5	67878	100	12.4867	100	19.537	100	13.7906	-0.0992441	-17.1319	-0.440318	-112.888	0.344841	95.7562
47938913	Q6IN67	HYOU1	HYOU1 protein	5.5	75344	100	12.3878	100	8.64851	100	5.855	0.716208	59.5887	0.35551	39.3308	0.385218	20.2579
10863945	P13010	XRCC5	X-ray repair cross-complementing protein 5 (EC 3.6.4.-) (86 kDa subunit of Ku antigen) (ATP-dependent DNA helicase 2 subunit 2) (ATP-dependent DNA helicase II 80 kDa subunit) (CTC box-binding factor 85 kDa subunit) (CTC85) (CTCBF) (DNA repair protein XRCC	5.5	82686	100	11.948	100	21.2185	100	18.4389	-0.427215	-98.6188	-0.559028	-153.735	0.140183	55.1166
36138	Q02878	RPL6	60S ribosomal protein L6 (Large ribosomal subunit protein eL6) (Neoplasm-related protein C140) (Tax-responsive enhancer element-binding protein 107) (TaxREB107)	10.8	32862	100	11.9062	100	10.9918	100	7.59947	0.441589	42.003	0.079867	10.469	0.364939	31.534
4826898	P07737	PFN1	Profilin-1 (Epididymis tissue protein Li 184a) (Profilin I)	8.4	15055	100	11.8769	100	6.9793	100	5.38732	0.751796	56.0189	0.519469	46.1752	0.257464	9.84373
5453990	Q06323	PSME1	Proteasome activator complex subunit 1 (11S regulator complex subunit alpha) (REG-alpha) (Activator of multicatalytic protease subunit 1) (Interferon gamma up-regulated I-5111 protein) (IGUP I-5111) (Proteasome activator 28 subunit alpha) (PA28a) (PA28alp	5.7	28705	100	11.8046	100	19.6216	100	12.437	-0.0521774	-7.6656	-0.497482	-122.829	0.448213	115.163
4502027	P02768	ALB	Serum albumin	5.9	69367	100	11.4306	100	23.4441	100	8.47418	0.297058	29.4236	-0.688951	-209.483	0.938016	238.907
21104432	B4DV51	RAN	GTP-binding nuclear protein Ran	5.9	14732	100	11.3051	100	6.98156	100	8.67729	0.263013	26.2551	0.472863	39.5317	-0.216584	-13.2766
189053345	P10809	HSPD1	60 kDa heat shock protein, mitochondrial (EC 3.6.4.9) (60 kDa chaperonin) (Chaperonin 60) (CPN60) (Heat shock protein 60) (HSP-60) (Hsp60) (HuCHA60) (Mitochondrial matrix protein P1) (P60 lymphocyte protein)	5.7	61057	100	11.2768	100	19.1229	100	21.8718	-0.639246	-175.606	-0.5162	-119.26	-0.13411	-56.3453
4503841	P12956	XRCC6	X-ray repair cross-complementing protein 6 (EC 3.6.4.-) (EC 4.2.99.-) (5'-deoxyribose-5-phosphate lyase Ku70) (5'-dRP lyase Ku70) (70 kDa subunit of Ku antigen) (ATP-dependent DNA helicase 2 subunit 1) (ATP-dependent DNA helicase II 70 kDa subunit) (CTC b	6.2	69825	100	11.1856	100	19.1616	100	16.7845	-0.400349	-78.3006	-0.525653	-121.025	0.132262	42.7245
4506661	P62424	RPL7A	60S ribosomal protein L7a (Large ribosomal subunit protein eL8) (PLA-X polypeptide) (Surfeit locus protein 3)	11.1	29996	100	11.0917	100	6.72234	100	6.32384	0.54754	41.5173	0.490551	38.9178	0.0610915	2.59948
37724561	P63244	GNB2L1	Receptor of activated protein C kinase 1 (Cell proliferation-inducing gene 21 protein) (Guanine nucleotide-binding protein subunit beta-2-like 1) (Guanine nucleotide-binding protein subunit beta-like protein 12.3) (Human lung cancer oncogene 7 protein) (H	8.2	37890	100	10.8075	100	7.27865	100	5.0179	0.731682	45.811	0.390224	31.9113	0.367705	13.8997
56205490		ACADM	Acyl-Coenzyme A Dehydrogenase, C-4 To C-12 Straight Chain	7.7	50252	100	10.2055	100	6.23024	100	6.14135	0.497242	33.2183	0.483737	32.6684	0.0143696	0.549838
4506695	P39019	RPS19	40S ribosomal protein S19 (Small ribosomal subunit protein eS19)	10.7	16061	100	9.92041	100	3.53901	100	5.60171	0.556458	33.5177	0.948244	42.945	-0.451322	-9.4273
13436308	Q9BSM5	HNRNPA1L2	Heterogeneous Nuclear Ribonucleoprotein A1-Like 2	9.5	31734	100	8.96352	100	14.8592	100	13.3419	-0.392582	-48.8304	-0.494962	-70.2255	0.107608	21.3952
189502784	B3GQS7	HSPD1	Mitochondrial heat shock 60kD protein 1 variant 1	5.7	60662	85.7143	8.81215	100	19.1152	100	18.5358	-0.711105	-132.96	-0.737847	-143.868	0.0307793	10.9081
28595		ALDOA	Aldolase A protein	9.1	11939	100	8.50892	100	7.83647	100	4.15844	0.686879	27.5545	0.0822802	5.49573	0.613264	22.0588
4506741	P62081	RPS7	40S ribosomal protein S7 (Small ribosomal subunit protein eS7)	10.6	22128	100	8.46756	100	20.281	100	15.9529	-0.613036	-91.397	-0.821845	-169.81	0.2389	78.4126
19923142	Q14974	KPNB1	Importin subunit beta-1 (Importin-90) (Karyopherin subunit beta-1) (Nuclear factor p97) (Pore targeting complex 97 kDa subunit) (PTAC97)	4.5	97171	100	8.30724	100	10.4932	100	13.3833	-0.468046	-55.0517	-0.232545	-20.5487	-0.242089	-34.503
32132	P04233	CD74	HLA class II histocompatibility antigen gamma chain (HLA-DR antigens-associated invariant chain) (Ia antigen-associated invariant chain) (Ii) (p33) (CD antigen CD74)	8.5	24376	100	8.09691	100	3.04118	66.6667	1.31013	1.44292	31.9218	0.907828	28.1556	0.795645	3.76616
13528729	Q9BST8	HYOU1	HYOU1 protein (Hypoxia up-regulated protein 1)	10.3	16668	100	8.08366	83.3333	1.68378	83.3333	1.79374	1.2736	31.064	1.31045	31.2552	-0.0632425	-0.1912
48257098	Q96IF9	HEL-VCP	VCP protein (Fragment)	4.8	71066	100	8.01796	100	12.7178	100	11.0235	-0.315683	-28.6149	-0.453305	-48.7269	0.142728	20.112
119593417		RPL7	Large Ribosomal Subunit Protein UL30	11.1	29326	100	7.91693	100	3.58451	100	4.90136	0.47051	19.3272	0.753371	24.9146	-0.310364	-5.58732
52630342	Q95HC2	HLA-C	HLA-C protein (Fragment)	5.6	40630	100	7.89977	100	6.8346	100	11.5496	-0.375312	-35.4929	0.144584	7.84734	-0.512937	-43.3402
21752190	Q8N9Z3	TRAP1	Tumor Necrosis Factor Type 1 Receptor-Associated Protein	7	66047	100	7.67379	100	5.88436	100	5.10449	0.402136	16.4156	0.263963	12.1306	0.14194	4.28498
4503971	P31150	GDI1	Rab GDP dissociation inhibitor alpha (Rab GDI alpha) (Guanosine diphosphate dissociation inhibitor 1) (GDI-1) (Oligophrenin-2) (Protein XAP-4)	4.9	50583	100	7.67172	100	16.3086	100	12.1552	-0.452258	-44.4462	-0.720329	-103.557	0.291839	59.1107
61104911	Q58FF8	HSP90AB2P	Putative heat shock protein HSP 90-beta 2 (Heat shock protein 90-beta b) (Heat shock protein 90Bb)	4.9	49123	71.4286	7.64661	50	2.84473	0	0	2	29.2353	0.9154	25.1891	2	4.04623
4506617	P18621	RPL17	60S ribosomal protein L17 (60S ribosomal protein L23) (Large ribosomal subunit protein uL22) (PD-1)	10.6	21398	100	7.62648	100	3.97048	100	4.95632	0.424414	16.799	0.630509	21.1992	-0.220871	-4.40018
62088286	Q59FV6	ACTR3	ARP3 actin-related protein 3 homolog variant (Fragment)	5.5	42240	100	7.56754	100	13.662	100	13.4314	-0.558491	-61.5675	-0.574146	-64.6908	0.0170192	3.12323
325301072	P51571	SSR4	Translocon-associated protein subunit delta (TRAP-delta) (Signal sequence receptor subunit delta) (SSR-delta)	5.5	20195	100	7.47377	100	3.58662	100	3.01389	0.8505	23.3869	0.702895	21.4967	0.173542	1.89016
968888	P09429	HMGB1	High mobility group protein B1 (High mobility group protein 1) (HMG-1)	5.6	24994	100	7.46884	100	12.7831	100	10.556	-0.342549	-27.8232	-0.524813	-53.8116	0.190841	25.9884
4502643	P40227	CCT6A	T-complex protein 1 subunit zeta (TCP-1-zeta) (Acute morphine dependence-related protein 2) (CCT-zeta-1) (HTR3) (Tcp20)	6.2	58006	100	7.36218	100	17.6284	100	13.1979	-0.567675	-59.9916	-0.821607	-128.279	0.287448	68.2877
194382176	B4DJI1	LDHA	L-lactate dehydrogenase A chain (EC 1.1.1.27)	8.6	33594	100	7.20925	100	17.8246	100	11.3997	-0.450367	-38.9896	-0.848082	-132.872	0.4397	93.8826
296317337	P45880	VDAC2	Voltage-dependent anion-selective channel protein 2 (VDAC-2) (hVDAC2) (Outer mitochondrial membrane protein porin 2)	7.5	33353	100	7.19103	83.3333	2.9007	100	4.34875	0.492607	16.3997	0.850268	21.6485	-0.399493	-5.24878
4504351	P02042	HBD	Hemoglobin subunit delta (Delta-globin) (Hemoglobin delta chain)	8.2	16056	100	7.07928	100	3.54879	100	4.74314	0.395206	13.8095	0.664371	18.7612	-0.288075	-4.95172
194389758	B4DNY3	CAP1	Adenylyl cyclase-associated protein	8.8	43707	100	7.06126	100	5.02145	100	3.80384	0.599613	17.6961	0.337642	12.3232	0.275937	5.37287
119610151		FASN	Fatty acid synthase	6	273425	100	7.03815	100	11.1414	100	7.65873	-0.0844496	-4.56024	-0.45141	-37.2971	0.370491	32.7369
111305821	P55072	HEL-VCP	Transitional endoplasmic reticulum ATPase (TER ATPase) (EC 3.6.4.6) (15S Mg(2+)-ATPase p97 subunit) (Valosin-containing protein) (VCP)	5.1	89344	100	7.03103	100	2.70933	100	1.99455	1.11605	22.7285	0.88738	21.0474	0.303912	1.68112
14595132		RAP1A	Ras-Related Protein Rap-1A	6.5	85016	100	6.87103	100	4.922	83.3333	3.98705	0.531215	15.6573	0.33054	11.4925	0.209888	4.16476
194378218	P27824	CANX	Calnexin (IP90) (Major histocompatibility complex class I antigen-binding protein p88) (p90)	4.4	71503	100	6.67976	100	3.65451	100	3.04747	0.746831	17.6661	0.585481	15.6319	0.181152	2.03418
194377108	B4DWQ3	PGK1	Phosphoglycerate kinase (EC 2.7.2.3)	5.3	17051	100	6.57727	100	7.95075	100	11.7517	-0.564616	-47.4206	-0.189081	-9.97702	-0.385832	-37.4436
21961605	P13645	KRT10	Keratin, type I cytoskeletal 10 (Cytokeratin-10) (CK-10) (Keratin-10) (K10)	5	58828	100	6.49118	33.3333	0.421852	0	0	2	21.0677	1.75591	20.9787	2	0.0889794
4502107	V9HWE0	HEL-S-7	Annexin	4.8	35938	100	6.49053	100	18.92	100	17.6182	-0.923125	-134.138	-0.978294	-157.92	0.0712562	23.7826
37433	P02786	TFRC	Transferrin receptor protein 1 (TR) (TfR) (TfR1) (Trfr) (T9) (p90) (CD antigen CD71) [Cleaved into: Transferrin receptor protein 1, serum form (sTfR)]	6.2	84902	100	6.46245	100	9.36336	100	9.88844	-0.419059	-28.009	-0.366606	-22.9547	-0.0545482	-5.05432
119574769		HEL	Pyrophosphatase (inorganic) 1, isoform CRA_b	5.5	27378	100	6.43627	100	13.1079	100	9.67264	-0.401812	-26.0672	-0.682725	-65.196	0.301598	39.1288
4506623	P61353	RPL27	60S ribosomal protein L27 (Large ribosomal subunit protein eL27)	11	15799	100	6.4112	100	4.59861	100	2.91107	0.750918	16.3146	0.329268	9.97812	0.449431	6.33644
51476877	Q68D25	HYOU1	Hypoxia Up-Regulated 1	9.5	13820	100	6.40341	100	2.5572	100	3.6425	0.549659	13.8679	0.85847	17.2322	-0.350113	-3.36426
4504279	P84243	H3F3A	Histone H3.3	11.8	15329	100	6.23903	66.6667	2.12451	83.3333	1.63893	1.16784	18.1197	0.983918	17.2059	0.258048	0.913716
51095083	A4D0Y7	RPS2	Similar to 40S ribosomal protein S2	10.3	21070	100	6.11695	100	4.38146	100	2.62198	0.799863	15.2712	0.33062	9.10997	0.502462	6.1612
62087910	Q59GE4	RPS10	Ribosomal protein S10 variant (Fragment)	10.3	19861	100	6.04686	100	9.15454	100	6.70468	-0.103175	-4.19411	-0.408867	-23.6205	0.30895	19.4264
603074	P53396	ACLY	ATP-citrate synthase (EC 2.3.3.8) (ATP-citrate (pro-S-)-lyase) (ACL) (Citrate cleavage enzyme)	6.9	120825	100	6.00255	100	8.67983	100	11.6151	-0.637148	-49.4396	-0.364692	-19.6544	-0.28926	-29.7853
62897391	Q53GL5	IDH2	Isocitrate dehydrogenase 2 (NADP+), mitochondrial variant (Fragment)	8.5	50892	100	5.9211	100	11.2725	100	14.1717	-0.821247	-82.8884	-0.622484	-46.0046	-0.227887	-36.8838
34272	A0A0C4DG17	RPSA	40S ribosomal protein SA (37 kDa laminin receptor precursor) (37LRP) (37/67 kDa laminin receptor) (LRP/LR) (67 kDa laminin receptor) (67LR) (Laminin receptor 1) (LamR) (Laminin-binding protein precursor p40) (LBP/p40)	4.6	33314	100	5.91062	100	11.2206	100	9.18749	-0.434077	-24.7373	-0.61992	-45.4835	0.199247	20.7462
62421162	Q562M3	ACT	Actin-like protein (Fragment)	6.2	11537	57.1429	5.8335	33.3333	1.84373	100	16.2401	-0.942899	-114.855	1.03938	15.3152	-1.59218	-130.171
156523968	P09874	PARP1	Poly [ADP-ribose] polymerase 1 (PARP-1) (EC 2.4.2.30) (ADP-ribosyltransferase diphtheria toxin-like 1) (ARTD1) (NAD(+) ADP-ribosyltransferase 1) (ADPRT 1) (Poly[ADP-ribose] synthase 1)	9.2	113084	100	5.8238	100	11.7	100	14.0269	-0.826479	-81.4183	-0.670654	-51.4866	-0.180891	-29.9317
164691151	B0AZS6	YWHAZ	14-3-3 protein zeta/delta (cDNA, FLJ79516, highly similar to 14-3-3 protein zeta/delta)	4.3	19073	100	5.70866	100	11.2725	100	7.49012	-0.269943	-11.7566	-0.655295	-47.2402	0.403182	35.4837
193785630	P28838	LAP3	Cytosol aminopeptidase (EC 3.4.11.1) (Leucine aminopeptidase 3) (LAP-3) (Leucyl aminopeptidase) (Peptidase S) (Proline aminopeptidase) (EC 3.4.11.5) (Prolyl aminopeptidase)	6.3	52772	100	5.61786	100	9.58671	100	9.71797	-0.53471	-31.4393	-0.52206	-30.1723	-0.0135996	-1.26704
141797011	A4QPB0	IQGAP1	IQ motif containing GTPase activating protein 1	6.1	189261	100	5.41082	100	8.97968	100	7.25099	-0.290665	-11.65	-0.496003	-25.6789	0.213015	14.0289
180663	P06733	ENO1	Alpha-enolase (EC 4.2.1.11) (2-phospho-D-glycerate hydro-lyase) (C-myc promoter-binding protein) (Enolase 1) (MBP-1) (MPB-1) (Non-neural enolase) (NNE) (Phosphopyruvate hydratase) (Plasminogen-binding protein)	6.8	37088	100	5.33608	100	9.43756	100	7.46975	-0.333234	-13.6617	-0.555243	-30.2969	0.232776	16.6352
28195394	Q8IUE6	HIST2H2AB	Histone H2A type 2-B	11.3	13996	100	5.28095	100	9.73945	100	8.67622	-0.486527	-23.6941	-0.59366	-33.4843	0.115471	9.79011
14326411		HSPD1	Short heat shock protein 60 Hsp60s1	9.7	23612	100	5.22544	100	15.4301	100	10.35	-0.658029	-39.9084	-0.988081	-105.392	0.394114	65.4833
62897507	Q53GF8	IDH3A	Isocitrate dehydrogenase [NAD] subunit, mitochondrial (Fragment)	6.5	39602	100	5.08512	100	5.21423	100	7.70534	-0.409714	-16.7569	-0.0250713	-0.664871	-0.385633	-16.092
9257257	V9HWG7	HEL-S-52	Epididymis secretory protein Li 52	6.2	66175	100	5.05575	100	10.4484	100	9.63608	-0.623521	-33.6467	-0.695636	-41.8038	0.0808861	8.15706
62896775	Q53HH2	ATP5O	Mitochondrial ATP synthase, O subunit variant (Fragment)	10.4	23243	100	4.92749	100	7.40731	100	5.82877	-0.167583	-4.84721	-0.402085	-15.294	0.238521	10.4468
4868411	Q9TQ48	HLA-DRB1	MHC class II antigen (Fragment)	5.9	10865	100	4.88721	100	8.39449	100	6.46666	-0.278222	-8.96644	-0.528136	-23.2913	0.259445	14.3248
4506687	P62841	RPS15	40S ribosomal protein S15 (RIG protein) (Small ribosomal subunit protein uS19)	10.8	17041	100	4.79331	100	8.83863	100	7.11874	-0.390434	-13.8503	-0.593506	-27.5728	0.21556	13.7224
4501867	Q99798	ACO2	Aconitate hydratase, mitochondrial (Aconitase) (EC 4.2.1.3) (Citrate hydro-lyase)	7.3	85407	100	4.7661	83.3333	7.89731	100	9.55567	-0.668853	-34.2976	-0.494529	-19.8259	-0.190038	-14.4717
228008291	O60506	SYNCRIP	Heterogeneous nuclear ribonucleoprotein Q (hnRNP Q) (Glycine- and tyrosine-rich RNA-binding protein) (GRY-RBP) (NS1-associated protein 1) (Synaptotagmin-binding, cytoplasmic RNA-interacting protein)	8.8	69584	100	4.76211	100	8.48104	100	7.37234	-0.430217	-15.8368	-0.561637	-24.6251	0.139869	8.78833
4506193	P20618	PSMB1	Proteasome subunit beta type-1 (EC 3.4.25.1) (Macropain subunit C5) (Multicatalytic endopeptidase complex subunit C5) (Proteasome component C5) (Proteasome gamma chain)	8.2	26490	100	4.73865	100	9.33494	100	7.26299	-0.420667	-15.1482	-0.65318	-32.3431	0.249663	17.195
62087534	Q59GY2	RPL4	Ribosomal protein L4 variant (Fragment)	11.5	48997	100	4.72223	100	9.09459	100	8.57244	-0.579212	-25.5937	-0.632905	-30.2061	0.0591104	4.61244
13623609	P17858	PFKL	ATP-dependent 6-phosphofructokinase, liver type (ATP-PFK) (PFK-L) (EC 2.7.1.11) (6-phosphofructokinase type B) (Phosphofructo-1-kinase isozyme B) (PFK-B) (Phosphohexokinase)	7.7	90204	100	4.67504	100	5.50837	100	7.93516	-0.51706	-20.5553	-0.163663	-4.24303	-0.361035	-16.3123
33874637	Q96BG6	ACTN4	ACTN4 protein (Fragment)	5	73620	100	4.63753	100	10.4535	100	8.81481	-0.621048	-28.097	-0.770784	-43.8844	0.170091	15.7873
4885373	Q02539	HIST1H1A	Histone H1.1 (Histone H1a)	11.5	21843	100	4.57874	100	8.48723	100	5.06462	-0.100772	-2.3428	-0.598271	-25.5341	0.505112	23.1913
31418053	Q7Z759	CCT8	CCT8 protein (Chaperonin containing TCP1, subunit 8 (Theta), isoform CRA_c)	5	54107	100	4.48483	100	8.01853	100	6.89665	-0.423815	-13.725	-0.565241	-22.0915	0.150435	8.3665
6563220	P30085	CMPK1	UMP-CMP kinase (EC 2.7.4.14) (Deoxycytidylate kinase) (CK) (dCMP kinase) (Nucleoside-diphosphate kinase) (EC 2.7.4.6) (Uridine monophosphate/cytidine monophosphate kinase) (UMP/CMP kinase) (UMP/CMPK)	5.3	22223	100	4.44422	100	7.70889	100	7.95679	-0.566497	-21.7797	-0.537256	-19.8379	-0.0316486	-1.94175
15809016	O14950	MYL12B	Myosin regulatory light chain 12B (MLC-2A) (MLC-2) (Myosin regulatory light chain 2-B, smooth muscle isoform) (Myosin regulatory light chain 20 kDa) (MLC20) (Myosin regulatory light chain MRLC2) (SHUJUN-1)	4.5	19780	100	4.43433	100	11.8725	100	11.3251	-0.874494	-54.2973	-0.912274	-60.6461	0.0471924	6.34888
221044236	B7Z809	MTHFD1	C-1-tetrahydrofolate synthase, cytoplasmic	8.6	110497	100	4.35268	100	8.02648	100	8.5085	-0.646258	-26.7244	-0.593546	-22.7393	-0.0583035	-3.98512
4503545	P63241	EIF5A	Eukaryotic translation initiation factor 5A-1 (eIF-5A-1) (eIF-5A1) (Eukaryotic initiation factor 5A isoform 1) (eIF-5A) (Rev-binding factor) (eIF-4D)	4.9	16814	100	4.28725	100	11.7809	100	7.2568	-0.514472	-17.1403	-0.93273	-60.204	0.475275	43.0637
40068518	P52209	PGD	6-phosphogluconate dehydrogenase, decarboxylating (EC 1.1.1.44)	6.9	53122	100	4.17407	100	9.28014	100	7.17999	-0.529487	-17.0647	-0.759028	-34.349	0.255181	17.2844
148536853	P53621	COPA	Coatomer subunit alpha (Alpha-coat protein) (Alpha-COP) (HEP-COP) (HEPCOP) [Cleaved into: Xenin (Xenopsin-related peptide); Proxenin]	7.4	138346	100	4.14392	100	5.7317	100	8.05151	-0.640829	-23.8274	-0.321556	-7.84018	-0.336614	-15.9872
29788785	Q5SU16	TUBB	Tubulin beta chain	4.6	49672	100	3.96162	100	6.62148	100	7.92901	-0.667314	-23.5874	-0.502662	-14.0748	-0.179723	-9.51261
194385042	B4DQG5	LAP3	Cytosol aminopeptidase (EC 3.4.11.1)	9.7	39346	100	3.95004	100	10.7353	100	7.99648	-0.677425	-24.1704	-0.924087	-49.8221	0.292427	25.6517
187618	B1PKY3	HLA-A	MHC class I antigen	5.9	40733	57.1429	3.87	100	9.23397	100	11.3931	-0.985792	-57.4135	-0.818678	-35.1446	-0.209354	-22.2689
15620780	Q96KP4	HEL-CNDP2	Cytosolic non-specific dipeptidase (EC 3.4.13.18) (CNDP dipeptidase 2) (Carnosine dipeptidase II) (Epididymis secretory protein Li 13) (Glutamate carboxypeptidase-like protein 1) (Peptidase A)	5.7	52853	100	3.85791	100	7.63332	100	6.19649	-0.465185	-11.7565	-0.657094	-21.6921	0.207787	9.93556
16307468	P42704	LRPPRC	Leucine-rich PPR motif-containing protein, mitochondrial (130 kDa leucine-rich protein) (LRP 130) (GP130)	5.2	79991	100	3.85633	100	8.84497	100	6.7572	-0.546635	-15.3942	-0.785531	-31.6811	0.267626	16.2869
119620390		CCT4	Chaperonin containing TCP1, subunit 4 (delta), isoform	6.7	52484	100	3.71208	100	6.96093	100	6.66156	-0.568648	-15.2984	-0.608796	-17.3375	0.0439513	2.03903
218751490	B7VU68	HLA-B	MHC class I antigen (Fragment)	5.6	31625	71.4286	3.7104	33.3333	2.24391	66.6667	6.48123	-0.543748	-14.1197	0.49258	4.36595	-0.97129	-18.4856
38196957	Q6PJJ3	FASN	FASN protein (Fragment)	6.2	84212	100	3.69634	100	7.18733	100	5.23443	-0.344448	-6.86817	-0.641511	-18.9974	0.314432	12.1292
13279239	P06733	ENO1	Alpha-enolase (EC 4.2.1.11) (2-phospho-D-glycerate hydro-lyase) (C-myc promoter-binding protein) (Enolase 1) (MBP-1) (MPB-1) (Non-neural enolase) (NNE) (Phosphopyruvate hydratase) (Plasminogen-binding protein)	5.5	29884	71.4286	3.67151	100	14.2382	100	44.3629	-1.69426	-977.293	-1.18	-94.6236	-1.02813	-882.669
31621305	P42704	LRPPRC	Leucine-rich PPR motif-containing protein, mitochondrial (130 kDa leucine-rich protein) (LRP 130) (GP130)	5.7	157886	100	3.66825	100	7.20956	100	7.93642	-0.735595	-24.7654	-0.651107	-19.2608	-0.0959809	-5.50452
119608226		SET	SET Translocation (Myeloid Leukemia-Associated)	5.7	28827	100	3.66336	100	7.73735	100	6.15273	-0.507201	-12.2179	-0.71469	-23.2232	0.228166	11.0053
119600315		CORO1A	Coronin, actin binding protein, 1A, isoform CRA_b	6	39687	28.5714	3.64328	100	11.4601	100	7.3394	-0.67308	-20.2966	-1.03511	-59.0305	0.438387	38.7339
33869643	Q6PK56	EEF2	EEF2 protein (Fragment)	8.6	64781	85.7143	3.54591	100	11.6	100	7.60738	-0.728301	-22.6494	-1.06353	-60.9934	0.415739	38.344
120433593	P07108	DBI	Acyl-CoA-binding protein (ACBP) (Diazepam-binding inhibitor) (DBI) (Endozepine) (EP)	6.2	10126	100	3.50841	100	10.8321	100	16.8606	-1.31103	-135.985	-1.0214	-52.513	-0.435381	-83.4717
14043107	Q16658	FSCN1	Fascin (55 kDa actin-bundling protein) (Singed-like protein) (p55)	6.9	55136	100	3.44727	100	8.618	100	8.02722	-0.798285	-26.2763	-0.857127	-31.1931	0.0709842	4.91678
19923315	V9HW06	HEL-S-51e	Serine hydroxymethyltransferase (EC 2.1.2.1)	8.6	55975	100	3.40914	100	8.18415	100	9.0133	-0.902263	-34.8086	-0.823753	-27.679	-0.0964266	-7.1296
410169889		NME2	Nucleoside diphosphate kinase B-like	9.1	20820	100	3.40181	100	7.0038	100	4.39586	-0.254962	-3.87565	-0.692318	-18.7404	0.457547	14.8648
4758670	O60711	LPXN	Leupaxin	5.6	43333	100	3.3333	100	5.79234	100	7.38213	-0.7557	-21.6925	-0.538929	-11.2201	-0.241345	-10.4724
3522980	Q07000	HLA-C	HLA class I histocompatibility antigen, Cw-15 alpha chain (MHC class I antigen Cw*15)	5.9	40894	100	3.31224	100	9.29593	100	9.11709	-0.934058	-36.0752	-0.949178	-37.7217	0.019425	1.64646
4506181	P25787	PSMA2	Proteasome subunit alpha type-2 (EC 3.4.25.1) (Macropain subunit C3) (Multicatalytic endopeptidase complex subunit C3) (Proteasome component C3)	7.3	25899	57.1429	3.26082	100	9.86075	100	7.81363	-0.822219	-25.2099	-1.00597	-43.3007	0.231648	18.0908
12653493	P80723	BASP1	Brain acid soluble protein 1 (22 kDa neuronal tissue-enriched acidic protein) (Neuronal axonal membrane protein NAP-22)	4.5	22603	100	3.21101	83.3333	6.63838	100	6.72693	-0.707575	-17.4705	-0.695955	-16.8788	-0.0132507	-0.591748
14326412		HSPD1	Short heat shock protein 60 Hsp60s2	4.5	27078	42.8571	3.20178	100	20.4857	100	16.1076	-1.33674	-124.602	-1.45933	-204.707	0.239283	80.1045
4758906	P50453	SERPINB9	Serpin B9 (Cytoplasmic antiproteinase 3) (CAP-3) (CAP3) (Peptidase inhibitor 9) (PI-9)	5.5	42404	100	3.14565	100	11.6435	100	13.5933	-1.2483	-87.4414	-1.1492	-62.8379	-0.154521	-24.6035
21626466	Q9H4N1	MATR3	Clone CDABP0107 mRNA sequence	5.8	94624	100	3.1114	100	7.62011	100	7.36772	-0.812344	-22.3013	-0.840275	-24.1926	0.0336788	1.89136
40788953		TAGLN2	Transgelin 2	8.4	24417	100	3.10384	100	10.8529	100	9.1613	-0.987753	-37.1478	-1.11044	-54.0755	0.169038	16.9277
7159730	Q9NY85	RPL3	Ribosomal protein L3 (Fragment)	10.5	39384	100	3.10257	100	7.70705	100	6.44791	-0.700561	-15.9748	-0.851924	-24.8864	0.177908	8.91156
194595509	Q13813	SPTAN1	Spectrin alpha chain, non-erythrocytic 1 (Alpha-II spectrin) (Fodrin alpha chain) (Spectrin, non-erythroid alpha subunit)	5.1	285074	100	3.09871	100	11.0814	100	12.6113	-1.21102	-74.7213	-1.1259	-56.5974	-0.129147	-18.1239
12804709	P33241	LSP1	Lymphocyte-specific protein 1 (47 kDa actin-binding protein) (52 kDa phosphoprotein) (pp52) (Lymphocyte-specific antigen WP34)	4.5	37222	100	3.07869	100	8.03867	100	8.14946	-0.903225	-28.4677	-0.892295	-27.571	-0.0136876	-0.896726
62896877	Q53HC2	PRDX3	Peroxiredoxin 3 isoform a variant (Fragment)	7.7	27606	100	3.01651	100	4.94882	100	7.36553	-0.837796	-22.5758	-0.48518	-7.69575	-0.392502	-14.8801
1304314	P54886	ALDH18A1	Delta-1-pyrroline-5-carboxylate synthase (P5CS) (Aldehyde dehydrogenase family 18 member A1) [Includes: Glutamate 5-kinase (GK) (EC 2.7.2.11) (Gamma-glutamyl kinase); Gamma-glutamyl phosphate reductase (GPR) (EC 1.2.1.41) (Glutamate-5-semialdehyde dehydro	6.6	87280	85.7143	2.87747	100	8.62905	100	7.65432	-0.90713	-25.1544	-0.999707	-33.0903	0.11972	7.93589
28193204	Q86TX4	ACTN1	Full-length cDNA clone CS0DB009YA03 of Neuroblastoma of Homo sapiens (human) (Fragment)	5.9	61737	100	2.86651	100	6.34786	100	6.87383	-0.822829	-19.5163	-0.755634	-16.0392	-0.0795627	-3.47715
207028494	P00338	LDHA	L-lactate dehydrogenase A chain (LDH-A) (EC 1.1.1.27) (Cell proliferation-inducing gene 19 protein) (LDH muscle subunit) (LDH-M) (Renal carcinoma antigen NY-REN-59)	6.8	30187	100	2.84258	100	11.9301	100	9.22267	-1.0576	-38.4887	-1.23031	-67.1234	0.255987	28.6347
51094492		MYO1G	Myosin IG	8.9	116440	71.4286	2.7858	100	9.39194	100	7.96229	-0.96324	-27.8187	-1.08495	-40.224	0.164762	12.4053
296179429	Q16836	HADH	Hydroxyacyl-coenzyme A dehydrogenase, mitochondrial (HCDH) (EC 1.1.1.35) (Medium and short-chain L-3-hydroxyacyl-coenzyme A dehydrogenase) (Short-chain 3-hydroxyacyl-CoA dehydrogenase)	9.3	34259	100	2.70289	100	7.33724	100	5.65853	-0.706972	-12.3567	-0.923166	-23.2648	0.258347	10.9081
182794	P07954	FH	Fumarate hydratase, mitochondrial (Fumarase) (EC 4.2.1.2)	7.5	50386	100	2.6965	100	7.1934	100	5.40624	-0.668847	-10.9782	-0.909393	-22.2369	0.283684	11.2588
5453607	Q99832	CCT7	T-complex protein 1 subunit eta (TCP-1-eta) (CCT-eta) (HIV-1 Nef-interacting protein) [Cleaved into: T-complex protein 1 subunit eta, N-terminally processed]	7.5	59348	100	2.67193	100	8.96042	100	8.22554	-1.01925	-30.2602	-1.08121	-36.5749	0.0855202	6.31475
119603872		NPM1	Nucleophosmin (Nucleolar Phosphoprotein B23, Numatrin)	4.7	20911	100	2.44693	100	7.52032	100	22.4694	-1.60718	-249.442	-1.01801	-25.2839	-0.996946	-224.159
119594723	A0A024R571	EHD1	EH domain-containing protein 1 (EH-domain containing 1, isoform CRA_a)	6.3	61909	100	2.42906	100	7.21166	100	8.73966	-1.13005	-35.2407	-0.992167	-23.0539	-0.191583	-12.1868
11321601	Q01813	PFKP	ATP-dependent 6-phosphofructokinase, platelet type (ATP-PFK) (PFK-P) (EC 2.7.1.11) (6-phosphofructokinase type C) (Phosphofructo-1-kinase isozyme C) (PFK-C) (Phosphohexokinase)	7.3	85578	100	2.2096	100	4.93935	100	6.85245	-1.02468	-21.0368	-0.76368	-9.75744	-0.324479	-11.2794
14043943	P49327	FASN	Fatty acid synthase (EC 2.3.1.85) [Includes: [Acyl-carrier-protein] S-acetyltransferase (EC 2.3.1.38); [Acyl-carrier-protein] S-malonyltransferase (EC 2.3.1.39); 3-oxoacyl-[acyl-carrier-protein] synthase (EC 2.3.1.41); 3-oxoacyl-[acyl-carrier-protein] red	5.3	48348	28.5714	2.11359	100	8.86171	100	6.08657	-0.968998	-16.2895	-1.22969	-37.0313	0.3713	20.7418
13124879	P35749	MYH11	Myosin-11 (Myosin heavy chain 11) (Myosin heavy chain, smooth muscle isoform) (SMMHC)	5.3	227339	100	2.08165	100	7.09407	100	3.99724	-0.630243	-5.82233	-1.09254	-22.9963	0.558425	17.174
27262630	Q5T626	NASP	Nuclear autoantigenic sperm protein (Histone-binding) (Nuclear autoantigenic sperm protein (Histone-binding), isoform CRA_a)	4.2	48786	85.7143	2.07429	100	6.03929	100	3.9099	-0.613484	-5.4923	-0.977372	-16.0852	0.428054	10.5929
7705433	Q9Y262	EIF3L	Eukaryotic translation initiation factor 3 subunit L (eIF3l) (Eukaryotic translation initiation factor 3 subunit 6-interacting protein) (Eukaryotic translation initiation factor 3 subunit E-interacting protein)	5.9	66708	100	2.03602	100	6.05736	100	3.72229	-0.585681	-4.85503	-0.993734	-16.2731	0.477537	11.4181
4503521	P60228	EIF3E	Eukaryotic translation initiation factor 3 subunit E (eIF3e) (Eukaryotic translation initiation factor 3 subunit 6) (Viral integration site protein INT-6 homolog) (eIF-3 p48)	5.7	52202	85.7143	1.89481	100	7.63943	100	5.15572	-0.925011	-11.4956	-1.20505	-27.3853	0.388227	15.8897
14043155	P16885	PLCG2	1-phosphatidylinositol 4,5-bisphosphate phosphodiesterase gamma-2 (EC 3.1.4.11) (Phosphoinositide phospholipase C-gamma-2) (Phospholipase C-IV) (PLC-IV) (Phospholipase C-gamma-2) (PLC-gamma-2)	6.3	147937	100	1.82032	83.3333	6.10756	100	8.93794	-1.32319	-38.2866	-1.08156	-16.9943	-0.376243	-21.2922
4028622	Q9UNM1	EPFP1	Chaperonin 10-related protein (Fragment)	9.6	10296	71.4286	1.73819	100	12.4526	100	13.2079	-1.53481	-85.713	-1.51005	-76.023	-0.0588648	-9.69002
18044582	Q96BS4	FBL	FBL protein (Fragment)	9.8	28431	85.7143	1.73777	100	5.26723	100	5.92937	-1.09339	-16.0688	-1.0077	-12.3619	-0.118275	-3.70686
27462180	Q01082	SPTBN1	Spectrin beta chain, non-erythrocytic 1 (Beta-II spectrin) (Fodrin beta chain) (Spectrin, non-erythroid beta chain 1)	5.3	251419	100	1.60547	100	4.20728	100	7.60602	-1.30284	-27.637	-0.895207	-7.56185	-0.575409	-20.0752
21618338	P40763	STAT3	Signal transducer and activator of transcription 3 (Acute-phase response factor)	5.9	87962	42.8571	1.53441	100	6.98893	100	5.23322	-1.09309	-12.5161	-1.2799	-23.2454	0.2873	10.7293
16924265	Q13011	ECH1	Delta(3,5)-Delta(2,4)-dienoyl-CoA isomerase, mitochondrial (EC 5.3.3.-)	8.2	35740	57.1429	1.49218	100	9.54137	100	7.20076	-1.31338	-24.8122	-1.45904	-44.4056	0.279607	19.5934
119602166		DYNC1H1	Dynein, cytoplasmic 1, heavy chain 1, isoform CRA_b	6	525453	71.4286	1.46254	83.3333	4.16254	100	5.89596	-1.20498	-16.3117	-0.959988	-7.59387	-0.344668	-8.71781
7688703	Q86VP6	CAND1	Cullin-associated NEDD8-dissociated protein 1 (Cullin-associated and neddylation-dissociated protein 1) (TBP-interacting protein of 120 kDa A) (TBP-interacting protein 120A) (p120 CAND1)	5.4	136362	85.7143	1.42414	100	6.52884	100	6.71625	-1.30021	-21.5399	-1.28372	-20.2988	-0.0282994	-1.24116
119631468	B4DDB6	HNRNPA3	Heterogeneous nuclear ribonucleoprotein A3, isoform CRA_a (cDNA FLJ52659, highly similar to Heterogeneous nuclear ribonucleoprotein A3) (cDNA, FLJ79333, highly similar to Heterogeneous nuclear ribonucleoprotein A3)	8.4	37011	100	1.37956	100	6.66561	100	5.89616	-1.24155	-16.4307	-1.31409	-21.2636	0.122507	4.83284
34228	P02545	LMNA	Prelamin-A/C [Cleaved into: Lamin-A/C (70 kDa lamin) (Renal carcinoma antigen NY-REN-32)]	7.6	79398	71.4286	1.35024	100	17.1362	100	15.3674	-1.67693	-117.167	-1.70784	-145.913	0.108834	28.7454
2463577	Q6P2Q9	PRPF8	Pre-mRNA-processing-splicing factor 8 (220 kDa U5 snRNP-specific protein) (PRP8 homolog) (Splicing factor Prp8) (p220)	9	273784	57.1429	1.25759	100	5.70723	100	3.42543	-0.925834	-5.07604	-1.27775	-15.4955	0.499699	10.4194
114306762	Q0EFC9	TC4	GTP-binding nuclear protein Ran	9.7	12230	28.5714	1.23087	100	4.1776	100	7.58404	-1.44146	-28.0013	-1.08967	-7.96864	-0.579247	-20.0327
119569230	A0A0D9SFE5	LMNB1	Lamin B1, isoform CRA_a (Lamin-B1)	5.1	37582	28.5714	1.20621	100	8.71111	100	4.46593	-1.14938	-9.24481	-1.5135	-37.2143	0.64433	27.9694
12803939	P14598	NCF1	Neutrophil cytosol factor 1 (NCF-1) (47 kDa autosomal chronic granulomatous disease protein) (47 kDa neutrophil oxidase factor) (NCF-47K) (Neutrophil NADPH oxidase factor 1) (Nox organizer 2) (Nox-organizing protein 2) (SH3 and PX domain-containing protei	9.4	44683	85.7143	1.15397	100	10.5376	100	9.9124	-1.58289	-48.462	-1.60519	-54.8547	0.0611443	6.39267
5031977	P43490	NAMPT	Nicotinamide phosphoribosyltransferase (NAmPRTase) (Nampt) (EC 2.4.2.12) (Pre-B-cell colony-enhancing factor 1) (Pre-B cell-enhancing factor) (Visfatin)	6.7	55503	42.8571	1.14163	100	16.2888	100	19.355	-1.77721	-186.657	-1.73801	-132.011	-0.172048	-54.646
62896687	Q7L2H7	EIF3M	Eukaryotic translation initiation factor 3 subunit M (eIF3m) (Fetal lung protein B5) (hFL-B5) (PCI domain-containing protein 1)	5.3	42472	85.7143	1.04111	100	5.62141	100	3.47139	-1.07713	-5.48331	-1.37494	-15.2581	0.472906	9.77484
4826686	Q92499	DDX1	ATP-dependent RNA helicase DDX1 (EC 3.6.4.13) (DEAD box protein 1) (DEAD box protein retinoblastoma) (DBP-RB)	6.8	82433	42.8571	0.975171	100	5.59868	100	3.50075	-1.12852	-5.65216	-1.40664	-15.1971	0.46111	9.54494
1107696	Q14839	CHD4	Chromodomain-helicase-DNA-binding protein 4 (CHD-4) (EC 3.6.4.12) (ATP-dependent helicase CHD4) (Mi-2 autoantigen 218 kDa protein) (Mi2-beta)	5.5	217990	57.1429	0.956994	100	6.12353	100	3.47184	-1.13567	-5.56893	-1.45937	-18.2909	0.5527	12.7219
551622	P41252	IARS	Isoleucine--tRNA ligase, cytoplasmic (EC 6.1.1.5) (Isoleucyl-tRNA synthetase) (IRS) (IleRS)	5.8	144959	57.1429	0.592484	83.3333	3.01997	100	5.56265	-1.61497	-15.296	-1.34395	-4.38458	-0.59252	-10.9115
31455238	I6L957	HNRNPA2B1	HNRNPA2B1 protein	4.6	28413	28.5714	0.392881	100	5.97455	100	6.899	-1.78448	-23.7209	-1.75319	-17.7705	-0.14362	-5.95047
33451	P01871	IGHM	Immunoglobulin heavy constant mu (Ig mu chain C region) (Ig mu chain C region BOT) (Ig mu chain C region GAL) (Ig mu chain C region OU)	5.8	68511	14.2857	0.141789	100	11.3925	100	10.1025	-1.94464	-51.0202	-1.95083	-64.8846	0.120028	13.8643
