# Supplementary material for: A Shotgun Proteomic Platform for a Global Mapping of Lymphoblastoid Cells to Gain Insight into Nasu-Hakola Disease
Source: Int J Mol Sci. 2021 Sep 15;22(18):9959. doi: 10.3390/ijms22189959 (PMC8472724; doi:10.3390/ijms22189959)
Supplement: Supplementary file 1 [file ijms-22-09959-s001.zip › De Palma A et al_Table S3.xls]

## Sheet: 475 Descriptors p 0.05
Supplementary Table 3. Complete list of the descriptors identified by LDA. For each protein are reported: NCBI Accession (GI number), Uniprot Accession, Gene name, Reference, pI, MW and average SpC values in the three examined conditions (Wt, He and Ho), from which were also calculated F ratio and p-value. For further details regarding the meaning and the confidence range applied to see Materials…
NCBI accession (GI number)	UniProt Accession	Gene Name	Reference	pI	MW	F Ratio	Prob>F	WT average Spectral Count	He average Spectral Count	Ho average Spectral Count
825683	P62328	TMSB4X	Thymosin beta-4 (T beta-4) (Fx) [Cleaved into: Hematopoietic system regulatory peptide (Seraspenide)]	5.2	4249	144.438	5.75399e-11	14.8788	0	1.23844
7022616	A6QKW0	SHINC3	SHINC3	9.9	27952	141.837	6.60328e-11	0.968564	0	0
914833	P02538	KRT6C	Keratin, type II cytoskeletal 6A (Cytokeratin-6A) (CK-6A) (Cytokeratin-6D) (CK-6D) (Keratin-6A) (K6A) (Type-II keratin Kb6) (allergen Hom s 5)	5.2	42469	92.5345	1.60768e-09	2.98849	0.165348	0
12054072		IGHG1	Immunoglobulin heavy chain constant region gamma 1	8.2	36134	53.5056	8.19224e-08	29.1354	9.52894	1.15356
2769647		F5	Coagulation factor V (proaccelerin, labile factor)	5.6	251656	51.0161	1.14013e-07	5.77764	0	0.560908
4028622	Q9UNM1	EPFP1	Chaperonin 10-related protein (Fragment)	9.6	10296	48.3622	1.64746e-07	1.73819	12.4526	13.2079
115583663	P08697	SERPINF2	Alpha-2-antiplasmin (Alpha-2-AP) (Alpha-2-plasmin inhibitor) (Alpha-2-PI) (Serpin F2)	5.8	54547	44.9779	2.70373e-07	0	1.75384	0
33451	P01871	IGHM	Immunoglobulin heavy constant mu (Ig mu chain C region) (Ig mu chain C region BOT) (Ig mu chain C region GAL) (Ig mu chain C region OU)	5.8	68511	44.3789	2.96123e-07	0.394304	11.3925	10.1025
5031973	Q15084	PDIA6	Protein disulfide-isomerase A6 (EC 5.3.4.1) (Endoplasmic reticulum protein 5) (ER protein 5) (ERp5) (Protein disulfide isomerase P5) (Thioredoxin domain-containing protein 7)	4.8	48103	36.9414	1.0082e-06	36.0814	19.5448	21.1554
119395750	P04264	KRT1	Keratin, type II cytoskeletal 1 (67 kDa cytokeratin) (Cytokeratin-1) (CK-1) (Hair alpha protein) (Keratin-1) (K1) (Type-II keratin Kb1)	8.3	66039	36.8794	1.01939e-06	14.8427	2.74456	1.46303
306891	P08238	HSP90AB1	Heat shock protein HSP 90-beta (HSP 90) (Heat shock 84 kDa) (HSP 84) (HSP84)	4.8	83295	33.7872	1.80456e-06	127.644	69.3442	74.5423
4758304	P13667	PDIA4	Protein disulfide-isomerase A4 (EC 5.3.4.1) (Endoplasmic reticulum resident protein 70) (ER protein 70) (ERp70) (Endoplasmic reticulum resident protein 72) (ER protein 72) (ERp-72) (ERp72)	4.8	72914	32.7492	2.20682e-06	19.9083	10.8604	10.5632
18105045	Q96KK5	HIST1H2AH	Histone H2A type 1-H (Histone H2A/s)	11.3	13907	32.7459	2.20826e-06	4.87389	0	0.134428
47132620	P35908	KRT2	Keratin, type II cytoskeletal 2 epidermal (Cytokeratin-2e) (CK-2e) (Epithelial keratin-2e) (Keratin-2 epidermis) (Keratin-2e) (K2e) (Type-II keratin Kb2)	8	65414	32.3861	2.37062e-06	3.51693	0.469416	0.195487
61656607	Q5CAQ5	TRA1	Tumor rejection antigen (Gp96) 1	4.6	92340	29.1025	4.67191e-06	172.111	55.9512	72.0592
5031977	P43490	NAMPT	Nicotinamide phosphoribosyltransferase (NAmPRTase) (Nampt) (EC 2.4.2.12) (Pre-B-cell colony-enhancing factor 1) (Pre-B cell-enhancing factor) (Visfatin)	6.7	55503	28.7546	5.03767e-06	1.14163	16.2888	19.355
119631468	B4DDB6	HNRNPA3	Heterogeneous nuclear ribonucleoprotein A3, isoform CRA_a (cDNA FLJ52659, highly similar to Heterogeneous nuclear ribonucleoprotein A3) (cDNA, FLJ79333, highly similar to Heterogeneous nuclear ribonucleoprotein A3)	8.4	37011	28.6445	5.15995e-06	1.37956	6.66561	5.89616
34228	P02545	LMNA	Prelamin-A/C [Cleaved into: Lamin-A/C (70 kDa lamin) (Renal carcinoma antigen NY-REN-32)]	7.6	79398	27.8733	6.11719e-06	1.51198	19.7409	19.989
24797097	Q8TBX0	PYCR1	PYCR1 protein	7.4	33342	26.7715	7.85118e-06	0	0.838661	2.75029
435476	P35527	KRT9	Keratin, type I cytoskeletal 9 (Cytokeratin-9) (CK-9) (Keratin-9) (K9)	5.1	62130	24.9559	1.20575e-05	5.42523	0	0
4506921	O43765	SGTA	Small glutamine-rich tetratricopeptide repeat-containing protein alpha (Alpha-SGT) (Vpu-binding protein) (UBP)	4.6	34045	24.7135	1.27908e-05	0	1.72737	0.494837
62897077	Q53H22	PPAT	Phosphoribosyl pyrophosphate amidotransferase proprotein variant (Fragment)	6.3	57367	24.4112	1.3777e-05	0	0	0.767832
119569230	A0A0D9SFE5	LMNB1	Lamin B1, isoform CRA_a (Lamin-B1)	5.1	37582	24.1449	1.47173e-05	6.03986	19.1829	14.007
325301072	P51571	SSR4	Translocon-associated protein subunit delta (TRAP-delta) (Signal sequence receptor subunit delta) (SSR-delta)	5.5	20195	24.0842	1.49412e-05	7.47377	3.58662	3.01389
62897789	Q53G17	NDUFS8	NADH dehydrogenase (Ubiquinone) Fe-S protein 8, 23kDa (NADH-coenzyme Q reductase) variant (Fragment)	5.4	23718	23.8077	1.60125e-05	0	1.77096	1.70612
56789234	Q5M7Z9	TARS	TARS protein (Fragment)	6.5	78606	22.2421	2.39784e-05	4.39059	1.04504	0.860258
4758906	P50453	SERPINB9	Serpin B9 (Cytoplasmic antiproteinase 3) (CAP-3) (CAP3) (Peptidase inhibitor 9) (PI-9)	5.5	42404	22.0055	2.55335e-05	3.14565	11.6435	13.5933
15809016	O14950	MYL12B	Myosin regulatory light chain 12B (MLC-2A) (MLC-2) (Myosin regulatory light chain 2-B, smooth muscle isoform) (Myosin regulatory light chain 20 kDa) (MLC20) (Myosin regulatory light chain MRLC2) (SHUJUN-1)	4.5	19780	21.8901	2.63333e-05	4.43433	11.8725	11.3251
27462180	Q01082	SPTBN1	Spectrin beta chain, non-erythrocytic 1 (Beta-II spectrin) (Fodrin beta chain) (Spectrin, non-erythroid beta chain 1)	5.3	251419	20.9939	3.3594e-05	1.97631	4.4202	8.0745
60257354	Q4GCC3	COII	Cytochrome c oxidase subunit 2	4.6	25565	20.5212	3.83158e-05	0.896016	0	0
23308579	Q15185	PTGES3	Prostaglandin E synthase 3 (EC 5.3.99.3) (Cytosolic prostaglandin E2 synthase) (cPGES) (Hsp90 co-chaperone) (Progesterone receptor complex p23) (Telomerase-binding protein p23)	4.2	18698	20.4634	3.8943e-05	0.186412	1.7151	1.69468
1235727	Q99873	PRMT1	Protein arginine N-methyltransferase 1 (EC 2.1.1.319) (Histone-arginine N-methyltransferase PRMT1) (Interferon receptor 1-bound protein 4)	5.4	40518	19.7307	4.79772e-05	5.21369	1.63208	0.803199
62088286	Q59FV6	ACTR3	ARP3 actin-related protein 3 homolog variant (Fragment)	5.5	42240	19.147	5.68788e-05	7.56754	13.662	13.4314
119395709	P00488	F13A1	Coagulation factor XIII A chain (Coagulation factor XIIIa) (EC 2.3.2.13) (Protein-glutamine gamma-glutamyltransferase A chain) (Transglutaminase A chain)	5.6	83250	19.1342	5.70939e-05	0.968564	0.200647	0
4504345	P69905	HBA1	Hemoglobin subunit alpha (Alpha-globin) (Hemoglobin alpha chain)	9.1	15258	19.077	5.80655e-05	76.9031	12.1392	15.3437
14043155	P16885	PLCG2	1-phosphatidylinositol 4,5-bisphosphate phosphodiesterase gamma-2 (EC 3.1.4.11) (Phosphoinositide phospholipase C-gamma-2) (Phospholipase C-IV) (PLC-IV) (Phospholipase C-gamma-2) (PLC-gamma-2)	6.3	147937	18.986	5.9651e-05	1.98207	8.3398	10.6854
21669337		IGK	Immunoglobulin kappa light chain VLJ region	6.2	28708	18.4389	7.02713e-05	0.115183	5.63322	4.39226
29436380	Q86XU5	MYH9	MYH9 protein (Fragment)	5.7	158752	18.3909	7.12993e-05	52.6866	87.4071	74.5949
1197210	P00813	ADA	Adenosine deaminase (EC 3.5.4.4) (Adenosine aminohydrolase)	5.5	35130	18.3365	7.24865e-05	0.186412	3.9836	3.48894
7768938	Q9NSD9	FARSB	Phenylalanine--tRNA ligase beta subunit (EC 6.1.1.20) (Phenylalanyl-tRNA synthetase beta subunit) (PheRS)	6.4	66172	18.2263	7.49599e-05	0	1.24897	2.82765
32132	P04233	CD74	HLA class II histocompatibility antigen gamma chain (HLA-DR antigens-associated invariant chain) (Ia antigen-associated invariant chain) (Ii) (p33) (CD antigen CD74)	8.5	24376	17.962	8.12852e-05	13.4065	8.15848	4.31282
41393545	P51148	RAB5C	Ras-related protein Rab-5C (L1880) (RAB5L)	8.5	23464	17.7215	8.75684e-05	2.889	0.54017	0.448696
119594296		MS4A1	Membrane-Spanning 4-Domains, Subfamily A, Member 1	4.9	33002	17.7086	8.79216e-05	3.11804	0.891268	0.283774
6841292	Q9UH65	SWAP70	Switch-associated protein 70 (SWAP-70)	4.8	16271	17.4844	9.43017e-05	0.645292	5.32572	5.27913
71773329	P08133	ANXA6	Annexin A6 (67 kDa calelectrin) (Annexin VI) (Annexin-6) (Calphobindin-II) (CPB-II) (Chromobindin-20) (Lipocortin VI) (Protein III) (p68) (p70)	5.3	75874	17.4355	9.5763e-05	93.6881	57.3195	57.3397
7688703	Q86VP6	CAND1	Cullin-associated NEDD8-dissociated protein 1 (Cullin-associated and neddylation-dissociated protein 1) (TBP-interacting protein of 120 kDa A) (TBP-interacting protein 120A) (p120 CAND1)	5.4	136362	17.1167	0.000105931	1.42414	7.19951	7.7455
4503291	Q53Y51	DDT	D-dopachrome tautomerase (D-dopachrome tautomerase 1) (D-dopachrome tautomerase, isoform CRA_b) (cDNA FLJ76419, highly similar to Homo sapiens D-dopachrome tautomerase (DDT), mRNA)	7.2	12713	17.0035	0.000109829	3.73551	1.20714	2.9473
13528729	Q9BST8	HYOU1	HYOU1 protein (Hypoxia up-regulated protein 1)	10.3	16668	16.618	0.000124365	30.4147	14.1774	12.3519
14861834	Q9BXW7	CECR5	Haloacid dehalogenase-like hydrolase domain-containing 5 (Cat eye syndrome critical region protein 5)	8.1	46303	15.964	0.000154255	0	0.165348	1.45291
28243	P21333	FLNA	Filamin-A (FLN-A) (Actin-binding protein 280) (ABP-280) (Alpha-filamin) (Endothelial actin-binding protein) (Filamin-1) (Non-muscle filamin)	5.7	280760	15.8041	0.000162747	21.2081	6.55585	1.73116
62897681	Q53G71	CALR	Calreticulin variant (Fragment)	4.1	46920	15.7987	0.000163037	72.5415	39.3994	38.3775
5031601	O15143	ARPC1B	Actin-related protein 2/3 complex subunit 1B (Arp2/3 complex 41 kDa subunit) (p41-ARC)	8.3	40932	15.7787	0.000164138	6.09389	3.78455	3.13378
13376181	A6NHL2	TUBAL3	Tubulin alpha chain-like 3	5.6	49890	15.6794	0.000169726	14.1952	2.06012	2.94427
21361884	Q8WUD1	RAB2B	Ras-related protein Rab-2B	7.8	24196	15.5436	0.000177723	1.13534	0	0
20521876		MESDC2	Mesoderm Development LRP Chaperone	8.3	26206	15.3229	0.000191625	0.141789	0.33379	1.54468
62421162	Q562M3	ACT	Actin-like protein (Fragment)	6.2	11537	15.1831	0.000201071	211.989	60.4235	80.6193
28557709	P21108	PRPS1L1	Ribose-phosphate pyrophosphokinase 3 (EC 2.7.6.1) (Phosphoribosyl pyrophosphate synthase 1-like 1) (PRPS1-like 1) (Phosphoribosyl pyrophosphate synthase III) (PRS-III)	5.9	34821	15.0588	0.000209907	0	0.457151	1.82831
194385042	B4DQG5	LAP3	Cytosol aminopeptidase (EC 3.4.11.1)	9.7	39346	14.9399	0.000218771	9.5679	20.322	17.7145
194382176	B4DJI1	LDHA	L-lactate dehydrogenase A chain (EC 1.1.1.27)	8.6	33594	14.7765	0.000231642	10.0518	29.7547	20.6223
189053823	B2R880	CD38	CD38 antigen (p45)	7.3	34314	14.2391	0.000280399	0	1.08378	1.61369
194595509	Q13813	SPTAN1	Spectrin alpha chain, non-erythrocytic 1 (Alpha-II spectrin) (Fodrin alpha chain) (Spectrin, non-erythroid alpha subunit)	5.1	285074	14.179	0.000286535	3.09871	11.0814	12.6113
930063	P09104	ENO2	Gamma-enolase (EC 4.2.1.11) (2-phospho-D-glycerate hydro-lyase) (Enolase 2) (Neural enolase) (Neuron-specific enolase) (NSE)	4.8	47155	14.1673	0.000287753	0	1.54666	3.62993
21956645	Q69YG1	MTPN	Myotrophin (Myotrophin, isoform CRA_a) (V-1 protein) (cDNA FLJ31663 fis, clone NT2RI2004504, highly similar to MYOTROPHIN)	5.2	12896	14.0666	0.000298421	3.58754	0.894596	1.27234
929663	Q14103	HNRNPD	Heterogeneous nuclear ribonucleoprotein D0 (hnRNP D0) (AU-rich element RNA-binding protein 1)	7.8	24199	13.8493	0.000323014	1.63999	6.58003	4.831
16924265	Q13011	ECH1	Delta(3,5)-Delta(2,4)-dienoyl-CoA isomerase, mitochondrial (EC 5.3.3.-)	8.2	35740	13.7909	0.000329999	1.49218	9.54137	7.20076
180917	P21912	SDHB	Succinate dehydrogenase [ubiquinone] iron-sulfur subunit, mitochondrial (EC 1.3.5.1) (Iron-sulfur subunit of complex II) (Ip)	8.8	29948	13.6777	0.000344039	0.224589	0.336428	2.03347
10438851	P49756	RBM25	RNA-binding protein 25 (Arg/Glu/Asp-rich protein of 120 kDa) (RED120) (Protein S164) (RNA-binding motif protein 25) (RNA-binding region-containing protein 7)	10	51398	13.5116	0.000365879	0	1.34338	0.138567
126507451	P55060	CSE1L	Exportin-2 (Exp2) (Cellular apoptosis susceptibility protein) (Chromosome segregation 1-like protein) (Importin-alpha re-exporter)	5.7	103890	13.4503	0.00037433	0.534566	4.91368	2.80998
13124879	P35749	MYH11	Myosin-11 (Myosin heavy chain 11) (Myosin heavy chain, smooth muscle isoform) (SMMHC)	5.3	227339	12.8363	0.000472238	2.08165	7.09407	3.99724
42734438	Q9NUQ9	FAM49B	Protein FAM49B (L1)	5.7	36749	12.7437	0.000489353	1.332	0.371727	0.150004
57999509	Q16718	NDUFA5	NADH dehydrogenase [ubiquinone] 1 alpha subcomplex subunit 5 (Complex I subunit B13) (Complex I-13kD-B) (CI-13kD-B) (NADH-ubiquinone oxidoreductase 13 kDa-B subunit)	5.3	13564	12.6261	0.000512126	0.501514	4.40086	4.28299
5453607	Q99832	CCT7	T-complex protein 1 subunit eta (TCP-1-eta) (CCT-eta) (HIV-1 Nef-interacting protein) [Cleaved into: T-complex protein 1 subunit eta, N-terminally processed]	7.5	59348	12.6249	0.00051237	2.67193	8.96042	8.22554
21758578	Q8N7G1	PNP	Purine nucleoside phosphorylase (EC 2.4.2.1) (Inosine-guanosine phosphorylase)	6.8	32552	12.5857	0.000520227	1.48531	5.11169	4.45626
17402871	Q9P287	BCCIP	BRCA2 and CDKN1A-interacting protein (P21- and CDK-associated protein 1) (Protein TOK-1)	4.4	35961	12.5261	0.000532439	0	1.00385	0.833764
119592142		RPL10	Ribosomal Protein L10	10.4	16299	12.5229	0.000533097	2.45361	0.401293	0.494837
20149547	Q15418	RPS6KA1	Ribosomal protein S6 kinase alpha-1 (S6K-alpha-1) (EC 2.7.11.1) (90 kDa ribosomal protein S6 kinase 1) (p90-RSK 1) (p90RSK1) (p90S6K) (MAP kinase-activated protein kinase 1a) (MAPK-activated protein kinase 1a) (MAPKAP kinase 1a) (MAPKAPK-1a) (Ribosomal S6	7.7	82704	12.4252	0.00055384	0	0.974287	0.84934
559703		CYFIP1	Cytoplasmic FMR1 Interacting Protein 1	6.7	147136	12.3078	0.000579996	0.141789	3.30421	1.8602
6005846	Q6IBS0	TWF2	Twinfilin-2 (A6-related protein) (hA6RP) (Protein tyrosine kinase 9-like) (Twinfilin-1-like protein)	6.4	39549	12.1803	0.000609963	0.782152	3.10295	1.46849
119619063		USMG5	Ring Finger Protein, LIM Domain Interacting	10.3	6618	12.0311	0.000647259	1.4982	0.339523	0.29935
119594723	A0A024R571	EHD1	EH domain-containing protein 1 (EH-domain containing 1, isoform CRA_a)	6.3	61909	11.9216	0.000676281	2.42906	7.21166	8.73966
29028316	Q71V99	PPIA	Peptidyl-prolyl cis-trans isomerase (PPIase) (EC 5.2.1.8)	8	17972	11.9135	0.000678471	37.7582	15.3196	12.9954
5729937	O75431	MTX2	Metaxin-2 (Mitochondrial outer membrane import complex protein 2)	5.9	29764	11.7661	0.000720026	0	1.30242	1.4786
4506701	P62266	RPS23	40S ribosomal protein S23 (Small ribosomal subunit protein uS12)	11	15808	11.7085	0.000737042	4.35208	2.58272	1.06114
21361320	Q92734	TFG	Protein TFG (TRK-fused gene protein)	4.8	43449	11.6346	0.000759518	1.28879	0	0
167614506	P13796	LCP1	Plastin-2 (L-plastin) (LC64P) (Lymphocyte cytosolic protein 1) (LCP-1)	5.2	70289	11.559	0.00078334	80.842	110.78	82.2665
48257074	Q96HI4	NMT1	Glycylpeptide N-tetradecanoyltransferase (EC 2.3.1.97) (Fragment)	7.7	56605	11.5466	0.000787307	0.691639	2.66917	2.67779
9951915	P23526	AHCY	Adenosylhomocysteinase (AdoHcyase) (EC 3.3.1.1) (S-adenosyl-L-homocysteine hydrolase)	5.9	47717	11.5203	0.000795859	13.9848	8.97158	8.99669
5729875	Q6IB11	PGRMC1	PGRMC1 protein (Progesterone receptor membrane component 1) (Progesterone receptor membrane component 1, isoform CRA_a) (cDNA, FLJ94602, Homo sapiens progesterone receptor membrane component 1 (PGRMC1),mRNA)	4.4	21653	11.4548	0.000817518	1.53424	0	1.19984
4529892	P0DMV9	HSPA1B	Heat shock 70 kDa protein 1B (Heat shock 70 kDa protein 2) (HSP70-2) (HSP70.2)	5.4	70026	11.4427	0.000821618	0.113863	2.65169	3.13202
4506181	P25787	PSMA2	Proteasome subunit alpha type-2 (EC 3.4.25.1) (Macropain subunit C3) (Multicatalytic endopeptidase complex subunit C3) (Proteasome component C3)	7.3	25899	11.3286	0.000861242	3.26082	9.86075	7.81363
21961605	P13645	KRT10	Keratin, type I cytoskeletal 10 (Cytokeratin-10) (CK-10) (Keratin-10) (K10)	5	58828	11.32	0.000864299	6.49118	0.421852	0
119568173		PCMT1	Protein-L-Isoaspartate (D-Aspartate) O-Methyltransferase	5	17691	11.1736	0.000918523	0.300275	1.45287	2.19025
119575807		DEK	DEK Proto-Oncogene	8.9	43230	11.1452	0.000929496	2.04414	0	0.631637
94818891	Q9NZ08	ERAP1	Endoplasmic reticulum aminopeptidase 1 (EC 3.4.11.-) (ARTS-1) (Adipocyte-derived leucine aminopeptidase) (A-LAP) (Aminopeptidase PILS) (Puromycin-insensitive leucyl-specific aminopeptidase) (PILS-AP) (Type 1 tumor necrosis factor receptor shedding aminope	6	107216	11.1415	0.000930935	3.70288	1.14537	0.915411
30293	P17812	CTPS1	CTP synthase 1 (EC 6.3.4.2) (CTP synthetase 1) (UTP--ammonia ligase 1)	5.9	66706	11.0626	0.000962199	0.462334	3.5225	3.75029
3169010	O60841	EIF5B	Eukaryotic translation initiation factor 5B (eIF-5B) (EC 3.6.5.3) (Translation initiation factor IF-2)	6.2	43810	11.03	0.000975456	0.885764	2.76343	3.47277
4503519	O00303	EIF3F	Eukaryotic translation initiation factor 3 subunit F (eIF3f) (Deubiquitinating enzyme eIF3f) (EC 3.4.19.12) (Eukaryotic translation initiation factor 3 subunit 5) (eIF-3-epsilon) (eIF3 p47)	5.1	37546	11.0223	0.000978642	0	3.64656	3.36915
12804709	P33241	LSP1	Lymphocyte-specific protein 1 (47 kDa actin-binding protein) (52 kDa phosphoprotein) (pp52) (Lymphocyte-specific antigen WP34)	4.5	37222	11.0135	0.000982242	3.07869	8.03867	8.14946
18916869	Q8IY67	RAVER1	Ribonucleoprotein PTB-binding 1 (Protein raver-1)	7.2	40492	10.983	0.000994966	0	0.165348	0.84934
33874637	Q96BG6	ACTN4	ACTN4 protein (Fragment)	5	73620	10.9115	0.00102542	6.77264	13.9753	11.0236
260436864	Q10567	AP1B1	AP-1 complex subunit beta-1 (Adaptor protein complex AP-1 subunit beta-1) (Adaptor-related protein complex 1 subunit beta-1) (Beta-1-adaptin) (Beta-adaptin 1) (Clathrin assembly protein complex 1 beta large chain) (Golgi adaptor HA1/AP1 adaptin beta subun	4.8	101299	10.8091	0.00107095	0.348154	2.68373	2.84323
4505641	P12004	PCNA	Proliferating cell nuclear antigen (PCNA) (Cyclin)	4.4	28770	10.7453	0.0011005	3.91806	1.25382	0.514629
18676666	Q8TEG5	ATP13A1	FLJ00232 protein (Fragment)	9.4	35766	10.7411	0.00110243	0.687926	0	0
406822414	J9ZVQ3	APOE	Apolipoprotein E (Fragment)	8.7	26852	10.6912	0.00112624	1.91717	0.339523	1.07271
4506635	P62910	RPL32	60S ribosomal protein L32 (Large ribosomal subunit protein eL32)	11.8	15861	10.5992	0.00117157	1.45164	0.413559	0.150004
119610788	K7EJ44	PFN1	Profilin 1, isoform CRA_b	9.5	11391	10.5202	0.00121215	81.0225	34.4597	47.0289
148536853	P53621	COPA	Coatomer subunit alpha (Alpha-coat protein) (Alpha-COP) (HEP-COP) (HEPCOP) [Cleaved into: Xenin (Xenopsin-related peptide); Proxenin]	7.4	138346	10.3622	0.00129816	4.14392	5.7317	8.05151
16307468	P42704	LRPPRC	Leucine-rich PPR motif-containing protein, mitochondrial (130 kDa leucine-rich protein) (LRP 130) (GP130)	5.2	79991	10.35	0.00130507	7.63531	16.0545	14.6936
4758012	Q00610	CLTC	Clathrin heavy chain 1 (Clathrin heavy chain on chromosome 17) (CLH-17)	5.4	191614	10.3446	0.00130814	17.3061	37.2853	31.3464
189066512	B2R7B5	KHDRBS1	KH domain containing, RNA binding, signal transduction associated 1	8.9	48226	10.3354	0.00131337	1.60051	5.09988	5.62798
16198390	Q9HC38	GLOD4	Glyoxalase domain-containing protein 4	5.3	33216	10.2927	0.00133813	0	0	0.629264
1888525	Q92835	INPP5D	Phosphatidylinositol 3,4,5-trisphosphate 5-phosphatase 1 (EC 3.1.3.86) (Inositol polyphosphate-5-phosphatase of 145 kDa) (SIP-145) (SH2 domain-containing inositol 5'-phosphatase 1) (SH2 domain-containing inositol phosphatase 1) (SHIP-1) (p150Ship) (hp51CN	7.5	133319	10.1807	0.00140549	0	1.1723	1.05161
33457348	Q969H8	MYDGF	Myeloid-derived growth factor (MYDGF) (Interleukin-25) (IL-25) (Stromal cell-derived growth factor SF20)	6.2	18796	10.1661	0.00141456	3.1079	0.670219	0.896354
38373669	P53992	SEC24C	Protein transport protein Sec24C (SEC24-related protein C)	6.7	118325	10.1253	0.00144025	0	0.537075	1.17925
62087534	Q59GY2	RPL4	Ribosomal protein L4 variant (Fragment)	11.5	48997	10.0322	0.00150084	6.68852	14.7758	12.5314
46249393	Q6ICQ8	ARHG	ARHG protein (Ras homolog gene family, member G (Rho G)) (Ras homolog gene family, member G (Rho G), isoform CRA_a) (Fragment)	8.1	21290	10.0187	0.00150983	0.968564	1.29669	2.51943
7022475	Q8IYD1	GSPT2	Eukaryotic peptide chain release factor GTP-binding subunit ERF3B (Eukaryotic peptide chain release factor subunit 3b) (eRF3b) (G1 to S phase transition protein 2 homolog)	5.2	68852	9.8771	0.00160821	0.514613	2.96319	2.91674
2250701	P30042	KIAA1210	ES1 protein homolog, mitochondrial (Protein GT335) (Protein KNP-I)	8.3	20124	9.8605	0.00162021	0.723019	1.05157	2.53988
1272662	P62701	RPS4X	40S ribosomal protein S4, X isoform (SCR10) (Single copy abundant mRNA protein) (Small ribosomal subunit protein eS4)	12.1	6901	9.82514	0.0016461	6.3989	9.84431	4.53989
119632165		HPRT1	Hypoxanthine Phosphoribosyltransferase 1, Lesch-Nyhan Syndrome	6	24126	9.76544	0.00169088	0.422428	2.3886	3.11135
6048403	Q9UL46	PSME2	Proteasome activator complex subunit 2 (11S regulator complex subunit beta) (REG-beta) (Activator of multicatalytic protease subunit 2) (Proteasome activator 28 subunit beta) (PA28b) (PA28beta)	5.3	27343	9.7056	0.00173714	20.4083	36.9418	27.7322
6467479	P19525	EIF2AK2	Interferon-induced, double-stranded RNA-activated protein kinase (EC 2.7.11.1) (Eukaryotic translation initiation factor 2-alpha kinase 2) (eIF-2A protein kinase 2) (Interferon-inducible RNA-dependent protein kinase) (P1/eIF-2A protein kinase) (Protein ki	7.5	61998	9.65903	0.00177413	1.13869	4.51065	3.67175
21739834	Q2VPB7	AP5B1	AP-5 complex subunit beta-1 (Adaptor-related protein complex 5 beta subunit) (Beta5)	5.6	55162	9.51846	0.00189127	0.341091	1.97814	0.622624
4506901	P84103	SRSF3	Serine/arginine-rich splicing factor 3 (Pre-mRNA-splicing factor SRP20) (Splicing factor, arginine/serine-rich 3)	12.1	19311	9.43373	0.00196606	4.21859	2.26444	2.32882
12803939	P14598	NCF1	Neutrophil cytosol factor 1 (NCF-1) (47 kDa autosomal chronic granulomatous disease protein) (47 kDa neutrophil oxidase factor) (NCF-47K) (Neutrophil NADPH oxidase factor 1) (Nox organizer 2) (Nox-organizing protein 2) (SH3 and PX domain-containing protei	9.4	44683	9.41937	0.00197906	1.15397	10.5376	9.9124
40788953		TAGLN2	Transgelin 2	8.4	24417	9.38061	0.00201465	3.10384	11.5229	9.1613
4503971	P31150	GDI1	Rab GDP dissociation inhibitor alpha (Rab GDI alpha) (Guanosine diphosphate dissociation inhibitor 1) (GDI-1) (Oligophrenin-2) (Protein XAP-4)	4.9	50583	9.37827	0.00201682	7.67172	16.3086	12.1552
62897391	Q53GL5	IDH2	Isocitrate dehydrogenase 2 (NADP+), mitochondrial variant (Fragment)	8.5	50892	9.36192	0.00203206	5.9211	11.2725	14.1717
28862	Q04917	YWHAH	14-3-3 protein eta (Protein AS1)	4.9	22940	9.34887	0.00204432	1.3394	0.212912	0.618485
30583475	Q7KZJ7	DIAPH1	Diaphanous homolog 1 (Drosophila)	5.3	46323	9.34317	0.0020497	0	2.3682	1.07862
30802081	Q7Z7Q0	APOB	APOB protein	7.14393	92334	9.30899	0.00208232	0.944154	0	0
324711029	P20292	ALOX5AP	Arachidonate 5-lipoxygenase-activating protein (FLAP) (MK-886-binding protein)	8.2	24190	9.26879	0.00212141	1.02461	0	0
4504279	P84243	H3F3A	Histone H3.3	11.8	15329	9.17736	0.00221344	6.23903	2.12451	1.63893
14326411		HSPD1	Short heat shock protein 60 Hsp60s1	9.7	23612	9.10599	0.00228842	64.093	126.336	120.897
156523968	P09874	PARP1	Poly [ADP-ribose] polymerase 1 (PARP-1) (EC 2.4.2.30) (ADP-ribosyltransferase diphtheria toxin-like 1) (ARTD1) (NAD(+) ADP-ribosyltransferase 1) (ADPRT 1) (Poly[ADP-ribose] synthase 1)	9.2	113084	9.06616	0.00233149	5.8238	12.1136	14.5217
31455238	I6L957	HNRNPA2B1	HNRNPA2B1 protein	4.6	28413	9.06088	0.00233727	0.392881	6.1752	6.899
11128019	P99999	CYCS	Cytochrome c	10	11750	8.97389	0.00243483	0.161742	2.64006	1.72832
28595		ALDOA	Aldolase A protein	9.1	11939	8.90035	0.00252089	8.50892	7.83647	4.15844
171460916	O00429	DNM1L	Dynamin-1-like protein (EC 3.6.5.5) (Dnm1p/Vps1p-like protein) (DVLP) (Dynamin family member proline-rich carboxyl-terminal domain less) (Dymple) (Dynamin-like protein) (Dynamin-like protein 4) (Dynamin-like protein IV) (HdynIV) (Dynamin-related protein 1	6.5	79442	8.86821	0.00255957	0.161742	0.425824	2.42569
119620390		CCT4	Chaperonin containing TCP1, subunit 4 (delta), isoform	6.7	52484	8.82546	0.00261206	3.71208	7.30045	6.85705
4506661	P62424	RPL7A	60S ribosomal protein L7a (Large ribosomal subunit protein eL8) (PLA-X polypeptide) (Surfeit locus protein 3)	11.1	29996	8.79326	0.00265241	11.0917	6.72234	6.32384
103471987	Q96CN7	ISOC1	Isochorismatase domain-containing protein 1	7.2	32218	8.78582	0.00266182	0	0.924162	0
228008291	O60506	SYNCRIP	Heterogeneous nuclear ribonucleoprotein Q (hnRNP Q) (Glycine- and tyrosine-rich RNA-binding protein) (GRY-RBP) (NS1-associated protein 1) (Synaptotagmin-binding, cytoplasmic RNA-interacting protein)	8.8	69584	8.7817	0.00266705	4.76211	8.69395	7.37234
15010550	P14625	HEL-HSP90B1	Endoplasmin (94 kDa glucose-regulated protein) (GRP-94) (Heat shock protein 90 kDa beta member 1) (Tumor rejection antigen 1) (gp96 homolog)	4.6	90194	8.77215	0.00267923	1084.61	827.265	906.312
17975627	Q8WWS9	STAT5A	Signal transducer and activator of transcription	6	90331	8.75929	0.00269572	0.186412	1.9339	3.01559
62087404	Q59H47	GBP1	Guanylate binding protein 1, interferon-inducible, 67kD variant (Fragment)	8.1	32687	8.72945	0.00273443	0	0.670063	1.5339
1498227	Q92688	ANP32B	Acidic leucine-rich nuclear phosphoprotein 32 family member B (Acidic protein rich in leucines) (Putative HLA-DR-associated protein I-2) (PHAPI2) (Silver-stainable protein SSP29)	4	22277	8.71428	0.00275435	0.502833	3.70699	2.76469
5803227	P27348	YWHAQ	14-3-3 protein theta (14-3-3 protein T-cell) (14-3-3 protein tau) (Protein HS1)	4.5	27765	8.69277	0.00278286	1.33646	4.34337	3.15441
4502027	P02768	ALB	Serum albumin	5.9	69367	8.67827	0.00280228	12.1733	24.619	9.26246
19913416	O95782	AP2A1	AP-2 complex subunit alpha-1 (100 kDa coated vesicle protein A) (Adaptor protein complex AP-2 subunit alpha-1) (Adaptor-related protein complex 2 subunit alpha-1) (Alpha-adaptin A) (Alpha1-adaptin) (Clathrin assembly protein complex 2 alpha-A large chain)	7.5	105343	8.65155	0.00283845	0.280638	1.71201	1.01012
1702932	P56192	MARS	Methionine--tRNA ligase, cytoplasmic (EC 6.1.1.10) (Methionyl-tRNA synthetase) (MetRS)	5.8	101110	8.62962	0.00286855	1.22966	2.98742	4.97722
8922601	Q9NVJ2	ARL8B	ADP-ribosylation factor-like protein 8B (ADP-ribosylation factor-like protein 10C) (Novel small G protein indispensable for equal chromosome segregation 1)	8.6	21521	8.61698	0.00288605	0.225908	1.69534	2.1746
4507761	Q7Z4P3	UBA52	Ubiquitin-60S ribosomal protein L40 precursor	10.3	14710	8.61469	0.00288922	18.9817	12.0238	8.73372
164691151	B0AZS6	YWHAZ	14-3-3 protein zeta/delta (cDNA, FLJ79516, highly similar to 14-3-3 protein zeta/delta)	4.3	19073	8.60661	0.0029005	8.68187	15.2337	10.1372
13097156	Q9BTT5	NDUFA9	Similar to NADH dehydrogenase (Ubiquinone) 1 alpha subcomplex, 9 (39kD) (Fragment)	10.1	38423	8.48336	0.0030786	3.887	1.21348	1.96767
117553627	O95671	ASMTL	N-acetylserotonin O-methyltransferase-like protein (ASMTL) (EC 2.1.1.-)	5.7	68838	8.44911	0.00313026	0	1.17493	1.16013
34276	P08575	PTPRC	Receptor-type tyrosine-protein phosphatase C (EC 3.1.3.48) (Leukocyte common antigen) (L-CA) (T200) (CD antigen CD45)	5.9	130898	8.3974	0.00321011	0	2.55331	2.95641
119590453	L0R849	EDARADD	Alternative protein EDARADD (EDAR-associated death domain, isoform CRA_a)	5.6	42323	8.35519	0.00327699	3.0648	0.531342	1.48282
62087910	Q59GE4	RPS10	Ribosomal protein S10 variant (Fragment)	10.3	19861	8.35476	0.00327768	6.04686	12.5472	10.2176
62089404	Q59EA2	CORO1C	Coronin (Fragment)	8.1	56351	8.33865	0.00330362	1.73076	3.21588	4.65662
37724561	P63244	GNB2L1	Receptor of activated protein C kinase 1 (Cell proliferation-inducing gene 21 protein) (Guanine nucleotide-binding protein subunit beta-2-like 1) (Guanine nucleotide-binding protein subunit beta-like protein 12.3) (Human lung cancer oncogene 7 protein) (H	8.2	37890	8.33193	0.00331451	10.8075	7.27865	5.0179
21626466	Q9H4N1	MATR3	Clone CDABP0107 mRNA sequence	5.8	94624	8.32838	0.00332027	3.1114	7.62011	7.36772
4503521	P60228	EIF3E	Eukaryotic translation initiation factor 3 subunit E (eIF3e) (Eukaryotic translation initiation factor 3 subunit 6) (Viral integration site protein INT-6 homolog) (eIF-3 p48)	5.7	52202	8.30935	0.00335141	1.89481	7.63943	5.15572
2463577	Q6P2Q9	PRPF8	Pre-mRNA-processing-splicing factor 8 (220 kDa U5 snRNP-specific protein) (PRP8 homolog) (Splicing factor Prp8) (p220)	9	273784	8.23005	0.00348466	1.25759	6.60766	3.89392
118498359	O76021	RSL1D1	Ribosomal L1 domain-containing protein 1 (CATX-11) (Cellular senescence-inhibited gene protein) (Protein PBK1)	10.6	54954	8.15494	0.00361641	0.110725	3.56918	2.87024
55613379	Q5RLJ0	C14orf166	RNA Transcription, Translation And Transport Factor	6	27970	8.14933	0.00362647	0.696308	2.678	3.29126
34535034	Q6ZRW9	RNF213	Ring Finger Protein 213	8.1	20870	8.10991	0.00369807	1.71442	7.88574	7.76457
8051608	P30519	HMOX2	Heme oxygenase 2 (HO-2) (EC 1.14.14.18)	5.2	36034	8.02089	0.00386568	0.348154	1.75384	1.84803
4504351	P02042	HBD	Hemoglobin subunit delta (Delta-globin) (Hemoglobin delta chain)	8.2	16056	8.00559	0.00389534	7.07928	3.54879	4.74314
62896557	O14773	TPP1	Tripeptidyl-peptidase 1 (TPP-1) (EC 3.4.14.9) (Cell growth-inhibiting gene 1 protein) (Lysosomal pepstatin-insensitive protease) (LPIC) (Tripeptidyl aminopeptidase) (Tripeptidyl-peptidase I) (TPP-I)	6	61230	7.92902	0.00404769	0.161742	2.61535	2.42484
47678375	P21964	COMT	Catechol O-methyltransferase (EC 2.1.1.6)	5.2	30070	7.92291	0.00406014	0	0.918429	0.365939
40548422	Q9BY43	CHMP4A	Charged multivesicular body protein 4a (Chromatin-modifying protein 4a) (CHMP4a) (SNF7 homolog associated with Alix-2) (SNF7-1) (hSnf-1) (Vacuolar protein sorting-associated protein 32-1) (Vps32-1) (hVps32-1)	4.9	29785	7.79664	0.00432716	0.759259	0	0
119620880		AK2	Adenylate Kinase 2	7.7	14118	7.79458	0.00433167	4.08529	9.90075	8.6781
48146215	Q6IAV5	OXCT	Succinyl-CoA:3-ketoacid-coenzyme A transferase (EC 2.8.3.5)	7.20737	56192	7.73448	0.00446583	0.439124	0	1.89259
6912586	O95336	PGLS	6-phosphogluconolactonase (6PGL) (EC 3.1.1.31)	5.7	27548	7.72987	0.00447631	1.35935	0.552435	0.272995
51095083	A4D0Y7	RPS2	Similar to 40S ribosomal protein S2	10.3	21070	7.72588	0.0044854	7.28838	8.33093	5.16586
4758340	Q9Y285	FARSA	Phenylalanine--tRNA ligase alpha subunit (EC 6.1.1.20) (CML33) (Phenylalanyl-tRNA synthetase alpha subunit) (PheRS)	7.7	57545	7.7212	0.00449609	0.715851	4.02269	5.00416
32483374	O00567	NOP56	Nucleolar protein 56 (Nucleolar protein 5A)	9.6	66050	7.70878	0.0045246	0.951749	3.43762	3.24926
4506623	P61353	RPL27	60S ribosomal protein L27 (Large ribosomal subunit protein eL27)	11	15799	7.64578	0.00467242	6.4112	4.59861	2.91107
13569956	Q9BPX5	ARPC5L	Actin-related protein 2/3 complex subunit 5-like protein (Arp2/3 complex 16 kDa subunit 2) (ARC16-2)	6.2	16923	7.63044	0.00470923	0.635906	0.256504	1.68988
119608226		SET	SET Translocation (Myeloid Leukemia-Associated)	5.7	28827	7.57269	0.00485078	5.10212	10.1661	7.60499
19568094	Q15642	TRIP10	Cdc42-interacting protein 4 (Protein Felic) (Salt tolerant protein) (hSTP) (Thyroid receptor-interacting protein 10) (TR-interacting protein 10) (TRIP-10)	6.4	52701	7.55409	0.00489737	0	0.593389	1.48274
16554270	Q9BYZ2	LDHAL6B	L-lactate dehydrogenase A-like 6B (EC 1.1.1.27)	8.8	41980	7.55036	0.00490678	0	1.13001	0.149346
23510338	P22314	UBA1	Ubiquitin-like modifier-activating enzyme 1 (EC 6.2.1.45) (Protein A1S9) (Ubiquitin-activating enzyme E1)	5.4	117830	7.52432	0.004973	12.8028	19.0067	24.3221
4507879	P21796	VDAC1	Voltage-dependent anion-selective channel protein 1 (VDAC-1) (hVDAC1) (Outer mitochondrial membrane protein porin 1) (Plasmalemmal porin) (Porin 31HL) (Porin 31HM)	8.9	30754	7.49438	0.0050504	29.2746	16.3885	17.4622
551622	P41252	IARS	Isoleucine--tRNA ligase, cytoplasmic (EC 6.1.1.5) (Isoleucyl-tRNA synthetase) (IRS) (IleRS)	5.8	144959	7.47151	0.00511044	0.592484	3.01997	5.56265
763118	P05771	PRKCB	Protein kinase C beta type (PKC-B) (PKC-beta) (EC 2.7.11.13)	4.7	6074	7.41712	0.00525647	0.115183	0.552435	0.983768
7019415	P61619	SEC61A1	Protein transport protein Sec61 subunit alpha isoform 1 (Sec61 alpha-1)	8	52246	7.41168	0.00527133	0	1.46364	0.494837
1545952	Q93009	USP7	Ubiquitin carboxyl-terminal hydrolase 7 (EC 3.4.19.12) (Deubiquitinating enzyme 7) (Herpesvirus-associated ubiquitin-specific protease) (Ubiquitin thioesterase 7) (Ubiquitin-specific-processing protease 7)	5.2	128253	7.40685	0.00528455	0.161742	0.330696	1.54454
4757812	P56134	ATP5J2	ATP synthase subunit f, mitochondrial	10	10900	7.38124	0.00535536	5.85502	3.43605	3.46659
11321601	Q01813	PFKP	ATP-dependent 6-phosphofructokinase, platelet type (ATP-PFK) (PFK-P) (EC 2.7.1.11) (6-phosphofructokinase type C) (Phosphofructo-1-kinase isozyme C) (PFK-C) (Phosphohexokinase)	7.3	85578	7.32719	0.00550832	2.2096	4.93935	6.85245
119593417		RPL7	Large Ribosomal Subunit Protein UL30	11.1	29326	7.31473	0.00554429	12.6704	6.53957	7.3596
27477089	Q96RQ9	IL4I1	L-amino-acid oxidase (LAAO) (LAO) (EC 1.4.3.2) (Interleukin-4-induced protein 1) (IL4-induced protein 1) (Protein Fig-1) (hFIG1)	8.6	65309	7.27182	0.00567013	3.1711	0.874303	1.77684
62088042	Q59G78	LDHB	Lactate dehydrogenase B variant (Fragment)	10.4	15006	7.25001	0.00573532	0	2.13226	0.665289
20070130	P20290	BTF3	Transcription factor BTF3 (Nascent polypeptide-associated complex subunit beta) (NAC-beta) (RNA polymerase B transcription factor 3)	7.8	17700	7.18189	0.00594446	1.26412	4.30974	1.27824
29791717	Q86W51	PDCD6	PDCD6 protein (Programmed cell death protein 6)	4.6	5737	7.14557	0.00605949	0.722703	1.17493	2.11288
51094492		MYO1G	Myosin IG	8.9	116440	7.11011	0.00617418	2.7858	9.39194	7.96229
1107696	Q14839	CHD4	Chromodomain-helicase-DNA-binding protein 4 (CHD-4) (EC 3.6.4.12) (ATP-dependent helicase CHD4) (Mi-2 autoantigen 218 kDa protein) (Mi2-beta)	5.5	217990	7.10708	0.00618409	0.956994	6.12353	3.47184
45751608	O00159	MYO1C	Unconventional myosin-Ic (Myosin I beta) (MMI-beta) (MMIb)	9.7	117949	7.0881	0.0062466	0	1.33463	0.149346
785996	Q15637	SF1	Splicing factor 1 (Mammalian branch point-binding protein) (BBP) (mBBP) (Transcription factor ZFM1) (Zinc finger gene in MEN1 locus) (Zinc finger protein 162)	9.9	59652	7.04439	0.00639329	1.13052	4.4344	1.87335
4758256	Q53XC0	EIF2S1	Eukaryotic translation initiation factor 2, subunit 1 alpha, 35kDa, isoform CRA_a (Full-length cDNA clone CS0DL010YH08 of B cells (Ramos cell line) of Homo sapiens (human)) (cDNA, FLJ92791, Homo sapiens eukaryotic translation initiation factor 2, subunit	4.9	36094	7.00953	0.00651303	1.13031	2.97634	2.60824
485388	Q14240	EIF4A2	Eukaryotic initiation factor 4A-II (eIF-4A-II) (eIF4A-II) (EC 3.6.4.13) (ATP-dependent RNA helicase eIF4A-2)	5.2	46395	6.98046	0.00661483	1.84463	0.33379	1.87525
4885373	Q02539	HIST1H1A	Histone H1.1 (Histone H1a)	11.5	21843	6.95672	0.00669928	4.57874	8.48723	5.06462
119570072		ACTR1A	ARP1 Actin-Related Protein 1 Homolog A, Centractin Alpha	6.4	42154	6.94854	0.00672866	0	2.20332	0.860776
62089202	Q59EK3	AP1M1	Adaptor-related protein complex 1, mu 1 subunit variant (Fragment)	9.2	53245	6.93122	0.00679137	2.46363	0.921524	1.00198
4758670	O60711	LPXN	Leupaxin	5.6	43333	6.88794	0.00695094	3.3333	5.79234	7.38213
17978512	Q9UHX1	PUF60	Poly(U)-binding-splicing factor PUF60 (60 kDa poly(U)-binding-splicing factor) (FUSE-binding protein-interacting repressor) (FBP-interacting repressor) (Ro-binding protein 1) (RoBP1) (Siah-binding protein 1) (Siah-BP1)	5.1	59857	6.86773	0.00702687	0	0.841143	0.150004
62089126	Q59EP1	ANXA11	Annexin (Fragment)	7	54894	6.85077	0.00709134	1.57563	3.79311	2.13924
4826686	Q92499	DDX1	ATP-dependent RNA helicase DDX1 (EC 3.6.4.13) (DEAD box protein 1) (DEAD box protein retinoblastoma) (DBP-RB)	6.8	82433	6.75393	0.00747235	0.975171	5.59868	3.50075
4502643	P40227	CCT6A	T-complex protein 1 subunit zeta (TCP-1-zeta) (Acute morphine dependence-related protein 2) (CCT-zeta-1) (HTR3) (Tcp20)	6.2	58006	6.75259	0.00747781	7.54859	17.6284	13.1979
4506695	P39019	RPS19	40S ribosomal protein S19 (Small ribosomal subunit protein eS19)	10.7	16061	6.74874	0.00749341	9.92041	3.53901	5.60171
57209094	P61758	VBP1	Prefoldin subunit 3 (HIBBJ46) (von Hippel-Lindau-binding protein 1) (VBP-1) (VHL-binding protein 1)	7	22659	6.68199	0.00777035	0.534566	2.47162	1.15947
6563220	P30085	CMPK1	UMP-CMP kinase (EC 2.7.4.14) (Deoxycytidylate kinase) (CK) (dCMP kinase) (Nucleoside-diphosphate kinase) (EC 2.7.4.6) (Uridine monophosphate/cytidine monophosphate kinase) (UMP/CMP kinase) (UMP/CMPK)	5.3	22223	6.66264	0.00785278	4.44422	7.70889	7.95679
50428938	O43681	ASNA1	ATPase ASNA1 (EC 3.6.-.-) (Arsenical pump-driving ATPase) (Arsenite-stimulated ATPase) (Transmembrane domain recognition complex 40 kDa ATPase subunit) (hARSA-I) (hASNA-I)	4.7	38794	6.60182	0.00811827	0.141789	0.590294	1.13311
24474791	Q8IXJ3	SNRP116	Small nuclear ribonucleoprotein component	5.6	95353	6.56804	0.00827008	0.557563	2.68614	1.958
20149498	P02792	FTL	Ferritin light chain (Ferritin L subunit)	5.4	20021	6.53616	0.00841634	0.110725	0.543607	2.8993
62088624	Q59FD8	EPB41L2	EPB41L2 protein variant (Fragment)	6.5	76295	6.52723	0.00845781	0	0.796674	0.149346
37547	P09661	SNRPA1	U2 small nuclear ribonucleoprotein A' (U2 snRNP A')	9	28444	6.52082	0.0084877	0	1.03915	0.134428
62898864	O75915	ARL6IP5	PRA1 family protein 3 (ADP-ribosylation factor-like protein 6-interacting protein 5) (ARL-6-interacting protein 5) (Aip-5) (Cytoskeleton-related vitamin A-responsive protein) (Dermal papilla-derived protein 11) (GTRAP3-18) (Glutamate transporter EAAC1-int	10.2	21539	6.51274	0.00852562	6.15596	3.39555	3.56682
4501859	P45954	ACADSB	Short/branched chain specific acyl-CoA dehydrogenase, mitochondrial (SBCAD) (EC 1.3.8.5) (2-methyl branched chain acyl-CoA dehydrogenase) (2-MEBCAD) (2-methylbutyryl-coenzyme A dehydrogenase) (2-methylbutyryl-CoA dehydrogenase)	6.6	47467	6.47043	0.00872705	0	1.28752	1.20561
6807962	Q9NTB4	SF3B1	Splicing Factor 3b, Subunit 1, 155kDa	6	16489	6.45633	0.00879538	1.3251	3.12678	4.46777
40787656	Q6P1M2	NCKAP1L	NCKAP1L protein (Fragment)	6.1	94704	6.4527	0.00881311	0	2.54169	1.80299
7022287	Q9NSE4	IARS2	Isoleucine--tRNA ligase, mitochondrial (EC 6.1.1.5) (Isoleucyl-tRNA synthetase) (IleRS)	6.7	86393	6.44874	0.00883244	0	0.37826	0.833764
7657369	P51970	NDUFA8	NADH dehydrogenase [ubiquinone] 1 alpha subcomplex subunit 8 (Complex I-19kD) (CI-19kD) (Complex I-PGIV) (CI-PGIV) (NADH-ubiquinone oxidoreductase 19 kDa subunit)	7.5	20087	6.42687	0.0089401	0	0.715144	1.2262
10435327	Q9P0J7	KCMF1	E3 ubiquitin-protein ligase KCMF1 (EC 2.3.2.27) (FGF-induced in gastric cancer) (Potassium channel modulatory factor) (PCMF) (RING-type E3 ubiquitin transferase KCMF1) (ZZ-type zinc finger-containing protein 1)	5.4	41874	6.41666	0.00899088	0.161742	0.83541	1.13311
23097250	O75663	TIPRL	TIP41-like protein (Putative MAPK-activating protein PM10) (Type 2A-interacting protein) (TIP)	5.5	31445	6.38193	0.00916606	0.300592	1.21348	2.30246
1049104	Q03001	DST	Dystonin (230 kDa bullous pemphigoid antigen) (230/240 kDa bullous pemphigoid antigen) (Bullous pemphigoid antigen 1) (BPA) (Bullous pemphigoid antigen) (Dystonia musculorum protein) (Hemidesmosomal plaque protein)	5.4	53873	6.37878	0.00918213	0.734273	0	0.138567
62898395	P48163	ME1	NADP-dependent malic enzyme (NADP-ME) (EC 1.1.1.40) (Malic enzyme 1)	5.7	64090	6.3611	0.00927296	0.52812	0	0
4929703	Q9Y3C1	NOP16	Nucleolar protein 16 (HBV pre-S2 trans-regulated protein 3)	10.3	21149	6.34084	0.00937827	0	0.705518	0.149346
2570007	O15173	PGRMC2	Membrane-associated progesterone receptor component 2 (Progesterone membrane-binding protein) (Steroid receptor protein DG6)	4.6	23819	6.3383	0.00939157	1.98034	0.339523	1.18492
3882273		UFL1	UFM1 Specific Ligase 1	6.3	90052	6.32921	0.00943934	0.280638	2.43235	1.23829
4503097	P19784	CSNK2A2	Casein kinase II subunit alpha' (CK II alpha') (EC 2.7.11.1)	8.8	41214	6.31661	0.00950599	0	0.705518	0.150004
33504652	P63010	AP2B1	AP-2 complex subunit beta (AP105B) (Adaptor protein complex AP-2 subunit beta) (Adaptor-related protein complex 2 subunit beta) (Beta-2-adaptin) (Beta-adaptin) (Clathrin assembly protein complex 2 beta large chain) (Plasma membrane adaptor HA2/AP2 adaptin	5	98118	6.30792	0.00955231	0	1.42314	1.05561
158254936	A8K3Y5	LYAR	Ly1 Antibody Reactive Homolog	10	43624	6.24549	0.0098924	0	1.96347	1.28674
21396480	Q9UKM9	RALY	RNA-binding protein Raly (Autoantigen p542) (Heterogeneous nuclear ribonucleoprotein C-like 2) (hnRNP core protein C-like 2) (hnRNP associated with lethal yellow protein homolog)	10	30365	6.24012	0.00992228	0.394502	0	0.767832
4503529	P60842	EIF4A1	Eukaryotic initiation factor 4A-I (eIF-4A-I) (eIF4A-I) (EC 3.6.4.13) (ATP-dependent RNA helicase eIF4A-1)	5.2	46136	6.23764	0.00993608	16.4438	17.9618	13.4454
10434033	Q9H9W4	ACAD9	Acyl-Coenzyme A dehydrogenase family, member 9, isoform CRA_b (cDNA FLJ12506 fis, clone NT2RM2001700, weakly similar to ACYL-COA DEHYDROGENASE, VERY-LONG-CHAIN SPECIFIC (EC 1.3.99.-)) (cDNA FLJ53144, highly similar to Acyl-CoA dehydrogenase family member	7.8	55084	6.23439	0.00995428	0	0.761375	0.149346
9966849	Q9NQ88	TIGAR	Fructose-2,6-bisphosphatase TIGAR (EC 3.1.3.46) (TP53-induced glycolysis and apoptosis regulator) (TP53-induced glycolysis regulatory phosphatase)	7.6	30063	6.23335	0.00996006	0.113863	1.14273	0.710773
33876620	P48651	PTDSS1	Phosphatidylserine synthase 1 (PSS-1) (PtdSer synthase 1) (EC 2.7.8.29) (Serine-exchange enzyme I)	8.7	38274	6.22735	0.00999371	0.597729	0	0
11527773	Q9Y6K5	OAS3	2'-5'-oligoadenylate synthase 3 ((2-5')oligo(A) synthase 3) (2-5A synthase 3) (EC 2.7.7.84) (p100 OAS) (p100OAS)	8.3	121236	6.218	0.0100464	0.141789	0.584639	1.63887
62897977	Q53FS4	LMAN1	Lectin, mannose-binding, 1 variant (Fragment)	6.3	57540	6.20528	0.0101186	3.62022	4.8955	6.3448
182794	P07954	FH	Fumarate hydratase, mitochondrial (Fumarase) (EC 4.2.1.2)	7.5	50386	6.19607	0.0101713	2.6965	7.1934	5.55624
27262630	Q5T626	NASP	Nuclear autoantigenic sperm protein (Histone-binding) (Nuclear autoantigenic sperm protein (Histone-binding), isoform CRA_a)	4.2	48786	6.18589	0.0102298	2.07429	6.03929	4.04846
7023323	Q8WXF1	PSPC1	Paraspeckle component 1 (Paraspeckle protein 1)	5.9	41740	6.18569	0.010231	1.05462	0	0.515286
1304314	P54886	ALDH18A1	Delta-1-pyrroline-5-carboxylate synthase (P5CS) (Aldehyde dehydrogenase family 18 member A1) [Includes: Glutamate 5-kinase (GK) (EC 2.7.2.11) (Gamma-glutamyl kinase); Gamma-glutamyl phosphate reductase (GPR) (EC 1.2.1.41) (Glutamate-5-semialdehyde dehydro	6.6	87280	6.18141	0.0102557	2.9882	9.09846	7.79289
976227	P62195	PSMC5	26S proteasome regulatory subunit 8 (26S proteasome AAA-ATPase subunit RPT6) (Proteasome 26S subunit ATPase 5) (Proteasome subunit p45) (Thyroid hormone receptor-interacting protein 1) (TRIP1) (p45/SUG)	8.3	45654	6.16976	0.0103233	0.161742	2.62191	2.68967
41281885	Q9UDW1	UQCR10	Cytochrome b-c1 complex subunit 9 (Complex III subunit 9) (Complex III subunit X) (Cytochrome c1 non-heme 7 kDa protein) (Ubiquinol-cytochrome c reductase complex 7.2 kDa protein)	9.85886	7290	6.11002	0.0106782	0.694777	0	0
34272	A0A0C4DG17	RPSA	40S ribosomal protein SA (37 kDa laminin receptor precursor) (37LRP) (37/67 kDa laminin receptor) (LRP/LR) (67 kDa laminin receptor) (67LR) (Laminin receptor 1) (LamR) (Laminin-binding protein precursor p40) (LBP/p40)	4.6	33314	6.08912	0.0108056	5.91062	11.2206	9.18749
1770458	Q12906	ILF3	Interleukin enhancer-binding factor 3 (Double-stranded RNA-binding protein 76) (DRBP76) (M-phase phosphoprotein 4) (MPP4) (Nuclear factor associated with dsRNA) (NFAR) (Nuclear factor of activated T-cells 90 kDa) (NF-AT-90) (Translational control protein	6.4	66745	6.06662	0.0109446	2.16314	4.68571	3.26046
21739365	Q6P2I3	FAHD2B	Fumarylacetoacetate hydrolase domain-containing protein 2B (EC 3.-.-.-)	7.2	34213	6.03333	0.0111541	0	0.37826	0.788281
40807167	Q6P164	KIF5B	Kinesin-like protein (Fragment)	6.7	38717	6.02884	0.0111827	0.328201	1.34911	0.29935
189053728	B2R7Y3	RPL3L	Ribosomal protein L3-like	10.9	46269	6.02302	0.0112198	0	0.165348	0.860776
9558733	Q549U1	HSU53209	Putative MAPK activating protein (Transformer-2 alpha, isoform CRA_a) (cDNA, FLJ95674, Homo sapiens transformer-2 alpha (htra-2 alpha) (HSU53209), mRNA)	11.7	32689	6.01985	0.0112401	0.684788	0	0
33874022	P52272	HNRNPM	Heterogeneous nuclear ribonucleoprotein M (hnRNP M)	8.6	44444	6.00854	0.011313	4.22305	9.21718	5.7102
21618338	P40763	STAT3	Signal transducer and activator of transcription 3 (Acute-phase response factor)	5.9	87962	5.98644	0.0114568	1.53441	6.98893	5.23322
62896687	Q7L2H7	EIF3M	Eukaryotic translation initiation factor 3 subunit M (eIF3m) (Fetal lung protein B5) (hFL-B5) (PCI domain-containing protein 1)	5.3	42472	5.95816	0.0116438	1.04111	5.62141	3.47139
145553959	Q9BQ52	ELAC2	Zinc phosphodiesterase ELAC protein 2 (EC 3.1.26.11) (ElaC homolog protein 2) (Heredity prostate cancer protein 2) (Ribonuclease Z 2) (RNase Z 2) (tRNA 3 endonuclease 2) (tRNase Z 2)	7.70928	92200	5.9313	0.0118246	0.526183	0	0
10864011	Q9Y6N5	SQRDL	Sulfide:quinone oxidoreductase, mitochondrial (SQOR) (EC 1.8.5.-) (Sulfide dehydrogenase-like) (Sulfide quinone oxidoreductase)	9.4	49942	5.87952	0.0121821	0.762199	2.86788	3.2011
6841462	Q9Y2X3	NOP58	Nucleolar protein 58 (Nucleolar protein 5)	9.7	52496	5.87871	0.0121878	1.20185	2.34413	3.25893
4504237	O75326	SEMA7A	Semaphorin-7A (CDw108) (JMH blood group antigen) (John-Milton-Hargen human blood group Ag) (Semaphorin-K1) (Sema K1) (Semaphorin-L) (Sema L) (CD antigen CD108)	7.4	74805	5.85494	0.0123561	0	0.171081	1.02577
22761650	Q8NBJ7	SUMF2	Sulfatase-modifying factor 2 (C-alpha-formylglycine-generating enzyme 2)	8.2	33858	5.85069	0.0123865	0.831232	0	0.272995
24430151	Q53XL8	PSMC1	Proteasome (Prosome, macropain) 26S subunit, ATPase, 1 (Proteasome (Prosome, macropain) 26S subunit, ATPase, 1, isoform CRA_a) (Proteasome 26S ATPase subunit 1) (cDNA, FLJ93843, Homo sapiens proteasome (prosome, macropain) 26S subunit, ATPase, 1(PSMC1), m	5.8	49185	5.84714	0.0124119	0.742656	2.75086	2.54579
3901030	O95678	KRT75	Keratin, type II cytoskeletal 75 (Cytokeratin-75) (CK-75) (Keratin-6 hair follicle) (hK6hf) (Keratin-75) (K75) (Type II keratin-K6hf) (Type-II keratin Kb18)	7.7	59505	5.83524	0.0124976	0.646441	0	0
205277386	Q06210	GFPT1	Glutamine--fructose-6-phosphate aminotransferase [isomerizing] 1 (EC 2.6.1.16) (D-fructose-6-phosphate amidotransferase 1) (Glutamine:fructose-6-phosphate amidotransferase 1) (GFAT 1) (GFAT1) (Hexosephosphate aminotransferase 1)	6.4	76741	5.82376	0.0125809	0.569605	1.54402	1.78697
56205490		ACADM	Acyl-Coenzyme A Dehydrogenase, C-4 To C-12 Straight Chain	7.7	50252	5.81398	0.0126523	10.2055	6.23024	6.14135
119631258		STAT1	Signal transducer and activator of transcription 1, 91kDa, isoform CRA_c	6	81842	5.79707	0.0127769	30.3224	36.5368	28.3007
5531827	Q53FE8	NSFL1C	NSFL1 cofactor p47 (p47 protein isoform a variant), fragment	4.9	40573	5.79607	0.0127843	1.5387	0.510604	0.272995
2984585	Q9UJZ1	STOML2	Stomatin-like protein 2, mitochondrial (SLP-2) (EPB72-like protein 2) (Paraprotein target 7) (Paratarg-7)	6.4	38750	5.77525	0.0129397	3.78202	1.97558	2.45837
4503841	P12956	XRCC6	X-ray repair cross-complementing protein 6 (EC 3.6.4.-) (EC 4.2.99.-) (5'-deoxyribose-5-phosphate lyase Ku70) (5'-dRP lyase Ku70) (70 kDa subunit of Ku antigen) (ATP-dependent DNA helicase 2 subunit 1) (ATP-dependent DNA helicase II 70 kDa subunit) (CTC b	6.2	69825	5.7701	0.0129784	11.1856	19.1616	16.7845
18044582	Q96BS4	FBL	FBL protein (Fragment)	9.8	28431	5.76789	0.0129951	1.73777	5.26723	5.92937
62087562	P31040	SDHA	Succinate dehydrogenase [ubiquinone] flavoprotein subunit, mitochondrial (EC 1.3.5.1) (Flavoprotein subunit of complex II) (Fp)	6.9	73158	5.73277	0.0132634	1.90743	4.02711	4.81821
36142	P62244	RPS15A	40S ribosomal protein S15a (Small ribosomal subunit protein uS8)	10.7	14698	5.72861	0.0132956	16.5262	6.15092	8.09578
4506587	P35244	RPA3	Replication protein A 14 kDa subunit (RP-A p14) (Replication factor A protein 3) (RF-A protein 3)	4.8	13570	5.69323	0.0135729	0	1.06059	2.14192
62898359	Q53F90	GMPS	Guanine monophosphate synthetase variant (Fragment)	6.2	76678	5.68378	0.0136481	0.141789	0.200647	1.21653
4506741	P62081	RPS7	40S ribosomal protein S7 (Small ribosomal subunit protein eS7)	10.6	22128	5.67751	0.0136982	8.46756	20.281	15.9529
2506080	O14976	GAK	Cyclin-G-associated kinase (EC 2.7.11.1)	5.4	143165	5.6691	0.0137658	0	0.968554	0.29935
223278379	Q5JTH9	RRP12	RRP12-like protein	8.9	143702	5.6691	0.0137658	0	0.968554	0.29935
21739272	Q9P2E9	RRBP1	Ribosome-binding protein 1 (180 kDa ribosome receptor homolog) (RRp) (ES/130-related protein) (Ribosome receptor protein)	6.5	87434	5.57978	0.014507	0.589346	0	0
116284350	Q05BS6	UNC93B1	UNC93B1 protein (Fragment)	7.7	56551	5.57273	0.0145674	1.26973	0.168442	0.134428
2160390	P22352	GPX3	Glutathione peroxidase 3 (GPx-3) (GSHPx-3) (EC 1.11.1.9) (Extracellular glutathione peroxidase) (Plasma glutathione peroxidase) (GPx-P) (GSHPx-P)	8.2	25516	5.56791	0.0146088	0.707666	0	0
14389309	Q9BQE3	TUBA1C	Tubulin alpha-1C chain (Alpha-tubulin 6) (Tubulin alpha-6 chain) [Cleaved into: Detyrosinated tubulin alpha-1C chain]	4.8	49896	5.5568	0.0147049	50.044	94.7641	78.7607
7018436	Q9UBT2	UBA2	SUMO-activating enzyme subunit 2 (EC 2.3.2.-) (Anthracycline-associated resistance ARX) (Ubiquitin-like 1-activating enzyme E1B) (Ubiquitin-like modifier-activating enzyme 2)	5	71152	5.53802	0.0148689	0	0.83541	0.710773
73760405	Q59G12	TMPO	Lamina-associated polypeptide 2, isoforms beta/gamma variant (Fragment)	9.8	50671	5.50567	0.0151562	2.45368	5.83768	3.39934
24431985	W0HK13	PIWIL2	Piwi-like RNA-mediated gene silencing 2 (Testicular tissue protein Li 141)	9.2	109849	5.45955	0.0155767	0	0	0.437917
224465187	Q12765	SCRN1	Secernin-1	4.5	46383	5.45955	0.0155767	0	0	0.437917
13375618	Q15392	DHCR24	Delta(24)-sterol reductase (EC 1.3.1.72) (24-dehydrocholesterol reductase) (3-beta-hydroxysterol Delta-24-reductase) (Diminuto/dwarf1 homolog) (Seladin-1)	8.1	60083	5.45209	0.0156459	0	0	0.422341
222080062	P19404	NDUFV2	NADH dehydrogenase [ubiquinone] flavoprotein 2, mitochondrial (EC 1.6.5.3) (EC 1.6.99.3) (NADH-ubiquinone oxidoreductase 24 kDa subunit)	8.1	27373	5.45209	0.0156459	0	0	0.422341
5454132	P21580	TNFAIP3	Tumor necrosis factor alpha-induced protein 3 (TNF alpha-induced protein 3) (EC 2.3.2.-) (EC 3.4.19.12) (OTU domain-containing protein 7C) (Putative DNA-binding protein A20) (Zinc finger protein A20) [Cleaved into: A20p50; A20p37]	8.1	89596	5.45209	0.0156459	0	0	0.422341
62896841	Q53HD9	TTC1	Tetratricopeptide repeat domain 1 variant (Fragment)	4.7	33436	5.45209	0.0156459	0	0	0.422341
5524927	Q9NSU2	TREX1	Three-prime repair exonuclease 1 (EC 3.1.11.2) (3'-5' exonuclease TREX1) (Deoxyribonuclease III) (DNase III)	8.1	32376	5.44968	0.0156684	0	0	0.422998
4506183	P25788	PSMA3	Proteasome subunit alpha type-3 (EC 3.4.25.1) (Macropain subunit C8) (Multicatalytic endopeptidase complex subunit C8) (Proteasome component C8)	5.1	28415	5.44616	0.0157013	0.948611	3.29477	2.39025
108796056	P10155	TROVE2	60 kDa SS-A/Ro ribonucleoprotein (60 kDa Ro protein) (60 kDa ribonucleoprotein Ro) (RoRNP) (Ro 60 kDa autoantigen) (Sjoegren syndrome antigen A2) (Sjoegren syndrome type A antigen) (SS-A) (TROVE domain family member 2)	8.5	59252	5.44191	0.015741	0.442381	2.35002	1.88247
23065563	Q5T8R2	GSTM5	Glutathione S-transferase (EC 2.5.1.18)	7.2	25676	5.44086	0.0157508	0	1.1362	0.752913
119569772		TIAL1	TIA1 cytotoxic granule-associated RNA binding protein	8.2	37204	5.44058	0.0157534	0	0.168442	0.699336
21929208	P48960	CD97	CD97 antigen (Leukocyte antigen CD97) (CD antigen CD97) [Cleaved into: CD97 antigen subunit alpha; CD97 antigen subunit beta]	6.4	92059	5.4129	0.0160155	0.276925	2.82845	3.07907
196123588	B4F444	MT	NADH-ubiquinone oxidoreductase chain 4 (EC 1.6.5.3)	9.6	51563	5.40275	0.0161127	0	0.54017	0
55953123	Q9H446	RWDD1	RWD domain-containing protein 1 (DRG family-regulatory protein 2)	3.9	27921	5.40275	0.0161127	0	0.54017	0
35844	P13489	RNH1	Ribonuclease inhibitor (Placental ribonuclease inhibitor) (Placental RNase inhibitor) (Ribonuclease/angiogenin inhibitor 1) (RAI)	4.5	49906	5.3996	0.016143	2.09049	0.670063	0.58646
18201905	P06744	GPI	Glucose-6-phosphate isomerase (GPI) (EC 5.3.1.9) (Autocrine motility factor) (AMF) (Neuroleukin) (NLK) (Phosphoglucose isomerase) (PGI) (Phosphohexose isomerase) (PHI) (Sperm antigen 36) (SA-36)	8.4	63129	5.36859	0.016445	13.6024	24.8198	22.4281
41350407	Q5J7V8	RCN1	Proliferation-inducing gene 20 protein	4.3	19543	5.36071	0.0165228	1.09878	1.22575	2.96622
2896146	Q86V81	ALYREF	THO complex subunit 4 (Tho4) (Ally of AML-1 and LEF-1) (Aly/REF export factor) (Transcriptional coactivator Aly/REF) (bZIP-enhancing factor BEF)	12	24467	5.35761	0.0165535	0.300592	1.82769	0.649714
11544639	O95373	IPO7	Importin-7 (Imp7) (Ran-binding protein 7) (RanBP7)	4.6	116379	5.33952	0.0167339	0	1.40794	0.699336
365733590	A0A087X1S7	CD48	CD48 antigen	8.2	28837	5.33346	0.0167949	1.36752	0.339523	0.418859
6165618	P13284	IFI30	Gamma-interferon-inducible lysosomal thiol reductase (EC 1.8.-.-) (Gamma-interferon-inducible protein IP-30) (Legumaturain)	4.7	29131	5.33128	0.0168169	0.161742	1.13046	0.350364
5454096	Q13043	STK4	Serine/threonine-protein kinase 4 (EC 2.7.11.1) (Mammalian STE20-like protein kinase 1) (MST-1) (STE20-like kinase MST1) (Serine/threonine-protein kinase Krs-2) [Cleaved into: Serine/threonine-protein kinase 4 37kDa subunit (MST1/N); Serine/threonine-prot	4.8	55631	5.32144	0.0169165	0	1.4555	1.55466
119618985	D3DTE6	SH3BGRL	SH3 domain-binding glutamic acid-rich-like protein	5.1	12685	5.30766	0.0170571	1.01359	0	0
13623609	P17858	PFKL	ATP-dependent 6-phosphofructokinase, liver type (ATP-PFK) (PFK-L) (EC 2.7.1.11) (6-phosphofructokinase type B) (Phosphofructo-1-kinase isozyme B) (PFK-B) (Phosphohexokinase)	7.7	90204	5.29243	0.0172142	4.67504	5.50837	7.93516
114319027		JCHAIN	Immunoglobulin J chain	5.1	19603	5.29213	0.0172172	0	0	0.494837
124297989	A0A0C4DGW6	TRIP11	Thyroid Hormone Receptor Interactor 11	4.3	16962	5.29213	0.0172172	0	0	0.494837
141797011	A4QPB0	IQGAP1	IQ motif containing GTPase activating protein 1	6.1	189261	5.27349	0.0174116	6.68433	14.6826	11.4044
8922479	Q9NVT9	ARMC1	Armadillo repeat-containing protein 1	5.4	31262	5.24586	0.0177043	0	0	0.561426
21361337	P55010	EIF5	Eukaryotic translation initiation factor 5 (eIF-5)	5.3	49204	5.24092	0.0177573	0.272468	1.41757	1.31368
119583621		VDAC3	Voltage-dependent anion channel 3, isoform CRA_a	9.4	13819	5.23046	0.0178698	4.37254	2.61359	2.34366
22538465	P49720	PSMB3	Proteasome subunit beta type-3 (EC 3.4.25.1) (Proteasome chain 13) (Proteasome component C10-II) (Proteasome theta chain)	6.1	22950	5.22596	0.0179185	0.826577	3.12289	1.7011
33875177	Q6PKI6	YBX1	YBX1 protein (Fragment)	10.6	29375	5.22593	0.0179189	2.67675	6.1782	4.51925
5902090	P11169	SLC2A3	Solute carrier family 2, facilitated glucose transporter member 3 (Glucose transporter type 3, brain) (GLUT-3)	7	53906	5.20103	0.018191	0	0	0.479918
62088756	Q59F73	ADRBK1	Beta adrenergic receptor kinase 1 variant (Fragment)	7.9	41557	5.19815	0.0182228	0	0	0.479261
62896705	Q9Y6G9	DYNC1LI1	Cytoplasmic dynein 1 light intermediate chain 1 (LIC1) (Dynein light chain A) (DLC-A) (Dynein light intermediate chain 1, cytosolic)	6	56405	5.19386	0.0182703	0	0.640496	0
34365016	O75369	FLNB	Filamin-B (FLN-B) (ABP-278) (ABP-280 homolog) (Actin-binding-like protein) (Beta-filamin) (Filamin homolog 1) (Fh1) (Filamin-3) (Thyroid autoantigen) (Truncated actin-binding protein) (Truncated ABP)	5.4	257390	5.19048	0.0183078	0.833745	0	0
13477169	P04004	VTN	Vitronectin (VN) (S-protein) (Serum-spreading factor) (V75) [Cleaved into: Vitronectin V65 subunit; Vitronectin V10 subunit; Somatomedin-B]	5.5	54336	5.18922	0.0183218	0.862767	2.06708	3.56426
4502997	P15085	CPA1	Carboxypeptidase A1 (EC 3.4.17.1)	5.4	47141	5.18615	0.0183559	1.81169	0	0
119586050		ERO1A	Endoplasmic Reticulum Oxidoreductase 1 Alpha	5.1	29772	5.15851	0.0186667	0	0.165348	0.649714
14043107	Q16658	FSCN1	Fascin (55 kDa actin-bundling protein) (Singed-like protein) (p55)	6.9	55136	5.15849	0.0186668	3.44727	8.618	8.02722
603074	P53396	ACLY	ATP-citrate synthase (EC 2.3.3.8) (ATP-citrate (pro-S-)-lyase) (ACL) (Citrate cleavage enzyme)	6.9	120825	5.15816	0.0186706	6.00255	9.01625	11.831
62088650	Q59FC5	CLK3	Dual specificity protein kinase CLK3 variant (Fragment)	9.6	66582	5.15195	0.0187413	0	0.634764	0
3169770		IGKV1	Immunoglobulin kappa light chain	8.1	23052	5.15012	0.0187622	0	1.27022	0.560769
296179429	Q16836	HADH	Hydroxyacyl-coenzyme A dehydrogenase, mitochondrial (HCDH) (EC 1.1.1.35) (Medium and short-chain L-3-hydroxyacyl-coenzyme A dehydrogenase) (Short-chain 3-hydroxyacyl-CoA dehydrogenase)	9.3	34259	5.13581	0.0189262	2.70289	7.33724	5.65853
5453668	O95352	ATG7	Ubiquitin-like modifier-activating enzyme ATG7 (ATG12-activating enzyme E1 ATG7) (Autophagy-related protein 7) (APG7-like) (hAGP7) (Ubiquitin-activating enzyme E1-like protein)	5.8	77941	5.13472	0.0189389	0	0.622498	0
62087156	Q59HH0	RB1	Retinoblastoma-associated protein variant (Fragment)	8.1	109756	5.13472	0.0189389	0	0.622498	0
5174419	Q16740	CLPP	ATP-dependent Clp protease proteolytic subunit, mitochondrial (EC 3.4.21.92) (Endopeptidase Clp)	8.1	30162	5.10773	0.019253	0	0.330696	0.972988
62131678	P62258	YWHAE	14-3-3 protein epsilon (14-3-3E)	4.6	26486	5.07393	0.0196549	10.3425	8.66748	6.92312
2662291	O43169	CYB5B	Cytochrome b5 type B (Cytochrome b5 outer mitochondrial membrane isoform)	4.6	16333	5.07261	0.0196707	0.348154	2.24954	1.24354
4503727	Q00688	FKBP3	Peptidyl-prolyl cis-trans isomerase FKBP3 (PPIase FKBP3) (EC 5.2.1.8) (25 kDa FK506-binding protein) (25 kDa FKBP) (FKBP-25) (FK506-binding protein 3) (FKBP-3) (Immunophilin FKBP25) (Rapamycin-selective 25 kDa immunophilin) (Rotamase)	9.7	25159	5.06307	0.019786	0.993446	4.14833	3.13609
21361376	Q15428	SF3A2	Splicing factor 3A subunit 2 (SF3a66) (Spliceosome-associated protein 62) (SAP 62)	10	49256	5.04167	0.0200472	0	0.876598	0.284431
4507669	P13693	TPT1	Translationally-controlled tumor protein (TCTP) (Fortilin) (Histamine-releasing factor) (HRF) (p23)	4.7	19577	5.04108	0.0200545	2.40737	1.23079	1.12233
54696428	Q5U071	HMGB2	High-mobility group box 2	8.3	23905	5.02853	0.0202095	2.35489	4.9533	4.3315
2996650	O60382	KIAA0324	Serine/Arginine-Rich Splicing Factor-Related Nuclear Matrix Protein Of 300 KDa	12.4	191307	5.01748	0.0203472	0	0	0.49971
7657176	Q9Y2B0	CNPY2	Protein canopy homolog 2 (MIR-interacting saposin-like protein) (Putative secreted protein Zsig9) (Transmembrane protein 4)	4.7	20634	4.99284	0.020658	0.62041	0	0.272995
213417911	O75569	PRKRA	Interferon-inducible double-stranded RNA-dependent protein kinase activator A (PKR-associated protein X) (PKR-associating protein X) (Protein activator of the interferon-induced protein kinase) (Protein kinase, interferon-inducible double-stranded RNA-dep	8.4	33105	4.99175	0.0206718	0	0.717783	0.29935
3355597	Q32MZ4	LRRFIP1	Leucine-rich repeat flightless-interacting protein 1 (LRR FLII-interacting protein 1) (GC-binding factor 2) (TAR RNA-interacting protein)	4.4	86438	4.98164	0.020801	0.141789	1.08687	0.515286
119593933		PLXNB2	Plexin B2	5.9	126896	4.97462	0.0208911	0	0.888863	0.29935
12043565	Q9H1D2	PGM1	Phosphoglucomutase 1 (EC 5.4.2.2) (Fragment)	4.76876	16271	4.9593	0.0210896	2.40334	0.841143	0.913696
19923142	Q14974	KPNB1	Importin subunit beta-1 (Importin-90) (Karyopherin subunit beta-1) (Nuclear factor p97) (Pore targeting complex 97 kDa subunit) (PTAC97)	4.5	97171	4.95043	0.0212054	8.30724	10.4932	13.3833
21104432	B4DV51	RAN	GTP-binding nuclear protein Ran	5.9	14732	4.94964	0.0212157	14.1026	8.96234	11.0217
7159730	Q9NY85	RPL3	Ribosomal protein L3 (Fragment)	10.5	39384	4.93551	0.0214018	5.67157	11.2227	7.80854
211827908	Q96G25	MED8	Mediator of RNA polymerase II transcription subunit 8 (Activator-recruited cofactor 32 kDa component) (ARC32) (Mediator complex subunit 8)	9.6	32275	4.92868	0.0214925	0.829715	0.457151	0
4502281	P54709	ATP1B3	Sodium/potassium-transporting ATPase subunit beta-3 (Sodium/potassium-dependent ATPase subunit beta-3) (ATPB-3) (CD antigen CD298)	8.4	31494	4.91257	0.021708	2.19664	0.584639	1.64854
13542987	Q9BS10	RPS8	Similar to ribosomal protein S8 (Fragment)	10.2	9265	4.90915	0.021754	3.84481	4.09717	2.21994
4506491	P35249	RFC4	Replication factor C subunit 4 (Activator 1 37 kDa subunit) (A1 37 kDa subunit) (Activator 1 subunit 4) (Replication factor C 37 kDa subunit) (RF-C 37 kDa subunit) (RFC37)	8	39682	4.89895	0.021892	0.348154	1.63277	0.149346
5031571	P61160	ACTR2	Actin-related protein 2 (Actin-like protein 2)	6.3	44761	4.8801	0.0221496	6.81264	7.94128	9.94612
38679884	P30626	SRI	Sorcin (22 kDa protein) (CP-22) (CP22) (V19)	5	20346	4.87865	0.0221696	0	0.657797	1.37975
119626608		AIMP1	Small inducible cytokine subfamily E, member 1	9.1	35953	4.86477	0.0223616	0	0	0.695993
33413435	P55957	BID	BH3-interacting domain death agonist (p22 BID) (BID) [Cleaved into: BH3-interacting domain death agonist p15 (p15 BID); BH3-interacting domain death agonist p13 (p13 BID); BH3-interacting domain death agonist p11 (p11 BID)]	4.7	14621	4.82265	0.0229561	0.462334	2.1321	2.21928
7706425	O95777	LSM8	U6 snRNA-associated Sm-like protein LSm8	4.2	10385	4.80517	0.023208	0.348154	1.17493	0.638277
120433593	P07108	DBI	Acyl-CoA-binding protein (ACBP) (Diazepam-binding inhibitor) (DBI) (Endozepine) (EP)	6.2	10126	4.78983	0.0234316	3.50841	10.8321	16.8606
32358	Q00839	HNRNPU	Heterogeneous nuclear ribonucleoprotein U (hnRNP U) (GRIP120) (Nuclear p120 ribonucleoprotein) (Scaffold-attachment factor A) (SAF-A) (p120) (pp120)	5.5	88946	4.78115	0.0235592	17.9793	13.3465	12.3373
11121196	Q9H4E3	DDX47	DEAD box protein	9.3	50636	4.77097	0.0237098	0	0.339523	0.860776
34209	Q14730	SSB	La 4.1 protein (Fragment)	8.1	33759	4.75491	0.0239498	1.11035	3.53106	3.55836
14041924	Q96K98	SRP68	Signal Recognition Particle 68 KDa Protein	5.8	37217	4.74674	0.0240728	0.161742	0.918429	1.11332
296317337	P45880	VDAC2	Voltage-dependent anion-selective channel protein 2 (VDAC-2) (hVDAC2) (Outer mitochondrial membrane protein porin 2)	7.5	33353	4.7425	0.024137	7.19103	2.9007	4.34875
119617955		SNRPF	Small nuclear ribonucleoprotein polypeptide F, isoform	4.2	7702	4.71436	0.0245677	0.62041	0	0.288571
40068518	P52209	PGD	6-phosphogluconate dehydrogenase, decarboxylating (EC 1.1.1.44)	6.9	53122	4.66367	0.0253655	4.17407	9.28014	7.17999
4504301	P62805	HIST1H4A	Histone H4	11.8	11368	4.65711	0.0254709	87.963	52.9295	62.4957
20384693	Q8NHX6	MCM3	DNA helicase (EC 3.6.4.12)	6	75788	4.65147	0.0255618	0.297137	1.88859	0.78275
4502211	P62330	ARF6	ADP-ribosylation factor 6	9.3	20083	4.64293	0.0257002	0.854701	0.171081	0.29935
34707	P04179	SOD2	Superoxide dismutase [Mn], mitochondrial (EC 1.15.1.1)	8.4	24711	4.64153	0.0257231	0.280638	0.673313	1.51063
4503545	P63241	EIF5A	Eukaryotic translation initiation factor 5A-1 (eIF-5A-1) (eIF-5A1) (Eukaryotic initiation factor 5A isoform 1) (eIF-5A) (Rev-binding factor) (eIF-4D)	4.9	16814	4.62886	0.0259302	4.28725	11.7809	7.2568
22212931	Q9H6R4	NOL6	Nucleolar protein 6 (Nucleolar RNA-associated protein) (Nrap)	7.9	77638	4.62309	0.0260253	0.110725	0.165348	1.04417
82880645	P54578	USP14	Ubiquitin carboxyl-terminal hydrolase 14 (EC 3.4.19.12) (Deubiquitinating enzyme 14) (Ubiquitin thioesterase 14) (Ubiquitin-specific-processing protease 14)	5.5	52368	4.62285	0.0260292	0.767642	1.96611	0.300007
35125	P00973	OAS1	2'-5'-oligoadenylate synthase 1 ((2-5')oligo(A) synthase 1) (2-5A synthase 1) (EC 2.7.7.84) (E18/E16) (p46/p42 OAS)	4.4	12451	4.6108	0.0262289	0	0.708612	0
4503253	Q53G02	DAD1	Dolichyl-diphosphooligosaccharide--protein glycosyltransferase subunit DAD1 (Oligosaccharyl transferase subunit DAD1) (Fragment)	6.9	12479	4.60008	0.0264079	1.12192	0.256504	0.329915
14579002	Q9UBS4	DNAJB11	DnaJ homolog subfamily B member 11 (APOBEC1-binding protein 2) (ABBP-2) (DnaJ protein homolog 9) (ER-associated DNAJ) (ER-associated Hsp40 co-chaperone) (Endoplasmic reticulum DNA J domain-containing protein 3) (ER-resident protein ERdj3) (ERdj3) (ERj3p)	5.8	40501	4.58227	0.0267084	0	0.543607	0.972331
42789729	Q12912	LRMP	Lymphoid-restricted membrane protein (Protein Jaw1) [Cleaved into: Processed lymphoid-restricted membrane protein]	5.3	56195	4.56084	0.0270751	0.487004	1.1331	0.150004
762939	P05107	ITGB2	Integrin beta-2 (Cell surface adhesion glycoproteins LFA-1/CR3/p150,95 subunit beta) (Complement receptor C3 subunit beta) (CD antigen CD18)	6.5	83882	4.5579	0.0271259	0	0	0.557426
7023082	Q8WUM0	NUP133	Nuclear pore complex protein Nup133 (133 kDa nucleoporin) (Nucleoporin Nup133)	4.8	128897	4.5579	0.0271259	0	0	0.557426
119597384		HNRNPA1	Heterogeneous Nuclear Ribonucleoprotein A1	9.6	33912	4.55524	0.0271719	0.485227	2.77569	2.37258
119619403		ACOT9	Acyl-CoA thioesterase 9, isoform CRA_a	6.7	43189	4.55016	0.02726	0	0.339523	0.84534
301897469	P13929	ENO3	Beta-enolase (EC 4.2.1.11) (2-phospho-D-glycerate hydro-lyase) (Enolase 3) (Muscle-specific enolase) (MSE) (Skeletal muscle enolase)	7.6	46988	4.53338	0.0275533	29.6718	10.446	18.7712
61104911	Q58FF8	HSP90AB2P	Putative heat shock protein HSP 90-beta 2 (Heat shock protein 90-beta b) (Heat shock protein 90Bb)	4.9	49123	4.48291	0.0284572	7.64661	2.84473	0
10863945	P13010	XRCC5	X-ray repair cross-complementing protein 5 (EC 3.6.4.-) (86 kDa subunit of Ku antigen) (ATP-dependent DNA helicase 2 subunit 2) (ATP-dependent DNA helicase II 80 kDa subunit) (CTC box-binding factor 85 kDa subunit) (CTC85) (CTCBF) (DNA repair protein XRCC	5.5	82686	4.48139	0.028485	11.948	21.2185	18.4389
4503609	P38117	ETFB	Electron transfer flavoprotein subunit beta (Beta-ETF)	8.2	27825	4.47768	0.0285528	1.13879	0.37826	2.07561
14042261	Q9NTK5	OLA1	Obg-like ATPase 1 (DNA damage-regulated overexpressed in cancer 45) (DOC45) (GTP-binding protein 9)	7.8	44716	4.4619	0.0288434	2.99651	5.27043	6.00489
4504511	P31689	DNAJA1	DnaJ homolog subfamily A member 1 (DnaJ protein homolog 2) (HSDJ) (Heat shock 40 kDa protein 4) (Heat shock protein J2) (HSJ-2) (Human DnaJ protein 2) (hDj-2)	6.7	44869	4.4597	0.0288842	1.98745	4.69381	2.17592
576556	Q9UL25	RAB21	Ras-related protein Rab-21	5.8	17833	4.43557	0.0293355	0	1.30895	1.30225
968888	P09429	HMGB1	High mobility group protein B1 (High mobility group protein 1) (HMG-1)	5.6	24994	4.42792	0.0294802	7.46884	12.7831	10.556
119601889		CPSF2	Cleavage And Polyadenylation Specificity Factor 100 KDa Subunit	4.8	77875	4.38971	0.0302156	0	0.761375	0.344833
5821140	Q9NQC3	RTN4	Reticulon-4 (Foocen) (Neurite outgrowth inhibitor) (Nogo protein) (Neuroendocrine-specific protein) (NSP) (Neuroendocrine-specific protein C homolog) (RTN-x) (Reticulon-5)	4.6	40334	4.38	0.0304058	0	1.09914	0.941766
5803149	Q6FHT8	RNP24	RNP24 protein (Transmembrane emp24 domain trafficking protein 2, isoform CRA_a) (cDNA, FLJ93436, Homo sapiens coated vesicle membrane protein (RNP24), mRNA)	4.9	22743	4.37821	0.0304408	0.803684	0.371727	0
11990422	A0AVT1	UBA6	Ubiquitin-like modifier-activating enzyme 6 (Ubiquitin-activating enzyme 6) (EC 6.2.1.45) (Monocyte protein 4) (MOP-4) (Ubiquitin-activating enzyme E1-like protein 2) (E1-L2)	5.7	117998	4.36927	0.0306174	0	0.838661	1.30771
290543591	Q9Y5A9	YTHDF2	YTH domain-containing family protein 2 (CLL-associated antigen KW-14) (High-glucose-regulated protein 8) (Renal carcinoma antigen NY-REN-2)	9.3	56859	4.36112	0.0307792	0	0.705518	0.515286
1469888	Q14166	TTLL12	Tubulin--tyrosine ligase-like protein 12	5.3	73730	4.33483	0.0313079	2.17896	0.339523	1.71624
5454158	P26640	VARS	Valine--tRNA ligase (EC 6.1.1.9) (Protein G7a) (Valyl-tRNA synthetase) (ValRS)	7.3	140476	4.33117	0.0313824	1.03587	2.5297	2.65518
13543307	O60664	PLIN3	Perilipin-3 (47 kDa mannose 6-phosphate receptor-binding protein) (47 kDa MPR-binding protein) (Cargo selection protein TIP47) (Mannose-6-phosphate receptor-binding protein 1) (Placental protein 17) (PP17)	5.2	47029	4.32998	0.0314066	2.76543	1.03606	1.31959
1262583	Q15164	PABPC4	Polyadenylate binding protein II (Fragment)	9.4	21988	4.32669	0.0314737	2.34546	4.1418	1.50983
33869643	Q6PK56	EEF2	EEF2 protein (Fragment)	8.6	64781	4.31091	0.0317979	56.9055	52.4431	44.4914
119601710		SLIRP	SRA Stem-Loop Interacting RNA Binding Protein	10.6	11876	4.30847	0.0318485	0.115183	1.04504	0.283774
4506191	P40306	PSMB10	Proteasome subunit beta type-10 (EC 3.4.25.1) (Low molecular mass protein 10) (Macropain subunit MECl-1) (Multicatalytic endopeptidase complex subunit MECl-1) (Proteasome MECl-1) (Proteasome subunit beta-2i)	7.7	28918	4.3059	0.0319017	1.86458	3.82577	2.58936
4506133	O60256	PRPSAP2	Phosphoribosyl pyrophosphate synthase-associated protein 2 (PRPP synthase-associated protein 2) (41 kDa phosphoribosypyrophosphate synthetase-associated protein) (PAP41)	7.2	40907	4.30522	0.0319158	0.58123	0.876598	1.75574
73622130	Q9H3K6	BOLA2B	BolA-like protein 2	8.2	16933	4.28453	0.0323482	0.881505	0.54017	0
21707262	Q8N4P8	GTPBP4	GTPBP4 protein (Fragment)	10	73710	4.27614	0.0325256	0	0.365995	0.84534
119594632	A0A024R563	PPP1R14B	Protein phosphatase 1, regulatory (Inhibitor) subunit 14B, isoform CRA_a	5	20946	4.27384	0.0325744	0	0.870865	0.365939
557468	Q12965	MYO1E	Unconventional myosin-Ie (Myosin-Ic) (Unconventional myosin 1E)	9.2	127041	4.27265	0.0325996	0	0.383993	1.05384
36138	Q02878	RPL6	60S ribosomal protein L6 (Large ribosomal subunit protein eL6) (Neoplasm-related protein C140) (Tax-responsive enhancer element-binding protein 107) (TaxREB107)	10.8	32862	4.26446	0.0327742	11.9062	12.0213	8.14045
15718687	P23396	RPS3	40S ribosomal protein S3 (EC 4.2.99.18) (Small ribosomal subunit protein uS3)	10.1	26689	4.26191	0.0328287	14.8019	11.849	9.24126
7706337	P61923	COPZ1	Coatomer subunit zeta-1 (Zeta-1-coat protein) (Zeta-1 COP)	4.5	20199	4.26072	0.0328542	1.39407	0.37826	0.515286
4505145	P23368	ME2	NAD-dependent malic enzyme, mitochondrial (NAD-ME) (EC 1.1.1.38) (Malic enzyme 2)	7.4	65425	4.23977	0.0333068	1.56629	3.32725	2.20016
21739643	Q8N163	CCAR2	Cell cycle and apoptosis regulator protein 2 (Cell division cycle and apoptosis regulator protein 2) (DBIRD complex subunit KIAA1967) (Deleted in breast cancer gene 1 protein) (DBC-1) (DBC.1) (NET35) (p30 DBC)	5	102761	4.21906	0.0337611	1.38281	0.200647	0.329915
21361370	P11216	PYGB	Glycogen phosphorylase, brain form (EC 2.4.1.1)	6.4	96696	4.21088	0.0339425	0.186412	0.717783	1.33938
56203428		CPNE1	Copine I	5.6	42733	4.20081	0.0341672	1.05462	1.52363	2.29745
21756162	P36776	LONP1	Lon protease homolog, mitochondrial (EC 3.4.21.53) (LONHs) (Lon protease-like protein) (LONP) (Mitochondrial ATP-dependent protease Lon) (Serine protease 15)	6.2	100397	4.19241	0.034356	1.87841	3.35441	4.21397
180631	P27824	CANX	Calnexin (IP90) (Major histocompatibility complex class I antigen-binding protein p88) (p90)	4.1	40837	4.18231	0.0345846	23.7061	22.3513	18.229
7705433	Q9Y262	EIF3L	Eukaryotic translation initiation factor 3 subunit L (eIF3l) (Eukaryotic translation initiation factor 3 subunit 6-interacting protein) (Eukaryotic translation initiation factor 3 subunit E-interacting protein)	5.9	66708	4.16036	0.0350872	2.03602	6.05736	3.72229
394025704	O15511	ARPC5	Actin-related protein 2/3 complex subunit 5 (Arp2/3 complex 16 kDa subunit) (p16-ARC)	5.6	16613	4.14843	0.0353638	0.782152	0	1.18906
119569298		TNFAIP8	Tumor necrosis factor, alpha-induced protein 8, isoform	8	19472	4.14214	0.0355106	2.07094	3.95945	2.76725
62088814	Q59F44	CYB5A	Cytochrome b-5 isoform 1 variant (Fragment)	5.4	14573	4.13692	0.0356329	0	0.546702	1.06048
41351374	O00232	PSMD12	26S proteasome non-ATPase regulatory subunit 12 (26S proteasome regulatory subunit RPN5) (26S proteasome regulatory subunit p55)	8.4	46394	4.12634	0.0358823	0.676355	2.28236	2.29258
119600315		CORO1A	Coronin, actin binding protein, 1A, isoform CRA_b	6	39687	4.12525	0.0359082	24.6121	23.516	17.2955
32356	P14866	HNRNPL	Heterogeneous nuclear ribonucleoprotein L (hnRNP L)	6.7	60188	4.11863	0.0360654	2.73166	5.92884	4.43621
114306762	Q0EFC9	TC4	GTP-binding nuclear protein Ran	9.7	12230	4.10532	0.0363839	1.23087	4.1776	7.58404
5292161	P55036	PSMD4	26S proteasome non-ATPase regulatory subunit 4 (26S proteasome regulatory subunit RPN10) (26S proteasome regulatory subunit S5A) (Antisecretory factor 1) (AF) (ASF) (Multiubiquitin chain-binding protein)	4.5	40718	4.09774	0.0365668	0.831232	0.171081	0.150004
14043026	Q9BV40	VAMP8	Vesicle-associated membrane protein 8 (VAMP-8) (Endobrevin) (EDB)	7.3	11420	4.09261	0.0366909	0.648534	0	1.17874
119598172		MAP2K1	Mitogen-Activated Protein Kinase Kinase 1	6	40746	4.08471	0.0368833	0.141789	1.21039	0.49971
91992153	Q96D96	HVCN1	Voltage-gated hydrogen channel 1 (Hydrogen voltage-gated channel 1) (HV1) (Voltage sensor domain-only protein)	6.4	31665	4.08057	0.0369846	0.943895	1.55629	1.98989
410169889		NME2	Nucleoside diphosphate kinase B-like	9.1	20820	4.08021	0.0369933	5.52109	10.2458	6.53022
14042761	P83111	LACTB	Serine beta-lactamase-like protein LACTB, mitochondrial (EC 3.4.-.-)	8	41153	4.07617	0.0370926	0	1.81039	1.87346
13562114	Q9H4B7	TUBB1	Tubulin beta-1 chain	4.9	50328	4.07068	0.0372278	1.1158	0.200647	0
37748529	P30050	RPL12	60S ribosomal protein L12 (Large ribosomal subunit protein uL11)	8.9	14200	4.06373	0.0373997	2.59327	5.9338	5.65828
4506645	P63173	RPL38	60S ribosomal protein L38 (Large ribosomal subunit protein eL38)	10.6	8219	4.04644	0.0378312	3.93905	6.3887	6.4657
6683815	A0A024R8Q0	SEPT9	Septin 9, isoform CRA_b	6.1	47470	4.03131	0.0382135	1.59117	3.81454	3.67285
2661752	Q16822	PCK2	Phosphoenolpyruvate carboxykinase [GTP], mitochondrial (PEPCK-M) (EC 4.1.1.32)	7.4	70619	4.00437	0.0389049	4.06723	1.8042	3.23522
31815	P49448	GLUD2	Glutamate dehydrogenase 2, mitochondrial (GDH 2) (EC 1.4.1.3)	8.7	61434	3.99733	0.0390879	4.49748	1.42674	2.56799
25777600	Q99460	PSMD1	26S proteasome non-ATPase regulatory subunit 1 (26S proteasome regulatory subunit RPN2) (26S proteasome regulatory subunit S1) (26S proteasome subunit p112)	5.1	105818	3.9705	0.0397944	0.850442	0.764469	2.25867
4507791	P61081	UBE2M	NEDD8-conjugating enzyme Ubc12 (EC 2.3.2.-) (NEDD8 carrier protein) (Ubiquitin-conjugating enzyme E2 M)	7.68183	20901	3.9577	0.0401364	0.577776	0	0.134428
8922188	Q9NRD1	FBXO6	F-box only protein 6 (F-box protein that recognizes sugar chains 2) (F-box/G-domain protein 2)	5.7	33933	3.95087	0.0403202	0.161742	1.09516	0.29935
28336	P60709	PS1TP5BP1	Actin, cytoplasmic 1 (Beta-actin) [Cleaved into: Actin, cytoplasmic 1, N-terminally processed]	5.1	41814	3.9463	0.0404438	403.278	266.408	292.135
13489087	V9HWH1	HEL57	Epididymis luminal protein 57 (Epididymis secretory protein Li 27) (Serpin peptidase inhibitor, clade B (Ovalbumin), member 1, isoform CRA_a)	5.9	42743	3.94607	0.04045	0	1.25875	0.29935
6807655	O75874	IDH1	Isocitrate dehydrogenase [NADP] cytoplasmic (IDH) (EC 1.1.1.42) (Cytosolic NADP-isocitrate dehydrogenase) (IDP) (NADP(+)-specific ICDH) (Oxalosuccinate decarboxylase)	6.2	46627	3.93869	0.0406506	5.85513	2.65145	2.67087
157694492	Q9BQG0	MYBBP1A	Myb-binding protein 1A	9.7	148854	3.92102	0.041135	0.161742	1.74677	1.20575
21752646	Q86UX7	FERMT3	Fermitin family homolog 3 (Kindlin-3) (MIG2-like protein) (Unc-112-related protein 2)	6.4	75485	3.91721	0.0412404	10.5538	7.61139	8.01362
4506243	P26599	PTBP1	Polypyrimidine tract-binding protein 1 (PTB) (57 kDa RNA-binding protein PPTB-1) (Heterogeneous nuclear ribonucleoprotein I) (hnRNP I)	9.5	59615	3.9052	0.0415744	9.5174	11.6987	8.54767
14043943	P49327	FASN	Fatty acid synthase (EC 2.3.1.85) [Includes: [Acyl-carrier-protein] S-acetyltransferase (EC 2.3.1.38); [Acyl-carrier-protein] S-malonyltransferase (EC 2.3.1.39); 3-oxoacyl-[acyl-carrier-protein] synthase (EC 2.3.1.41); 3-oxoacyl-[acyl-carrier-protein] red	5.3	48348	3.89764	0.0417863	12.8481	27.1904	18.9797
7662502	Q9ULC4	MCTS1	Malignant T-cell-amplified sequence 1 (MCT-1) (Multiple copies T-cell malignancies)	9.1	20537	3.88379	0.0421775	0.161742	1.46204	0.5987
16306492	P06493	CDK1	Cyclin-dependent kinase 1 (CDK1) (EC 2.7.11.22) (EC 2.7.11.23) (Cell division control protein 2 homolog) (Cell division protein kinase 1) (p34 protein kinase)	6.7	27504	3.87986	0.0422891	0.348154	1.1331	0.29935
27529720	Q9UKV3	ACIN1	Apoptotic chromatin condensation inducer in the nucleus (Acinus)	5.8	145849	3.87653	0.0423841	0.113863	1.04504	0.437917
338654	P29728	OAS2	2'-5'-oligoadenylate synthase 2 ((2-5')oligo(A) synthase 2) (2-5A synthase 2) (EC 2.7.7.84) (p69 OAS / p71 OAS) (p69OAS / p71OAS)	8.6	83289	3.87341	0.0424733	0.935983	3.13339	1.86848
5031599	Q53R19	ARPC2	Arp2/3 complex 34 kDa subunit	7	34315	3.86965	0.0425811	2.16964	5.32778	3.35628
84181676	Q8IUI8	CRLF3	Cytokine receptor-like factor 3 (Cytokine receptor-like molecule 9) (CREME-9) (Cytokine receptor-related protein 4) (Type I cytokine receptor-like factor p48)	4.8	49351	3.84874	0.043186	0.161742	0.88313	0.134428
194373759	O14737	PDCD5	Programmed cell death protein 5 (TF-1 cell apoptosis-related protein 19) (Protein TFAR19)	6.5	14998	3.82808	0.0437931	0	1.04832	0.824751
19911070	Q8TAF6	FACL4	Acyl-CoA synthetase 4	7.9	74423	3.82647	0.0438409	0	0.507965	1.14055
7158824	Q9Y5S9	RBM8A	RNA-binding protein 8A (Binder of OVCA1-1) (BOV-1) (RNA-binding motif protein 8A) (RNA-binding protein Y14) (Ribonucleoprotein RBM8A)	5.6	19761	3.81866	0.0440731	0	1.03606	1.30882
8922256	Q9NWB7	IFT57	Intraflagellar transport protein 57 homolog (Dermal papilla-derived protein 8) (Estrogen-related receptor beta-like protein 1) (HIP1-interacting protein) (MHS4R2)	4.8	49090	3.78767	0.0450086	0.339771	0	0
13699256	Q12972	PPP1R8	Nuclear inhibitor of protein phosphatase 1 (NIPP-1) (Protein phosphatase 1 regulatory inhibitor subunit 8) [Includes: Activator of RNA decay (EC 3.1.4.-) (ARD-1)]	7	38460	3.78767	0.0450086	0.339771	0	0
119584354		SRGAP3	SLIT-ROBO Rho GTPase activating protein 3, isoform C	6	107162	3.78767	0.0450086	0.339771	0	0
147904340	Q6UXN9	WDR82	WD repeat-containing protein 82 (Protein TMEM113) (Swd2)	7.6	35080	3.78767	0.0450086	0.339771	0	0
223555917	Q86UE4	MTDH	Protein LYRIC (3D3/LYRIC) (Astrocyte elevated gene-1 protein) (AEG-1) (Lysine-rich CEACAM1 co-isolated protein) (Metadherin) (Metastasis adhesion protein)	9.8	63837	3.77166	0.0455007	1.28367	0.823145	0.150004
194374597	B4DUQ1	HNRNPK	Heterogeneous nuclear ribonucleoprotein K	5.6	48511	3.76323	0.0457622	15.537	23.495	16.5614
62896877	Q53HC2	PRDX3	Peroxiredoxin 3 isoform a variant (Fragment)	7.7	27606	3.75871	0.0459031	3.15536	4.94882	7.36553
4758018	Q99439	CNN2	Calponin-2 (Calponin H2, smooth muscle) (Neutral calponin)	7.1	33698	3.75628	0.0459791	0.489943	2.51418	1.39644
7705369	P53618	COPB1	Coatomer subunit beta (Beta-coat protein) (Beta-COP)	5.7	107143	3.74854	0.0462219	4.13967	7.26496	5.50592
21464270	Q8NEV1	CSNK2A3	Casein kinase II subunit alpha 3 (CK II alpha 3) (EC 2.7.11.1) (Casein kinase II alpha 1 polypeptide pseudogene)	8.7	45176	3.73777	0.0465622	0.186412	1.4638	1.00487
193786611	B3KQ72	MZB1	Marginal Zone B And B1 Cell Specific Protein	5.3	14338	3.73002	0.0468091	4.89263	2.06116	3.96342
21218438	Q8WXI9	GATAD2B	Transcriptional repressor p66-beta (GATA zinc finger domain-containing protein 2B) (p66/p68)	10.1	65261	3.73002	0.0468091	0.394502	0	0
21327715	O14776	TCERG1	Transcription elongation regulator 1 (TATA box-binding protein-associated factor 2S) (Transcription factor CA150)	9	123882	3.72195	0.0470676	0.141789	0.967754	0.283774
337451	Q99729	HNRNPAB	Heterogeneous nuclear ribonucleoprotein A/B (hnRNP A/B) (APOBEC1-binding protein 1) (ABBP-1)	9.7	31234	3.71716	0.0472216	1.13031	2.63284	2.83068
50345988	Q8TAS0	ATP5C1	ATP synthase subunit gamma (Fragment)	9.6	32978	3.71437	0.0473117	5.1572	3.58417	2.90029
565651	P28070	PSMB4	Proteasome subunit beta type-4 (EC 3.4.25.1) (26 kDa prosomal protein) (HsBPROS26) (PROS-26) (Macropain beta chain) (Multicatalytic endopeptidase complex beta chain) (Proteasome beta chain) (Proteasome chain 3) (HsN3)	5.6	29193	3.70475	0.0476238	3.07169	2.6294	1.20641
11559923	Q15056	EIF4H	Eukaryotic translation initiation factor 4H (eIF-4H) (Williams-Beuren syndrome chromosomal region 1 protein)	7.2	27367	3.68549	0.0482551	0.922622	1.89272	0.90779
41474123	Q75MH1	RPS26	40S ribosomal protein S26	11.4496	12986	3.68085	0.0484089	1.43609	0	0.34549
16757970	Q9BZQ8	FAM129A	Protein Niban (Cell growth-inhibiting gene 39 protein) (Protein FAM129A)	4.6	103135	3.66215	0.0490334	0	0.761375	0.784799
194387188	B4DMP8	DRG2	Developmentally-regulated GTP-binding protein 2	7.5	22566	3.6617	0.0490483	0.417395	0	0
5803137	P98179	RBM3	RNA-binding protein 3 (RNA-binding motif protein 3) (RNPL)	9.2	17171	3.66082	0.049078	0	1.5368	0
4506193	P20618	PSMB1	Proteasome subunit beta type-1 (EC 3.4.25.1) (Macropain subunit C5) (Multicatalytic endopeptidase complex subunit C5) (Proteasome component C5) (Proteasome gamma chain)	8.2	26490	3.64928	0.0494684	4.73865	9.33494	7.26299
222136649	A0A0F7RQT4	DDT3	D-dopachrome tautomerase 3	7.2	13054	3.64564	0.0495923	0.671639	2.31472	3.46437
113413200		POTEJ	POTE Ankyrin Domain Family Member J	5.6	117371	3.64166	0.0497279	0.411317	0	0
9966764	O95372	LYPLA2	Acyl-protein thioesterase 2 (APT-2) (EC 3.1.2.-) (Lysophospholipase II) (LPL-II) (LysoPLA II)	6.8	24738	3.63432	0.0499794	1.11874	2.0638	2.5621
